# Supplementary material for: The vault associates with membranes in situ
Source: Nat Commun. 2026 Apr 21;17:3659. doi: 10.1038/s41467-026-71837-7 (PMC13100048; doi:10.1038/s41467-026-71837-7)
Supplement: Supplementary file 4 — Source Data [file 41467_2026_71837_MOESM4_ESM.zip]

Archive with 2 entries (2 files):
- Source_data_Vault.xlsx
- __MACOSX/._Source_data_Vault.xlsx
