# Supplementary material for: The vault associates with membranes in situ
Source: Nat Commun. 2026 Apr 21;17:3659. doi: 10.1038/s41467-026-71837-7 (PMC13100048; doi:10.1038/s41467-026-71837-7)
Supplement: Supplementary file 4 — Source Data [file 41467_2026_71837_MOESM4_ESM.zip › Source_data_Vault.xlsx]

## Sheet: Fig. 1C
Legend				tomogram # (arbitrary)	hyperosmotic condition: Number of vaults in tomogram	hypoosmotic condition: Number of vaults in tomogram	control condition: Number of vaults in tomogram
data to generate Fig. 1C. Bottom: Summary of identified vault particles across the three tomographic datasets. Right: Actual distribution of vault particles identified per tomogram, with arbitrary tomogram IDs.				1			0
				2			0
				3			0
				4			0
Total number of identified vaults	999			5			0
of which in control conditions	446	in 132 tomograms		6			0
of which in hyperosmotic conditions	330	in 112 tomograms		7			0
of which in hypoosmotic conditions	223	in 74 tomograms		8			0
				9			0
				10			0
				11			0
				12			0
				13			0
				14			0
				15			0
				16			0
				17			0
				18			0
				19			1
				20			1
				21			1
				22			1
				23			1
				24			1
				25			1
				26			1
				27			1
				28			1
				29			1
				30			1
				31			1
				32			1
				33			1
				34			1
				35			1
				36			1
				37			1
				38			1
				39			1
				40			1
				41			2
				42			2
				43			2
				44			2
				45			2
				46			2
				47			2
				48			2
				49			2
				50			2
				51			2
				52			2
				53			2
				54			2
				55			2
				56			2
				57			2
				58			2
				59			2
				60			2
				61			2
				62			2
				63			2
				64			2
				65			2
				66			2
				67			3
				68			3
				69			3
				70			3
				71			3
				72			3
				73			3
				74			3
				75			3
				76			3
				77			3
				78			3
				79			3
				80			3
				81			4
				82			4
				83			4
				84			4
				85			4
				86			4
				87			4
				88			4
				89			4
				90			4
				91			4
				92			5
				93			5
				94			5
				95			5
				96			5
				97			5
				98			5
				99			5
				100			5
				101			5
				102			5
				103			5
				104			6
				105			6
				106			6
				107			6
				108			6
				109			6
				110			6
				111			6
				112			6
				113			6
				114			6
				115			7
				116			7
				117			7
				118			7
				119			7
				120			8
				121			8
				122			8
				123			8
				124			9
				125			9
				126			9
				127			9
				128			10
				129			10
				130			11
				131			13
				132			13
				133		0
				134		0
				135		0
				136		0
				137		0
				138		0
				139		0
				140		0
				141		0
				142		0
				143		0
				144		0
				145		0
				146		1
				147		1
				148		1
				149		1
				150		1
				151		1
				152		1
				153		1
				154		1
				155		1
				156		1
				157		1
				158		1
				159		1
				160		1
				161		1
				162		1
				163		1
				164		2
				165		2
				166		2
				167		2
				168		2
				169		2
				170		2
				171		2
				172		2
				173		2
				174		2
				175		2
				176		3
				177		3
				178		3
				179		3
				180		3
				181		4
				182		4
				183		4
				184		4
				185		4
				186		4
				187		5
				188		5
				189		5
				190		6
				191		6
				192		6
				193		6
				194		6
				195		6
				196		6
				197		6
				198		7
				199		7
				200		7
				201		8
				202		8
				203		9
				204		9
				205		12
				206		12
				207	0
				208	0
				209	0
				210	0
				211	0
				212	0
				213	0
				214	0
				215	0
				216	0
				217	0
				218	0
				219	0
				220	0
				221	0
				222	0
				223	0
				224	0
				225	0
				226	0
				227	0
				228	0
				229	0
				230	0
				231	0
				232	0
				233	0
				234	0
				235	1
				236	1
				237	1
				238	1
				239	1
				240	1
				241	1
				242	1
				243	1
				244	1
				245	1
				246	1
				247	1
				248	1
				249	1
				250	1
				251	1
				252	1
				253	1
				254	1
				255	1
				256	1
				257	1
				258	1
				259	2
				260	2
				261	2
				262	2
				263	2
				264	2
				265	2
				266	2
				267	2
				268	2
				269	2
				270	2
				271	2
				272	2
				273	2
				274	2
				275	2
				276	3
				277	3
				278	3
				279	3
				280	3
				281	3
				282	3
				283	3
				284	3
				285	3
				286	3
				287	3
				288	3
				289	4
				290	4
				291	4
				292	4
				293	4
				294	5
				295	5
				296	5
				297	5
				298	5
				299	5
				300	5
				301	6
				302	6
				303	6
				304	6
				305	6
				306	7
				307	7
				308	8
				309	8
				310	9
				311	9
				312	10
				313	10
				314	11
				315	14
				316	14
				317	16
				318	25

## Sheet: Fig. 3C
Legend					z-slice	x coordinate	where (inside/outside of vault cage)	thickness (inflection points based), nm
data to generate Fig. 3C. Membrane thickness measurements at different positions (measurement positions as x-z coordinates indicated in columns F, G)					90	52	external	6.5
						60	external	7.52
						67	internal	6.08
						75	internal	6.3
					92	54	external	7.3
						60	external	6.68
						66	internal	6.01
						73	internal	6.34
					94	52	external	6.52
						59	external	6.95
						66	internal	6.17
						74	internal	6.3
					96	54	external	6.38
						59	external	7.68
						66	internal	6.03
						72	internal	6.39
					98	52	external	6.49
						60	external	6.58
						67	internal	6.25
						73	internal	6.33
					100	53	external	6.89
						59	external	6.88
						67	internal	6.09
						74	internal	6.3
					102	53	external	6.6
						60	external	7.32
						67	internal	6.13
						73	internal	6.38
					104	53	external	6.48
						60	external	7.02
						67	internal	6.16
						80	internal	6.49
					106	53	external	6.52
						60	external	6.82
						67	internal	6.04
						80	internal	6.42
					108	55	external	7.01
						61	external	7.43
						68	internal	6.13
						76	internal	6.31

## Sheet: Fig. 4E
Legend
data to generate Fig. 4E. Number of vault particles that do or do not contain ribosomes within all tomograms
	with ribosome	without ribosome
membr.-associated vault particles	4	10
cytosolic vault particles	80	905
Total	999

## Sheet: Fig. 4F
Legend
data to generate Fig. 4F. All vault-encapsulated ribosomes were subjected to another round of template matching (TM) using an 80S and 60S ribosomal template. The data shows the number of vault-enclosed ribosomal particles with higher cross-correlation score in 60S or 80S based TM.
	higher CC score with 80S template	higher CC score with 60S template	total
number of particles	75	9	84

## Sheet: Fig. 4 G,H
Legend
data to generate Fig. 4G and 4H.ribosome-vault rotation angles , used as input data for the cryoCAT spherical histogram plotting function.
rot(x), degree	rot(y), degree	rot(z),degree	particle running number	particle group
0.26479	0.66598	0.697393	1	membrane associated
0.265952	0.627613	0.731691	2	membrane associated
0.300743	0.64362	0.70378	3	membrane associated
0.0104949	-0.496437	-0.868009	4	membrane associated
-0.946108	-0.314844	-0.07585	1	cytosolic
0.959761	0.278712	0.0343196	2	cytosolic
-0.975134	-0.18409	-0.123384	3	cytosolic
0.935642	0.331708	0.120595	4	cytosolic
0.992055	0.125127	-0.0130429	5	cytosolic
0.937528	0.327613	0.117093	6	cytosolic
0.943703	0.330305	-0.0179544	7	cytosolic
0.236731	0.686915	-0.6871	8	cytosolic
-0.933301	-0.334346	-0.131002	9	cytosolic
0.926735	0.264623	0.266714	10	cytosolic
0.937134	0.342348	0.0676562	11	cytosolic
0.108223	-0.972052	0.208334	12	cytosolic
-0.976688	-0.214422	0.0102188	13	cytosolic
0.957689	0.286384	0.0285737	14	cytosolic
-0.926121	-0.377224	-0.00136296	15	cytosolic
0.945751	0.324226	-0.0208069	16	cytosolic
0.965582	0.259596	0.0161729	17	cytosolic
0.982161	0.182217	-0.0464375	18	cytosolic
-0.951332	-0.30728	0.0233921	19	cytosolic
-0.944297	-0.327076	-0.0364028	20	cytosolic
0.955319	0.29476	0.0219747	21	cytosolic
0.938759	0.344529	-0.00554171	22	cytosolic
-0.946063	-0.295895	-0.131949	23	cytosolic
0.885074	0.465368	0.00876888	24	cytosolic
-0.982749	-0.0668556	-0.172439	25	cytosolic
0.893081	0.448041	0.040806	26	cytosolic
0.964563	0.190674	0.182379	27	cytosolic
0.901165	0.433463	-0.00340972	28	cytosolic
-0.976109	-0.205863	-0.0695071	29	cytosolic
0.95204	0.269511	0.144856	30	cytosolic
0.951191	0.240714	0.193112	31	cytosolic
-0.950228	-0.30202	-0.0764922	32	cytosolic
0.964727	0.256489	0.0592792	33	cytosolic
0.982552	0.181524	0.0405102	34	cytosolic
-0.885622	-0.460991	0.0562237	35	cytosolic
0.945382	0.308218	0.106087	36	cytosolic
0.956896	0.281563	0.0712186	37	cytosolic
0.945434	0.312742	-0.0913668	38	cytosolic
0.901225	0.395205	0.177782	39	cytosolic
0.95139	0.29582	0.0857165	40	cytosolic
-0.911472	-0.409841	-0.035345	41	cytosolic
0.924969	0.354079	0.138056	42	cytosolic
-0.968696	-0.233155	-0.0852481	43	cytosolic
-0.885529	-0.42198	-0.19435	44	cytosolic
-0.963258	-0.251865	-0.0932613	45	cytosolic
-0.945114	-0.317381	-0.0776465	46	cytosolic
0.944841	0.310534	0.10414	47	cytosolic
0.923295	0.38404	-0.0063396	48	cytosolic
0.877009	0.437784	0.197992	49	cytosolic
0.953011	0.283647	0.106368	50	cytosolic
0.942193	0.0550675	0.330516	51	cytosolic
0.964834	0.262399	0.0155409	52	cytosolic
0.215656	-0.0653334	-0.974281	53	cytosolic
0.49656	0.176471	-0.849874	54	cytosolic
-0.571687	-0.634326	0.520388	55	cytosolic
0.925341	0.378909	-0.0130694	56	cytosolic
0.948447	0.278121	0.151979	57	cytosolic
-0.288354	0.783066	0.551054	58	cytosolic
-0.949986	-0.301677	-0.0807304	59	cytosolic
0.935915	0.320237	0.146669	60	cytosolic
-0.97947	-0.198336	-0.0360845	61	cytosolic
-0.959878	-0.270082	-0.075433	62	cytosolic
-0.9524	-0.301219	-0.04691	63	cytosolic
-0.974897	-0.220522	-0.0307436	64	cytosolic
0.966199	0.257543	0.0114218	65	cytosolic
-0.963029	-0.269155	-0.0114515	66	cytosolic
-0.0575906	-0.150449	0.986939	67	cytosolic
0.930128	0.188286	0.315293	68	cytosolic
0.804734	0.137136	-0.577578	69	cytosolic
-0.957725	-0.287558	-0.00849625	70	cytosolic
-0.940107	-0.340121	-0.02273	71	cytosolic
-0.946037	-0.227785	-0.230493	72	cytosolic
-0.987005	-0.139409	0.0799208	73	cytosolic
-0.0544596	-0.787047	-0.614485	74	cytosolic
0.946965	0.305942	0.0982678	75	cytosolic
-0.907711	-0.417347	-0.0433825	76	cytosolic
0.963856	0.243851	0.107324	77	cytosolic
-0.95096	-0.308594	0.0210781	78	cytosolic
-0.968359	-0.0656373	-0.240777	79	cytosolic
-0.958706	-0.28424	-0.00954059	80	cytosolic

## Sheet: Fig. 5B,C
Legend:
Table with identified biotinylation sites, curated for relevant sites concerning the vault. The fusion protein MVPA-TurboID is named "X00001". Small k: modified Lysine residue
					Replicates 1-5, cytosolic TurboID					Replicates 1-5, MVPA-TurboID
Index	Gene	Protein	Protein ID	Peptide	cyto_1 Intensity	cyto_2 Intensity	cyto_3 Intensity	cyto_4 Intensity	cyto_5 Intensity	vault_1 Intensity	vault_2 Intensity	vault_3 Intensity	vault_4 Intensity	vault_5 Intensity
P54659_K794	mvpB	sp|P54659|MVPB_DICDI	P54659	FENYVEALGSDTIkSIAQAPEETK	0.0	0.0	0.0	0.0	0.0	63666.5	74979.6	20822.1	42338	45640.6
P54659_K804	mvpB	sp|P54659|MVPB_DICDI	P54659	SIAQAPEETkAK	0.0	0.0	0.0	0.0	0.0	96432.9	133627	46606.9	77428.6	14958.4
P54659_K822	mvpB	sp|P54659|MVPB_DICDI	P54659	SFMITDGkSPLNLFDTANGLIADAQR	0.0	0.0	0.0	0.0	0.0	0.0	0.0	0.0	18053.9	0.0
X00001_K1013	fus01	tr|X00001|X00001_DICDI	X00001	LGADkVR	0.0	0.0	0.0	0.0	0.0	129336	150090	44533.2	97003.5	120353
X00001_K1128	fus01	tr|X00001|X00001_DICDI	X00001	LIIGDkEIFGISR	0.0	0.0	0.0	0.0	0.0	0.0	10093.5	0.0	0.0	0.0
X00001_K757	fus01	tr|X00001|X00001_DICDI	X00001	SIDELELTkQSDLAEIEASK	0.0	0.0	0.0	0.0	0.0	69692.5	99240.4	40481.6	0.0	68129
X00001_K768	fus01	tr|X00001|X00001_DICDI	X00001	QSDLAEIEASkFK	0.0	0.0	0.0	0.0	0.0	0.0	0.0	0.0	9445.94	11930.2
X00001_K794	fus01	tr|X00001|X00001_DICDI	X00001	SIACAGNEMQAkLLQGLGLK	0.0	0.0	0.0	0.0	0.0	116221	138779	50203.8	114294	62056
X00001_K802	fus01	tr|X00001|X00001_DICDI	X00001	LLQGLGLkSFMITDGK	0.0	0.0	0.0	0.0	0.0	0.0	0.0	20493.4	35803.7	0.0
X00001_K810	fus01	tr|X00001|X00001_DICDI	X00001	SFMITDGkSPLNLFDTANGIIGNNNQMVNMSNAAK	0.0	0.0	0.0	0.0	0.0	51331.9	46206.8	0.0	0.0	0.0
X00001_K915	fus01	tr|X00001|X00001_DICDI	X00001	GYSLPEPIPLLNAkQILGQLDGGSVAVLPVVDSTNQYLLDR	0.0	0.0	0.0	0.0	0.0	0.0	19063	0.0	0.0	0.0

## Sheet: Fig. 5D
protein_id	accessions	fasta_headers	gene_symbols	gene_symbol_ucount	gene_symbols_or_id	unique_peptides	peptides_used_for_dea_contrast: cytosolic TurboID vs MVPA-TurboID # condition_variable: group	foldchange.log2_ebayes_contrast: cytosolic TurboID vs MVPA-TurboID # condition_variable: group	effectsize_ebayes_contrast: cytosolic TurboID vs MVPA-TurboID # condition_variable: group	pvalue_ebayes_contrast: cytosolic TurboID vs MVPA-TurboID # condition_variable: group	qvalue_ebayes_contrast: cytosolic TurboID vs MVPA-TurboID # condition_variable: group	signif_ebayes_contrast: cytosolic TurboID vs MVPA-TurboID # condition_variable: group	count_peptides_detected_within_group__MVPA-TurboID	count_peptides_detected_within_group__cytosolic TurboID	count_peptides_quantified_within_group__MVPA-TurboID	count_peptides_quantified_within_group__cytosolic TurboID	zscore_detect__contrast: cytosolic TurboID vs MVPA-TurboID # condition_variable: group
Q54XP6	Q54XP6	>sp|Q54XP6|IF2P_DICDI Eukaryotic translation initiation factor 5B OS=Dictyostelium discoideum OX=44689 GN=eif5b PE=3 SV=1	EIF5B	1	EIF5B	17	16	0.255066	2.39013	0.00435779	0.0060354	TRUE	76	80	76	80	0.251113
Q54K81	Q54K81	>sp|Q54K81|TALB_DICDI Talin-B OS=Dictyostelium discoideum OX=44689 GN=talB PE=2 SV=1	TALB	1	TALB	67	39	-0.719982	-6.96464	4.51617e-07	1.46055e-06	TRUE	200	299	200	299	-0.621122
Q55G29	Q55G29	>tr|Q55G29|Q55G29_DICDI Ribosomal protein L1 family protein OS=Dictyostelium discoideum OX=44689 GN=DDB_G0267850 PE=4 SV=2	DDB_G0267850	1	DDB_G0267850	18	5	-1.39776	-5.06757	1.0361e-05	2.27008e-05	TRUE	38	81	38	81	-1.80084
Q55CX9	Q55CX9	>sp|Q55CX9|IPO7_DICDI Probable importin-7 homolog OS=Dictyostelium discoideum OX=44689 GN=DDB_G0269860 PE=3 SV=1	DDB_G0269860	1	DDB_G0269860	4	2	0.305065	1.45062	0.0531512	0.0647614	FALSE	10	12	10	12	0.441877
Q54F26	Q54F26	>tr|Q54F26|Q54F26_DICDI RNA-binding region RNP-1 domain-containing protein OS=Dictyostelium discoideum OX=44689 GN=DDB_G0291155 PE=4 SV=1	DDB_G0291155	1	DDB_G0291155	7	3	-1.8751	-11.2601	2.89503e-09	2.41121e-08	TRUE	18	34	18	34	-1.35146
Q55AB5	Q55AB5	>sp|Q55AB5|RL32_DICDI Large ribosomal subunit protein eL32 OS=Dictyostelium discoideum OX=44689 GN=rpl32 PE=3 SV=1	RPL32	1	RPL32	8	8	1.03928	8.67381	4.65365e-08	2.1435e-07	TRUE	40	39	40	39	0.375738
Q54UV2	Q54UV2	>tr|Q54UV2|Q54UV2_DICDI ETS domain-containing protein OS=Dictyostelium discoideum OX=44689 GN=DDB_G0280797 PE=3 SV=1	DDB_G0280797	1	DDB_G0280797	4	3	-0.681091	-3.01398	0.000881402	0.00135669	TRUE	10	18	10	18	-0.662589
Q55C58	Q55C58	>sp|Q55C58|VPS16_DICDI Vacuolar protein sorting-associated protein 16 homolog OS=Dictyostelium discoideum OX=44689 GN=vps16 PE=3 SV=2	VPS16	1	VPS16	6	3	-0.0475718	-0.114409	0.867632	0.8792	FALSE	14	18	14	18	0.239916
P13022	P13022	>sp|P13022|CAPZA_DICDI F-actin-capping protein subunit alpha OS=Dictyostelium discoideum OX=44689 GN=acpB PE=1 SV=1	ACPB	1	ACPB	10	10	-0.540533	-5.11978	9.40169e-06	2.0711e-05	TRUE	48	49	48	49	0.285381
O97470	O97470	>sp|O97470|ADT_DICDI Mitochondrial substrate carrier family protein ancA OS=Dictyostelium discoideum OX=44689 GN=ancA PE=1 SV=1	ANCA	1	ANCA	21	17	0.778167	8.37447	6.72535e-08	2.94173e-07	TRUE	99	94	99	94	0.504663
Q54GW3	Q54GW3	>sp|Q54GW3|CC124_DICDI Coiled-coil domain-containing protein 124 homolog OS=Dictyostelium discoideum OX=44689 GN=DDB_G0289893 PE=3 SV=1	DDB_G0289893	1	DDB_G0289893	4	2	-0.419616	-2.08751	0.0167628	0.0216387	FALSE	10	17	10	17	-1.08527
Q54KM7	Q54KM7	>sp|Q54KM7|GCSP_DICDI Glycine dehydrogenase (decarboxylating), mitochondrial OS=Dictyostelium discoideum OX=44689 GN=gcvP PE=3 SV=1	GCVP	1	GCVP	11	5	0.906888	4.74478	1.91942e-05	3.92931e-05	TRUE	43	33	43	33	1.42219
Q553B6	Q553B6	>sp|Q553B6|NMT_DICDI Glycylpeptide N-tetradecanoyltransferase OS=Dictyostelium discoideum OX=44689 GN=nmt PE=3 SV=2	NMT	1	NMT	14	7	-1.2665	-13.6292	3.66538e-10	4.7416e-09	TRUE	41	65	41	65	-0.912742
Q54TY4	Q54TY4	>tr|Q54TY4|Q54TY4_DICDI Lysine--tRNA ligase OS=Dictyostelium discoideum OX=44689 GN=lysS PE=3 SV=1	LYSS	1	LYSS	18	17	0.581644	5.24739	7.43616e-06	1.69969e-05	TRUE	85	85	85	85	0.460079
Q54GJ2	Q54GJ2	>sp|Q54GJ2|PUR2_DICDI Bifunctional purine biosynthetic protein purD OS=Dictyostelium discoideum OX=44689 GN=purD PE=1 SV=1	PURD	1	PURD	17	15	0.167396	1.46221	0.0515682	0.0629587	FALSE	71	83	71	83	0.0021958
Q9NKW1	Q9NKW1	>sp|Q9NKW1|MFEA_DICDI Peroxisomal multifunctional enzyme A OS=Dictyostelium discoideum OX=44689 GN=mfeA PE=2 SV=1	MFEA	1	MFEA	14	12	-0.388556	-3.25115	0.00049393	0.000795521	TRUE	53	66	53	66	-0.0348142
Q54E20	Q54E20	>sp|Q54E20|RL13_DICDI Large ribosomal subunit protein eL13 OS=Dictyostelium discoideum OX=44689 GN=rpl13 PE=1 SV=1	RPL13	1	RPL13	13	12	-0.123391	-0.954535	0.182123	0.207555	FALSE	61	60	61	60	0.354577
Q8T8P2	Q8T8P2	>tr|Q8T8P2|Q8T8P2_DICDI RNaseL inhibitor-like protein OS=Dictyostelium discoideum OX=44689 GN=abcE1 PE=4 SV=1	ABCE1	1	ABCE1	18	14	0.635146	5.4921	4.7964e-06	1.14137e-05	TRUE	82	75	82	75	0.611005
Q23888	Q23888	>sp|Q23888|RM02_DICDI Large ribosomal subunit protein uL2m OS=Dictyostelium discoideum OX=44689 GN=mrpl2 PE=3 SV=1	MRPL2	1	MRPL2	5	3	0.47999	2.50101	0.00325766	0.00457426	TRUE	15	18	15	18	-0.1654
P36967	P36967	>sp|P36967|SUCA_DICDI Succinate--CoA ligase [ADP/GDP-forming] subunit alpha, mitochondrial OS=Dictyostelium discoideum OX=44689 GN=scsA PE=1 SV=3	SCSA	1	SCSA	7	4	0.870348	6.4559	9.72687e-07	2.84893e-06	TRUE	29	26	29	26	0.589819
Q55FT1	Q55FT1	>sp|Q55FT1|DPYD_DICDI Dihydropyrimidine dehydrogenase [NADP(+)] OS=Dictyostelium discoideum OX=44689 GN=pyd1 PE=2 SV=1	PYD1	1	PYD1	20	12	0.292359	1.90806	0.0157622	0.0204119	FALSE	66	68	66	68	0.481751
Q54NP6	Q54NP6	>sp|Q54NP6|SNAA_DICDI Alpha-soluble NSF attachment protein OS=Dictyostelium discoideum OX=44689 GN=snpA PE=1 SV=1	SNPA	1	SNPA	4	2	0.010415	0.0407865	0.952594	0.956527	FALSE	9	16	9	16	-0.904475
Q54KB8	Q54KB8	>sp|Q54KB8|SYEC_DICDI Probable glutamate--tRNA ligase, cytoplasmic OS=Dictyostelium discoideum OX=44689 GN=gluS PE=2 SV=1	GLUS	1	GLUS	33	23	-0.487865	-5.03379	1.10374e-05	2.39669e-05	TRUE	116	146	116	146	-0.127362
Q554U9	Q554U9	>sp|Q554U9|EIF3D_DICDI Eukaryotic translation initiation factor 3 subunit D OS=Dictyostelium discoideum OX=44689 GN=eif3d PE=3 SV=1	EIF3D	1	EIF3D	9	7	0.284083	2.1635	0.00795175	0.0106962	FALSE	39	38	39	38	0.620097
Q54CI8	Q54CI8	>sp|Q54CI8|DC1L1_DICDI Cytoplasmic dynein 1 light intermediate chain 1 OS=Dictyostelium discoideum OX=44689 GN=dync1li1 PE=3 SV=1	DYNC1LI1	1	DYNC1LI1	12	8	-0.492703	-4.64921	2.31637e-05	4.64803e-05	TRUE	44	55	44	55	-0.196117
X00019	X00019	>tr|X00019|X00019_DICDI TurboID-(G4S)2-StrepII OS=Dictyostelium discoideum OX=44689 GN=turboid_strep PE=4 SV=1	TURBOID_STREP	1	TURBOID_STREP	28	24	1.22059	8.88106	3.63e-08	1.77272e-07	TRUE	125	131	125	131	0.21251
Q54P92	Q54P92	>sp|Q54P92|METH_DICDI Methionine synthase OS=Dictyostelium discoideum OX=44689 GN=mtr PE=3 SV=1	MTR	1	MTR	18	6	-0.863825	-7.04836	3.99826e-07	1.32116e-06	TRUE	39	83	39	83	-1.45631
Q54T27	Q54T27	>sp|Q54T27|IF2B_DICDI Eukaryotic translation initiation factor 2 subunit 2 OS=Dictyostelium discoideum OX=44689 GN=eif2s2 PE=3 SV=1	EIF2S2	1	EIF2S2	6	5	0.422706	2.54654	0.00289298	0.00409531	TRUE	25	24	25	24	0.551563
P13466	P13466	>sp|P13466|GELA_DICDI Gelation factor OS=Dictyostelium discoideum OX=44689 GN=abpC PE=1 SV=1	ABPC	1	ABPC	25	10	1.52319	6.10509	1.69933e-06	4.62279e-06	TRUE	94	73	94	73	1.30512
Q54U07	Q54U07	>sp|Q54U07|NACA_DICDI Nascent polypeptide-associated complex subunit alpha OS=Dictyostelium discoideum OX=44689 GN=nacA PE=3 SV=1	NACA	1	NACA	12	9	-2.79553	-15.0348	1.25689e-10	2.09749e-09	TRUE	51	60	51	60	-0.150515
Q54BT3	Q54BT3	>sp|Q54BT3|ABCB2_DICDI ABC transporter B family member 2 OS=Dictyostelium discoideum OX=44689 GN=abcB2 PE=3 SV=1	ABCB2	1	ABCB2	17	10	0.30614	2.3022	0.00549799	0.00751186	TRUE	62	71	62	71	0.253424
O61122	O61122	>sp|O61122|SVKA_DICDI Serine/threonine-protein kinase svkA OS=Dictyostelium discoideum OX=44689 GN=svkA PE=1 SV=1	SVKA	1	SVKA	8	4	-0.250183	-0.979244	0.171944	0.196475	FALSE	23	29	23	29	0.15489
Q553R3	Q553R3	>sp|Q553R3|IF4G_DICDI Eukaryotic translation initiation factor 4 gamma OS=Dictyostelium discoideum OX=44689 GN=eif4g PE=3 SV=1	EIF4G	1	EIF4G	22	11	-0.892709	-6.14055	1.60431e-06	4.40371e-06	TRUE	55	104	55	104	-1.16069
Q556J0	Q556J0	>sp|Q556J0|TKT_DICDI Transketolase OS=Dictyostelium discoideum OX=44689 GN=tkt-1 PE=1 SV=1	TKT-1	1	TKT-1	16	8	1.49645	8.58198	5.20388e-08	2.35239e-07	TRUE	64	54	64	54	1.04287
Q54TR7	Q54TR7	>tr|Q54TR7|Q54TR7_DICDI Dihydrolipoamide acetyltransferase component of pyruvate dehydrogenase complex OS=Dictyostelium discoideum OX=44689 GN=bkdC PE=3 SV=1	BKDC	1	BKDC	10	7	1.15771	9.07759	2.88169e-08	1.47233e-07	TRUE	45	42	45	42	0.57629
Q54UM3	Q54UM3	>tr|Q54UM3|Q54UM3_DICDI Uridine phosphorylase OS=Dictyostelium discoideum OX=44689 GN=udpB PE=4 SV=1	UDPB	1	UDPB	10	6	0.272504	1.9019	0.0160251	0.0207084	FALSE	43	44	43	44	0.293272
Q54U61	Q54U61	>sp|Q54U61|SEC24_DICDI Protein transport protein SEC24 OS=Dictyostelium discoideum OX=44689 GN=sec24 PE=3 SV=1	SEC24	1	SEC24	8	6	0.828178	5.44084	5.25148e-06	1.23278e-05	TRUE	31	31	31	31	0.541608
C7G046	C7G046	>sp|C7G046|Y6969_DICDI von Willebrand factor A domain-containing protein DDB_G0286969 OS=Dictyostelium discoideum OX=44689 GN=DDB_G0286969 PE=4 SV=1	DDB_G0286969	1	DDB_G0286969	28	15	-0.336407	-2.32238	0.00521182	0.00714495	TRUE	74	101	74	101	-0.201383
Q8T2J9	Q8T2J9	>sp|Q8T2J9|MCCB_DICDI Methylcrotonoyl-CoA carboxylase beta chain, mitochondrial OS=Dictyostelium discoideum OX=44689 GN=mccb PE=3 SV=2	MCCB	1	MCCB	35	33	0.676212	3.01729	0.00087421	0.00135075	TRUE	160	165	160	165	0.30995
Q54BI8	Q54BI8	>tr|Q54BI8|Q54BI8_DICDI Uncharacterized protein OS=Dictyostelium discoideum OX=44689 GN=DDB_G0293724 PE=4 SV=1	DDB_G0293724	1	DDB_G0293724	37	34	0.403225	3.69411	0.000175502	0.000303141	TRUE	175	176	175	176	0.315793
Q54Q30	Q54Q30	>tr|Q54Q30|Q54Q30_DICDI RNA-binding region RNP-1 domain-containing protein OS=Dictyostelium discoideum OX=44689 GN=DDB_G0284167 PE=4 SV=1	DDB_G0284167	1	DDB_G0284167	8	7	1.09696	6.19036	1.48044e-06	4.11007e-06	TRUE	38	33	38	33	0.761777
Q54VG4	Q54VG4	>sp|Q54VG4|SGT_DICDI Small glutamine-rich tetratricopeptide repeat-containing protein OS=Dictyostelium discoideum OX=44689 GN=sgt PE=1 SV=1	SGT	1	SGT	11	8	-1.09126	-8.6102	5.02763e-08	2.28119e-07	TRUE	39	51	39	51	-0.212059
P54659	P54659	>sp|P54659|MVPB_DICDI Major vault protein beta OS=Dictyostelium discoideum OX=44689 GN=mvpB PE=1 SV=1	MVPB	1	MVPB	69	31	7.48789	68.1133	6.75051e-18	4.10431e-15	TRUE	341	173	341	173	2.2574
Q54FD7	Q54FD7	>sp|Q54FD7|ETFA_DICDI Electron transfer flavoprotein subunit alpha, mitochondrial OS=Dictyostelium discoideum OX=44689 GN=etfa PE=3 SV=1	ETFA	1	ETFA	9	8	0.30532	1.86406	0.0177368	0.0228232	FALSE	39	41	39	41	0.481893
Q54Z69	Q54Z69	>sp|Q54Z69|RL4_DICDI Large ribosomal subunit protein uL4 OS=Dictyostelium discoideum OX=44689 GN=rpl4 PE=1 SV=1	RPL4	1	RPL4	23	20	1.19523	10.8731	4.21547e-09	3.26498e-08	TRUE	109	104	109	104	0.48624
Q54DA8	Q54DA8	>sp|Q54DA8|STIP1_DICDI Protein STIP1 homolog OS=Dictyostelium discoideum OX=44689 GN=sti1 PE=3 SV=1	STI1	1	STI1	20	12	-0.0771995	-0.637188	0.362314	0.389889	FALSE	71	87	71	87	-0.278843
O15744	O15744	>tr|O15744|O15744_DICDI PksB OS=Dictyostelium discoideum OX=44689 GN=pksB PE=2 SV=1	PKSB	1	PKSB	4	4	0.223752	1.14526	0.115433	0.135098	FALSE	16	20	16	20	0.141885
Q54N17	Q54N17	>sp|Q54N17|RS15_DICDI Small ribosomal subunit protein uS19 OS=Dictyostelium discoideum OX=44689 GN=rps15 PE=3 SV=1	RPS15	1	RPS15	6	6	0.679621	4.72589	1.99169e-05	4.04324e-05	TRUE	30	30	30	30	0.308199
Q8I8U2	Q8I8U2	>sp|Q8I8U2|AP1G_DICDI AP-1 complex subunit gamma OS=Dictyostelium discoideum OX=44689 GN=ap1g1 PE=1 SV=1	AP1G1	1	AP1G1	8	6	0.0373428	0.282141	0.682045	0.702258	FALSE	33	33	33	33	0.46296
Q54J08	Q54J08	>sp|Q54J08|ACAC_DICDI Acetyl-CoA carboxylase OS=Dictyostelium discoideum OX=44689 GN=accA PE=3 SV=1	ACCA	1	ACCA	137	122	-0.167818	-1.02054	0.156016	0.179825	FALSE	625	650	625	650	0.213062
Q54BY8	Q54BY8	>tr|Q54BY8|Q54BY8_DICDI CCHC-type domain-containing protein OS=Dictyostelium discoideum OX=44689 GN=DDB_G0293328 PE=4 SV=1	DDB_G0293328	1	DDB_G0293328	3	3	1.55562	7.38788	2.46921e-07	8.67201e-07	TRUE	15	15	15	15	0.32976
Q54L07	Q54L07	>tr|Q54L07|Q54L07_DICDI Zipper-like domain-containing protein OS=Dictyostelium discoideum OX=44689 GN=zipA PE=4 SV=1	ZIPA	1	ZIPA	29	13	-0.963432	-6.7698	6.02499e-07	1.88339e-06	TRUE	71	125	71	125	-1.07804
Q54RF5	Q54RF5	>sp|Q54RF5|KPYK_DICDI Pyruvate kinase OS=Dictyostelium discoideum OX=44689 GN=pyk PE=1 SV=1	PYK	1	PYK	20	15	-0.30922	-3.14604	0.000637103	0.00100814	TRUE	81	95	81	95	-0.0270842
Q54PE8	Q54PE8	>tr|Q54PE8|Q54PE8_DICDI Calcium-transporting ATPase OS=Dictyostelium discoideum OX=44689 GN=DDB_G0284605 PE=3 SV=1	DDB_G0284605	1	DDB_G0284605	16	12	0.568612	4.46974	3.31976e-05	6.44861e-05	TRUE	65	69	65	69	0.176547
Q54TR8	Q54TR8	>sp|Q54TR8|NACB_DICDI Nascent polypeptide-associated complex subunit beta OS=Dictyostelium discoideum OX=44689 GN=nacB PE=3 SV=1	NACB	1	NACB	9	9	-2.95127	-18.2854	1.46949e-11	4.35831e-10	TRUE	44	45	44	45	0.300671
Q54CL2	Q54CL2	>sp|Q54CL2|TCPD_DICDI T-complex protein 1 subunit delta OS=Dictyostelium discoideum OX=44689 GN=cct4 PE=3 SV=1	CCT4	1	CCT4	10	6	0.472626	4.09864	7.19806e-05	0.000131622	TRUE	38	39	38	39	0.621042
Q54DD1	Q54DD1	>tr|Q54DD1|Q54DD1_DICDI FAD-binding domain-containing protein OS=Dictyostelium discoideum OX=44689 GN=DDB_G0292328 PE=4 SV=1	DDB_G0292328	1	DDB_G0292328	8	3	0.748454	2.9427	0.00105242	0.00159768	TRUE	30	27	30	27	0.599926
Q54BW6	Q54BW6	>sp|Q54BW6|TTC27_DICDI Tetratricopeptide repeat protein 27 homolog OS=Dictyostelium discoideum OX=44689 GN=ttc27 PE=3 SV=1	TTC27	1	TTC27	8	2	-0.308712	-1.94232	0.0143783	0.0187395	FALSE	18	31	18	31	-0.913365
Q54XK2	Q54XK2	>sp|Q54XK2|SC61A_DICDI Protein transport protein Sec61 subunit alpha OS=Dictyostelium discoideum OX=44689 GN=sec61a PE=3 SV=1	SEC61A	1	SEC61A	8	7	0.967837	7.22922	3.08561e-07	1.05396e-06	TRUE	39	37	39	37	0.524434
Q54WR9	Q54WR9	>sp|Q54WR9|GLNA3_DICDI Type-3 glutamine synthetase OS=Dictyostelium discoideum OX=44689 GN=glnA3 PE=1 SV=1	GLNA3	1	GLNA3	34	30	-0.634772	-4.86714	1.51442e-05	3.18606e-05	TRUE	143	162	143	162	0.230909
Q55CY7	Q55CY7	>tr|Q55CY7|Q55CY7_DICDI Aminopeptidase OS=Dictyostelium discoideum OX=44689 GN=psaB PE=3 SV=1	PSAB	1	PSAB	26	15	0.860918	5.77446	2.94323e-06	7.48737e-06	TRUE	102	103	102	103	0.64297
Q54K99	Q54K99	>sp|Q54K99|UBIA1_DICDI UbiA prenyltransferase domain-containing protein 1 OS=Dictyostelium discoideum OX=44689 GN=ubiad1 PE=3 SV=1	UBIAD1	1	UBIAD1	2	2	0.63674	3.19484	0.000565853	0.000902989	TRUE	9	10	9	10	0.00372274
Q54C70	Q54C70	>sp|Q54C70|ODPA_DICDI Pyruvate dehydrogenase E1 component subunit alpha, mitochondrial OS=Dictyostelium discoideum OX=44689 GN=pdhA PE=1 SV=1	PDHA	1	PDHA	19	14	0.81767	7.36785	2.5391e-07	8.82156e-07	TRUE	80	81	80	81	0.346433
Q869L6	Q869L6	>tr|Q869L6|Q869L6_DICDI Short-chain dehydrogenase/reductase family protein OS=Dictyostelium discoideum OX=44689 GN=DDB_G0275559 PE=3 SV=1	DDB_G0275559	1	DDB_G0275559	7	6	0.382933	2.45385	0.00368571	0.0051397	TRUE	34	32	34	32	0.458138
Q869N1	Q869N1	>sp|Q869N1|CYC_DICDI Cytochrome c OS=Dictyostelium discoideum OX=44689 GN=cytC PE=3 SV=1	CYTC	1	CYTC	3	3	0.729391	5.76197	3.00633e-06	7.59668e-06	TRUE	15	15	15	15	0.32976
Q54QZ3	Q54QZ3	>tr|Q54QZ3|Q54QZ3_DICDI E3 ubiquitin-protein ligase OS=Dictyostelium discoideum OX=44689 GN=DDB_G0283475 PE=3 SV=1	DDB_G0283475	1	DDB_G0283475	5	2	-0.0222142	-0.0810102	0.906027	0.915818	FALSE	9	11	9	11	0.0785587
Q8T6B8	Q8T6B8	>tr|Q8T6B8|Q8T6B8_DICDI ABC transporter-related protein OS=Dictyostelium discoideum OX=44689 GN=abcF1 PE=4 SV=1	ABCF1	1	ABCF1	7	4	0.509628	4.63654	2.37526e-05	4.75051e-05	TRUE	23	24	23	24	0.555294
P08799	P08799	>sp|P08799|MYS2_DICDI Myosin-2 heavy chain OS=Dictyostelium discoideum OX=44689 GN=mhcA PE=1 SV=3	MHCA	1	MHCA	184	104	-3.12603	-13.0463	5.89433e-10	6.6986e-09	TRUE	528	887	528	887	-1.07559
Q75JF5	Q75JF5	>tr|Q75JF5|Q75JF5_DICDI 5'-3' exoribonuclease OS=Dictyostelium discoideum OX=44689 GN=xrn1 PE=4 SV=1	XRN1	1	XRN1	30	16	-0.760941	-7.41275	2.38531e-07	8.45639e-07	TRUE	93	128	93	128	-0.386101
Q55GE2	Q55GE2	>sp|Q55GE2|ODC_DICDI Probable mitochondrial 2-oxodicarboxylate carrier OS=Dictyostelium discoideum OX=44689 GN=mcfT PE=3 SV=1	MCFT	1	MCFT	4	3	0.360829	2.36897	0.00460791	0.00635286	TRUE	18	18	18	18	0.431375
Q54CR4	Q54CR4	>tr|Q54CR4|Q54CR4_DICDI Calcium channel flower OS=Dictyostelium discoideum OX=44689 GN=DDB_G0292752 PE=4 SV=1	DDB_G0292752	1	DDB_G0292752	2	2	0.287348	2.21737	0.00688788	0.00929597	TRUE	9	10	9	10	0.00372274
Q6XHB2	Q6XHB2	>sp|Q6XHB2|ROCO4_DICDI Probable serine/threonine-protein kinase roco4 OS=Dictyostelium discoideum OX=44689 GN=roco4 PE=1 SV=1	ROCO4	1	ROCO4	10	6	0.442586	2.70432	0.00192445	0.00281265	TRUE	30	34	30	34	0.487409
Q54LJ4	Q54LJ4	>tr|Q54LJ4|Q54LJ4_DICDI Poly [ADP-ribose] polymerase OS=Dictyostelium discoideum OX=44689 GN=DDB_G0286613 PE=3 SV=1	DDB_G0286613	1	DDB_G0286613	39	19	1.36904	12.3501	1.06807e-09	1.07337e-08	TRUE	183	129	183	129	1.35472
O96625	O96625	>sp|O96625|ARPC4_DICDI Actin-related protein 2/3 complex subunit 4 OS=Dictyostelium discoideum OX=44689 GN=arcD PE=1 SV=1	ARCD	1	ARCD	4	4	1.04889	9.57883	1.63114e-08	9.22542e-08	TRUE	20	18	20	18	0.617099
Q54G18	Q54G18	>sp|Q54G18|GACW_DICDI Rho GTPase-activating protein gacW OS=Dictyostelium discoideum OX=44689 GN=gacW PE=3 SV=1	GACW	1	GACW	7	5	0.0159304	0.0777093	0.909837	0.918302	FALSE	26	26	26	26	0.458586
P05095	P05095	>sp|P05095|ACTNA_DICDI Alpha-actinin A OS=Dictyostelium discoideum OX=44689 GN=abpA PE=1 SV=2	ABPA	1	ABPA	36	31	0.510107	2.59252	0.0025673	0.00367275	TRUE	148	165	148	165	0.200505
P36418	P36418	>sp|P36418|VILB_DICDI Protovillin OS=Dictyostelium discoideum OX=44689 GN=vilB PE=1 SV=1	VILB	1	VILB	22	14	-0.0335511	-0.303015	0.660138	0.682592	FALSE	84	91	84	91	0.184279
Q54QX3	Q54QX3	>sp|Q54QX3|CSN1_DICDI COP9 signalosome complex subunit 1 OS=Dictyostelium discoideum OX=44689 GN=csn1 PE=1 SV=1	CSN1	1	CSN1	21	18	-1.97067	-18.5674	1.24177e-11	3.77499e-10	TRUE	89	104	89	104	-0.164432
Q55FR9	Q55FR9	>sp|Q55FR9|COPA_DICDI Coatomer subunit alpha OS=Dictyostelium discoideum OX=44689 GN=copa PE=3 SV=1	COPA	1	COPA	26	17	0.00577411	0.0585128	0.932039	0.93666	FALSE	101	109	101	109	0.250926
Q54T59	Q54T59	>sp|Q54T59|SEC23_DICDI Protein transport protein SEC23 OS=Dictyostelium discoideum OX=44689 GN=sec23 PE=3 SV=2	SEC23	1	SEC23	6	3	1.15095	10.0082	1.02302e-08	6.21994e-08	TRUE	26	21	26	21	1.07295
Q54WH0	Q54WH0	>tr|Q54WH0|Q54WH0_DICDI Staphylococcus nuclease domain-containing protein OS=Dictyostelium discoideum OX=44689 GN=snd1 PE=4 SV=1	SND1	1	SND1	35	24	-1.11852	-12.117	1.31251e-09	1.23722e-08	TRUE	120	165	120	165	-0.400224
Q55C16	Q55C16	>sp|Q55C16|UBA1_DICDI Ubiquitin-like modifier-activating enzyme 1 OS=Dictyostelium discoideum OX=44689 GN=uba1 PE=3 SV=1	UBA1	1	UBA1	40	30	0.25541	2.00495	0.012155	0.0159962	FALSE	152	181	152	181	-0.00400816
Q54EW3	Q54EW3	>sp|Q54EW3|IPO5_DICDI Probable importin-5 homolog OS=Dictyostelium discoideum OX=44689 GN=DDB_G0291650 PE=3 SV=1	DDB_G0291650	1	DDB_G0291650	21	16	0.115196	0.859926	0.225888	0.252463	FALSE	76	95	76	95	0.0548961
Q7KWQ2	Q7KWQ2	>sp|Q7KWQ2|SYSC_DICDI Serine--tRNA ligase, cytoplasmic OS=Dictyostelium discoideum OX=44689 GN=serS PE=1 SV=1	SERS	1	SERS	23	22	-0.31633	-2.83166	0.00139134	0.00206831	TRUE	106	114	106	114	0.188068
O00899	O00899	>sp|O00899|GAPA_DICDI Ras GTPase-activating-like protein gapA OS=Dictyostelium discoideum OX=44689 GN=gapA PE=1 SV=1	GAPA	1	GAPA	8	5	0.90069	5.7598	3.01743e-06	7.59668e-06	TRUE	28	28	28	28	0.93478
Q54P64	Q54P64	>tr|Q54P64|Q54P64_DICDI Aminoadipic semialdehyde synthase OS=Dictyostelium discoideum OX=44689 GN=aass PE=3 SV=1	AASS	1	AASS	30	16	0.530788	5.44758	5.18914e-06	1.2205e-05	TRUE	118	110	118	110	0.778257
Q54TD3	Q54TD3	>sp|Q54TD3|TCPE_DICDI T-complex protein 1 subunit epsilon OS=Dictyostelium discoideum OX=44689 GN=cct5 PE=3 SV=1	CCT5	1	CCT5	16	12	-0.406159	-3.02331	0.000861276	0.0013325	TRUE	57	77	57	77	-0.301832
P34139	P34139	>sp|P34139|RAB1A_DICDI Ras-related protein Rab-1A OS=Dictyostelium discoideum OX=44689 GN=rab1A PE=2 SV=2	RAB1A	1	RAB1A	10	5	0.847901	7.3253	2.69476e-07	9.28279e-07	TRUE	46	33	46	33	1.33466
Q54NM9	Q54NM9	>sp|Q54NM9|STT3_DICDI Dolichyl-diphosphooligosaccharide--protein glycosyltransferase subunit STT3 OS=Dictyostelium discoideum OX=44689 GN=stt3 PE=3 SV=1	STT3	1	STT3	8	4	1.10463	6.76619	6.05772e-07	1.88731e-06	TRUE	34	25	34	25	1.35682
P15112	P15112	>sp|P15112|EF2_DICDI Elongation factor 2 OS=Dictyostelium discoideum OX=44689 GN=efbA PE=1 SV=2	EFBA	1	EFBA	53	47	0.446539	4.7496	1.90144e-05	3.89908e-05	TRUE	244	247	244	247	0.365748
Q559R0	Q559R0	>sp|Q559R0|SAR1A_DICDI GTP-binding protein Sar1A OS=Dictyostelium discoideum OX=44689 GN=sarA PE=1 SV=1	SARA	1	SARA	9	7	1.1534	9.30871	2.20901e-08	1.17299e-07	TRUE	42	36	42	36	0.929795
Q54EY3	Q54EY3	>tr|Q54EY3|Q54EY3_DICDI Small GTPase OS=Dictyostelium discoideum OX=44689 GN=spg1 PE=4 SV=1	SPG1	1	SPG1	5	3	0.91543	5.44789	5.18625e-06	1.2205e-05	TRUE	16	18	16	18	0.242834
Q54GN9	Q54GN9	>tr|Q54GN9|Q54GN9_DICDI C2H2-type zinc finger-containing protein OS=Dictyostelium discoideum OX=44689 GN=DDB_G0290029 PE=3 SV=1	DDB_G0290029	1	DDB_G0290029	4	3	0.221633	1.61396	0.0345843	0.0430887	FALSE	15	16	15	16	0.377408
Q55DV9	Q55DV9	>sp|Q55DV9|CGL_DICDI Cystathionine gamma-lyase OS=Dictyostelium discoideum OX=44689 GN=cysA PE=1 SV=1	CYSA	1	CYSA	16	13	1.72863	14.8081	1.4838e-10	2.43824e-09	TRUE	74	68	74	68	0.57624
Q54N00	Q54N00	>sp|Q54N00|FORH_DICDI Formin-H OS=Dictyostelium discoideum OX=44689 GN=forH PE=1 SV=1	FORH	1	FORH	8	6	-0.510219	-3.14576	0.000637546	0.00100814	TRUE	26	34	26	34	-0.0397007
O96759	O96759	>sp|O96759|ADAS_DICDI Alkyldihydroxyacetonephosphate synthase OS=Dictyostelium discoideum OX=44689 GN=eapA PE=1 SV=1	EAPA	1	EAPA	13	6	0.982118	8.00314	1.07947e-07	4.28964e-07	TRUE	53	44	53	44	0.994995
Q23924	Q23924	>sp|Q23924|COPB_DICDI Coatomer subunit beta OS=Dictyostelium discoideum OX=44689 GN=copb PE=2 SV=2	COPB	1	COPB	10	7	0.138564	1.34847	0.0692298	0.0834325	FALSE	36	42	36	42	-0.0146143
Q86KZ5	Q86KZ5	>sp|Q86KZ5|SBDS_DICDI Ribosome maturation protein SBDS OS=Dictyostelium discoideum OX=44689 GN=sbds PE=3 SV=2	SBDS	1	SBDS	10	7	-1.02528	-6.68318	6.86376e-07	2.113e-06	TRUE	38	49	38	49	-0.277998
Q869N9	Q869N9	>sp|Q869N9|IF2A_DICDI Eukaryotic translation initiation factor 2 subunit 1 OS=Dictyostelium discoideum OX=44689 GN=eif2s1 PE=1 SV=1	EIF2S1	1	EIF2S1	14	10	0.516649	4.50201	3.10962e-05	6.08116e-05	TRUE	57	59	57	59	0.347149
Q54U80	Q54U80	>tr|Q54U80|Q54U80_DICDI RNA polymerase II nuclear localization protein SLC7A6OS OS=Dictyostelium discoideum OX=44689 GN=DDB_G0281225 PE=4 SV=1	DDB_G0281225	1	DDB_G0281225	7	2	-1.21236	-4.33556	0.000135357	0.000238888	TRUE	9	33	9	33	-3.28873
Q55BQ2	Q55BQ2	>tr|Q55BQ2|Q55BQ2_DICDI PH domain-containing protein OS=Dictyostelium discoideum OX=44689 GN=DDB_G0271086 PE=1 SV=1	DDB_G0271086	1	DDB_G0271086	5	2	1.18767	5.93767	2.23762e-06	5.83894e-06	TRUE	15	17	15	17	0.20117
Q54LV8	Q54LV8	>sp|Q54LV8|RL34_DICDI Large ribosomal subunit protein eL34 OS=Dictyostelium discoideum OX=44689 GN=rpl34 PE=3 SV=1	RPL34	1	RPL34	3	3	0.494563	4.74972	1.90099e-05	3.89908e-05	TRUE	15	15	15	15	0.32976
Q54N76	Q54N76	>tr|Q54N76|Q54N76_DICDI Thioredoxin domain-containing protein OS=Dictyostelium discoideum OX=44689 GN=prdx5 PE=3 SV=1	PRDX5	1	PRDX5	9	7	0.046875	0.47735	0.491336	0.518633	FALSE	36	40	36	40	0.213574
Q54PK6	Q54PK6	>tr|Q54PK6|Q54PK6_DICDI Ras-related GTP-binding protein OS=Dictyostelium discoideum OX=44689 GN=ragC PE=3 SV=1	RAGC	1	RAGC	5	4	0.338624	2.48286	0.003416	0.00478004	TRUE	20	20	20	20	0.647673
P25870	P25870	>sp|P25870|CLH_DICDI Clathrin heavy chain OS=Dictyostelium discoideum OX=44689 GN=chcA PE=1 SV=1	CHCA	1	CHCA	45	30	0.317263	2.58986	0.00258512	0.00369389	TRUE	163	181	163	181	0.332873
Q553V1	Q553V1	>sp|Q553V1|CISYM_DICDI Citrate synthase, mitochondrial OS=Dictyostelium discoideum OX=44689 GN=cs PE=3 SV=1	CS	1	CS	15	13	1.22276	9.05692	2.9519e-08	1.48942e-07	TRUE	71	69	71	69	0.385272
Q55BK0	Q55BK0	>sp|Q55BK0|UFD1_DICDI Ubiquitin fusion degradation protein 1 homolog OS=Dictyostelium discoideum OX=44689 GN=ufd1 PE=3 SV=1	UFD1	1	UFD1	9	8	-1.39398	-12.5811	8.73878e-10	9.08235e-09	TRUE	38	44	38	44	-0.14621
Q86L14	Q86L14	>sp|Q86L14|PUR9_DICDI Bifunctional purine biosynthesis protein purH OS=Dictyostelium discoideum OX=44689 GN=purH PE=1 SV=1	PURH	1	PURH	21	14	1.50295	8.21011	8.27307e-08	3.46898e-07	TRUE	100	82	100	82	0.971844
Q55DB6	Q55DB6	>sp|Q55DB6|AHSA_DICDI Activator of 90 kDa heat shock protein ATPase homolog OS=Dictyostelium discoideum OX=44689 GN=ahsa PE=2 SV=1	AHSA	1	AHSA	20	12	-1.99721	-17.4512	2.45511e-11	6.21961e-10	TRUE	66	99	66	99	-0.967978
Q54LB8	Q54LB8	>sp|Q54LB8|VP13A_DICDI Intermembrane lipid transfer protein vps13A OS=Dictyostelium discoideum OX=44689 GN=vps13A PE=2 SV=1	VPS13A	1	VPS13A	57	29	-0.662201	-6.4956	9.14576e-07	2.69933e-06	TRUE	157	260	157	260	-0.938952
Q54HL0	Q54HL0	>sp|Q54HL0|COPG_DICDI Coatomer subunit gamma OS=Dictyostelium discoideum OX=44689 GN=copG PE=1 SV=1	COPG	1	COPG	27	19	-0.0658996	-0.654163	0.350157	0.377809	FALSE	96	123	96	123	-0.130864
Q54BQ3	Q54BQ3	>sp|Q54BQ3|RL23A_DICDI Large ribosomal subunit protein uL23 OS=Dictyostelium discoideum OX=44689 GN=rpl23a PE=1 SV=1	RPL23A	1	RPL23A	7	7	0.811623	4.74207	1.92962e-05	3.93595e-05	TRUE	34	35	34	35	0.202092
P27685	P27685	>sp|P27685|RS2_DICDI Small ribosomal subunit protein uS5 OS=Dictyostelium discoideum OX=44689 GN=rps2 PE=1 SV=1	RPS2	1	RPS2	14	12	1.0635	9.50842	1.76399e-08	9.66223e-08	TRUE	65	60	65	60	0.635394
Q54IN0	Q54IN0	>tr|Q54IN0|Q54IN0_DICDI Transmembrane protein OS=Dictyostelium discoideum OX=44689 GN=DDB_G0288635 PE=4 SV=1	DDB_G0288635	1	DDB_G0288635	5	4	0.962301	7.14539	3.47696e-07	1.15519e-06	TRUE	22	21	22	21	0.502228
Q86AT8	Q86AT8	>sp|Q86AT8|SPKA_DICDI Stress-activated protein kinase alpha OS=Dictyostelium discoideum OX=44689 GN=spkA-1 PE=1 SV=1	SPKA-1	1	SPKA-1	10	4	1.24689	10.1855	8.48313e-09	5.54596e-08	TRUE	35	30	35	30	1.12274
Q553T0	Q553T0	>tr|Q553T0|Q553T0_DICDI SAM-dependent methyltransferase Erg6/SMT-type domain-containing protein OS=Dictyostelium discoideum OX=44689 GN=DDB_G0275359 PE=3 SV=1	DDB_G0275359	1	DDB_G0275359	17	12	-1.45506	-10.1331	8.96291e-09	5.73626e-08	TRUE	53	80	53	80	-0.709923
Q54N83	Q54N83	>sp|Q54N83|SYLC_DICDI Leucine--tRNA ligase, cytoplasmic OS=Dictyostelium discoideum OX=44689 GN=leuS PE=3 SV=1	LEUS	1	LEUS	39	26	-0.42148	-4.03026	8.33876e-05	0.000150668	TRUE	137	162	137	162	0.0891975
Q54BF6	Q54BF6	>sp|Q54BF6|MCFN_DICDI Mitochondrial substrate carrier family protein N OS=Dictyostelium discoideum OX=44689 GN=mcfN PE=1 SV=2	MCFN	1	MCFN	15	15	0.984821	10.1197	9.09082e-09	5.78766e-08	TRUE	74	74	74	74	0.333749
Q54FC3	Q54FC3	>tr|Q54FC3|Q54FC3_DICDI Uncharacterized protein OS=Dictyostelium discoideum OX=44689 GN=DDB_G0290967 PE=4 SV=1	DDB_G0290967	1	DDB_G0290967	14	4	-1.52169	-10.6688	5.16639e-09	3.85419e-08	TRUE	26	60	26	60	-2.16351
Q54PF9	Q54PF9	>tr|Q54PF9|Q54PF9_DICDI glycine--tRNA ligase OS=Dictyostelium discoideum OX=44689 GN=glyS PE=3 SV=1	GLYS	1	GLYS	15	14	-0.160265	-0.879318	0.216275	0.242611	FALSE	62	71	62	71	0.19954
X00001	X00001	>tr|X00001|X00001_DICDI MVPA-GS-TurboID OS=Dictyostelium discoideum OX=44689 GN=fus01 PE=4 SV=1	FUS01	1	FUS01	74	37	8.82283	68.5183	6.31909e-18	4.10431e-15	TRUE	356	201	356	201	1.96686
P07829	P07829	>sp|P07829|ACT3_DICDI Actin-3 OS=Dictyostelium discoideum OX=44689 GN=act3 PE=3 SV=3	ACT3	1	ACT3	17	15	-0.124847	-0.870209	0.220748	0.247173	FALSE	79	79	79	79	0.416808
Q54NE6	Q54NE6	>sp|Q54NE6|PGAM_DICDI Probable phosphoglycerate mutase OS=Dictyostelium discoideum OX=44689 GN=gpmA PE=1 SV=1	GPMA	1	GPMA	12	9	-1.03111	-7.96626	1.13257e-07	4.43273e-07	TRUE	47	60	47	60	-0.36921
Q551R4	Q551R4	>tr|Q551R4|Q551R4_DICDI VWFA domain-containing protein OS=Dictyostelium discoideum OX=44689 GN=DDB_G0276383 PE=4 SV=1	DDB_G0276383	1	DDB_G0276383	16	12	0.255981	1.95424	0.0139259	0.0182084	FALSE	65	68	65	68	0.329776
Q54H66	Q54H66	>tr|Q54H66|Q54H66_DICDI ATP synthase subunit e, mitochondrial OS=Dictyostelium discoideum OX=44689 GN=DDB_G0289679 PE=4 SV=1	DDB_G0289679	1	DDB_G0289679	3	3	1.10442	9.82644	1.2436e-08	7.34084e-08	TRUE	15	15	15	15	0.32976
Q55CP6	Q55CP6	>sp|Q55CP6|DDX1_DICDI Probable ATP-dependent RNA helicase ddx1 OS=Dictyostelium discoideum OX=44689 GN=ddx1 PE=3 SV=1	DDX1	1	DDX1	3	2	0.39061	1.1778	0.106523	0.125151	FALSE	10	11	10	11	0.683474
Q54H86	Q54H86	>sp|Q54H86|PEX11_DICDI Peroxisomal membrane protein 11 homolog OS=Dictyostelium discoideum OX=44689 GN=pex11 PE=3 SV=1	PEX11	1	PEX11	8	6	1.09912	10.0467	9.82054e-09	6.09274e-08	TRUE	35	30	35	30	0.839679
Q86AS6	Q86AS6	>sp|Q86AS6|SYHC_DICDI Histidine--tRNA ligase, cytoplasmic OS=Dictyostelium discoideum OX=44689 GN=hisS PE=3 SV=1	HISS	1	HISS	11	6	-0.980787	-9.06643	2.91938e-08	1.47915e-07	TRUE	28	51	28	51	-0.973967
Q95VZ3	Q95VZ3	>sp|Q95VZ3|CARML_DICDI Protein CARMIL OS=Dictyostelium discoideum OX=44689 GN=carmil PE=1 SV=1	CARMIL	1	CARMIL	31	25	0.660991	6.94558	4.64396e-07	1.48607e-06	TRUE	134	129	134	129	0.652043
Q554D9	Q554D9	>sp|Q554D9|SYNC_DICDI Asparagine--tRNA ligase, cytoplasmic OS=Dictyostelium discoideum OX=44689 GN=asnS1 PE=1 SV=1	ASNS1	1	ASNS1	24	19	0.948043	8.32434	7.16122e-08	3.08796e-07	TRUE	109	105	109	105	0.457163
Q75JL7	Q75JL7	>tr|Q75JL7|Q75JL7_DICDI Group IV decarboxylase OS=Dictyostelium discoideum OX=44689 GN=ddcB PE=3 SV=1	DDCB	1	DDCB	8	4	-1.3787	-6.29278	1.25692e-06	3.52981e-06	TRUE	22	40	22	40	-1.15466
Q55DN6	Q55DN6	>tr|Q55DN6|Q55DN6_DICDI Acetyl-CoA C-acyltransferase OS=Dictyostelium discoideum OX=44689 GN=DDB_G0269588 PE=3 SV=1	DDB_G0269588	1	DDB_G0269588	11	2	-4.2672	-21.5865	2.35928e-12	1.36613e-10	TRUE	8	48	8	48	-4.00448
Q75K27	Q75K27	>sp|Q75K27|RS24_DICDI Small ribosomal subunit protein eS24 OS=Dictyostelium discoideum OX=44689 GN=rps24 PE=3 SV=1	RPS24	1	RPS24	6	6	1.09905	9.07288	2.89753e-08	1.47423e-07	TRUE	29	30	29	30	0.188886
P34113	P34113	>sp|P34113|RL3_DICDI Large ribosomal subunit protein uL3 OS=Dictyostelium discoideum OX=44689 GN=rpl3 PE=1 SV=2	RPL3	1	RPL3	20	17	0.731157	5.63341	3.74777e-06	9.15118e-06	TRUE	92	94	92	94	0.244299
Q55EX9	Q55EX9	>sp|Q55EX9|Y8948_DICDI Putative methyltransferase DDB_G0268948 OS=Dictyostelium discoideum OX=44689 GN=DDB_G0268948 PE=1 SV=2	DDB_G0268948	1	DDB_G0268948	13	11	-1.91915	-19.5436	7.06372e-12	2.52632e-10	TRUE	55	64	55	64	-0.071919
Q54EY4	Q54EY4	>sp|Q54EY4|DST3_DICDI Serine/threonine-protein kinase dst3 OS=Dictyostelium discoideum OX=44689 GN=dst3 PE=3 SV=1	DST3	1	DST3	3	3	-0.0146866	-0.104116	0.879432	0.889674	FALSE	12	15	12	15	0.102238
Q54MT2	Q54MT2	>sp|Q54MT2|NOP56_DICDI Nucleolar protein 56 OS=Dictyostelium discoideum OX=44689 GN=nop56 PE=3 SV=1	NOP56	1	NOP56	18	11	-0.142133	-1.25183	0.0885274	0.104921	FALSE	61	75	61	75	-0.400045
Q86A16	Q86A16	>tr|Q86A16|Q86A16_DICDI Protein phosphatase 2C OS=Dictyostelium discoideum OX=44689 GN=DDB_G0272680 PE=4 SV=1	DDB_G0272680	1	DDB_G0272680	4	3	-0.255156	-1.19575	0.101878	0.120043	FALSE	17	18	17	18	0.611798
P22685	P22685	>sp|P22685|RLA0_DICDI Large ribosomal subunit protein uL10 OS=Dictyostelium discoideum OX=44689 GN=rplp0 PE=1 SV=2	RPLP0	1	RPLP0	9	6	1.03706	8.22086	8.16089e-08	3.43379e-07	TRUE	43	37	43	37	0.782296
Q54KE6	Q54KE6	>sp|Q54KE6|MCCA_DICDI Methylcrotonoyl-CoA carboxylase subunit alpha, mitochondrial OS=Dictyostelium discoideum OX=44689 GN=mccA PE=3 SV=1	MCCA	1	MCCA	52	50	0.551578	4.68856	2.14319e-05	4.3291e-05	TRUE	251	254	251	254	0.270784
Q54KN3	Q54KN3	>tr|Q54KN3|Q54KN3_DICDI Guanosine-3',5'-bis 3'-diphosphatase OS=Dictyostelium discoideum OX=44689 GN=spoT PE=4 SV=1	SPOT	1	SPOT	9	6	-1.54269	-11.4227	2.481e-09	2.14244e-08	TRUE	27	43	27	43	-0.597516
Q54NX0	Q54NX0	>sp|Q54NX0|SPB1_DICDI pre-rRNA 2'-O-ribose RNA methyltransferase OS=Dictyostelium discoideum OX=44689 GN=fsjC PE=3 SV=1	FSJC	1	FSJC	9	4	-0.139522	-0.640011	0.360272	0.388034	FALSE	21	36	21	36	-0.855062
Q55A19	Q55A19	>sp|Q55A19|RS23_DICDI Small ribosomal subunit protein uS12 OS=Dictyostelium discoideum OX=44689 GN=rps23 PE=3 SV=1	RPS23	1	RPS23	7	7	0.801378	7.49706	2.12309e-07	7.66075e-07	TRUE	35	35	35	35	0.304995
Q55CS9	Q55CS9	>sp|Q55CS9|ATPB_DICDI ATP synthase subunit beta, mitochondrial OS=Dictyostelium discoideum OX=44689 GN=atp5f1b PE=1 SV=1	ATP5F1B	1	ATP5F1B	24	15	0.375596	2.31278	0.00534599	0.0073124	TRUE	96	91	96	91	0.671578
P32255	P32255	>sp|P32255|TBA_DICDI Tubulin alpha chain OS=Dictyostelium discoideum OX=44689 GN=tubA PE=1 SV=1	TUBA	1	TUBA	14	11	0.395301	3.42254	0.000328558	0.000549555	TRUE	54	62	54	62	0.0805085
O15757	O15757	>sp|O15757|PP1_DICDI Serine/threonine-protein phosphatase PP1 OS=Dictyostelium discoideum OX=44689 GN=pppB PE=1 SV=1	PPPB	1	PPPB	3	2	0.375692	2.87274	0.00125432	0.00188769	TRUE	10	15	10	15	-0.432893
Q54HL6	Q54HL6	>sp|Q54HL6|CSN2_DICDI COP9 signalosome complex subunit 2 OS=Dictyostelium discoideum OX=44689 GN=csn2 PE=1 SV=1	CSN2	1	CSN2	14	8	-1.1201	-7.56924	1.92332e-07	6.98136e-07	TRUE	41	64	41	64	-0.626124
Q54CB5	Q54CB5	>tr|Q54CB5|Q54CB5_DICDI WD40 repeat-containing protein OS=Dictyostelium discoideum OX=44689 GN=DDB_G0293070 PE=4 SV=1	DDB_G0293070	1	DDB_G0293070	47	19	1.61128	15.2331	1.08915e-10	1.89426e-09	TRUE	206	129	206	129	1.76863
Q54TF2	Q54TF2	>tr|Q54TF2|Q54TF2_DICDI F-box domain-containing protein OS=Dictyostelium discoideum OX=44689 GN=DDB_G0281783 PE=4 SV=1	DDB_G0281783	1	DDB_G0281783	13	9	0.229914	2.30104	0.00551489	0.0075265	TRUE	53	53	53	53	0.47095
P90532	P90532	>tr|P90532|P90532_DICDI Cell division cycle protein 48 OS=Dictyostelium discoideum OX=44689 GN=cdcD PE=2 SV=2	CDCD	1	CDCD	21	12	0.950139	6.12637	1.64161e-06	4.47579e-06	TRUE	84	71	84	71	0.897509
Q54PJ1	Q54PJ1	>sp|Q54PJ1|PRS10_DICDI 26S proteasome regulatory subunit 10B OS=Dictyostelium discoideum OX=44689 GN=psmC6 PE=1 SV=1	PSMC6	1	PSMC6	7	5	0.29409	1.88058	0.0169682	0.0218806	FALSE	24	31	24	31	-0.0256505
Q54WR2	Q54WR2	>sp|Q54WR2|GCN1_DICDI eIF-2-alpha kinase activator GCN1 OS=Dictyostelium discoideum OX=44689 GN=gcn1 PE=3 SV=1	GCN1	1	GCN1	31	21	-0.321662	-3.15903	0.000617262	0.000981164	TRUE	102	138	102	138	-0.169806
Q55BV5	Q55BV5	>sp|Q55BV5|PRS4_DICDI 26S proteasome regulatory subunit 4 homolog OS=Dictyostelium discoideum OX=44689 GN=psmC1 PE=1 SV=1	PSMC1	1	PSMC1	12	8	0.560135	4.29016	4.80331e-05	9.05554e-05	TRUE	47	45	47	45	0.876387
Q54HB2	Q54HB2	>sp|Q54HB2|EFTU_DICDI Elongation factor Tu, mitochondrial OS=Dictyostelium discoideum OX=44689 GN=tufm PE=1 SV=2	TUFM	1	TUFM	20	20	1.01537	9.66255	1.48714e-08	8.4503e-08	TRUE	97	98	97	98	0.313653
P24639	P24639	>sp|P24639|ANXA7_DICDI Annexin A7 OS=Dictyostelium discoideum OX=44689 GN=nxnA PE=1 SV=1	NXNA	1	NXNA	16	16	0.635259	4.81071	1.68847e-05	3.5097e-05	TRUE	78	79	78	79	0.329699
Q75JD5	Q75JD5	>sp|Q75JD5|PCKA_DICDI Phosphoenolpyruvate carboxykinase (ATP) OS=Dictyostelium discoideum OX=44689 GN=pckA PE=1 SV=1	PCKA	1	PCKA	16	9	0.196107	1.57865	0.0379736	0.0471182	FALSE	69	65	69	65	0.611243
Q55D85	Q55D85	>sp|Q55D85|CAS1_DICDI Cycloartenol synthase OS=Dictyostelium discoideum OX=44689 GN=cas1 PE=1 SV=1	CAS1	1	CAS1	12	7	-0.936339	-8.82913	3.86124e-08	1.82695e-07	TRUE	32	55	32	55	-0.884596
Q55GD7	Q55GD7	>tr|Q55GD7|Q55GD7_DICDI Iron-binding zinc finger CDGSH type domain-containing protein OS=Dictyostelium discoideum OX=44689 GN=DDB_G0267712 PE=4 SV=1	DDB_G0267712	1	DDB_G0267712	6	5	-1.26687	-7.98522	1.10493e-07	4.3623e-07	TRUE	21	30	21	30	-0.48789
Q94489	Q94489	>tr|Q94489|Q94489_DICDI Protein phosphatase 2C-related protein OS=Dictyostelium discoideum OX=44689 GN=tipA PE=4 SV=1	TIPA	1	TIPA	38	33	-1.16549	-8.81148	3.94344e-08	1.85144e-07	TRUE	163	187	163	187	-0.0287222
Q54XF7	Q54XF7	>sp|Q54XF7|CUL5_DICDI Cullin-5 OS=Dictyostelium discoideum OX=44689 GN=culE PE=3 SV=1	CULE	1	CULE	26	19	0.343962	3.61578	0.000209795	0.00035931	TRUE	109	108	109	108	0.502588
Q54KS8	Q54KS8	>sp|Q54KS8|SYFA_DICDI Phenylalanine--tRNA ligase alpha subunit OS=Dictyostelium discoideum OX=44689 GN=phesA PE=3 SV=1	PHESA	1	PHESA	10	5	0.714767	5.63803	3.71796e-06	9.115e-06	TRUE	37	28	37	28	1.22319
Q54VI3	Q54VI3	>sp|Q54VI3|GLUD2_DICDI Glutamate dehydrogenase 2 OS=Dictyostelium discoideum OX=44689 GN=glud2 PE=1 SV=2	GLUD2	1	GLUD2	34	24	0.464387	4.08164	7.46521e-05	0.000136097	TRUE	137	142	137	142	0.346499
Q54U04	Q54U04	>tr|Q54U04|Q54U04_DICDI RNase P protein subunit OS=Dictyostelium discoideum OX=44689 GN=drpp25 PE=4 SV=1	DRPP25	1	DRPP25	2	2	0.707879	3.36004	0.000380819	0.000630894	TRUE	10	10	10	10	0.349902
Q55F34	Q55F34	>sp|Q55F34|DPNP_DICDI 3'(2'),5'-bisphosphate nucleotidase OS=Dictyostelium discoideum OX=44689 GN=DDB_G0268652 PE=3 SV=1	DDB_G0268652	1	DDB_G0268652	4	3	0.236078	1.12813	0.120384	0.140486	FALSE	16	17	16	17	0.215882
P14326	P14326	>sp|P14326|VSH5_DICDI Vegetative-specific protein H5 OS=Dictyostelium discoideum OX=44689 GN=cinB PE=2 SV=2	CINB	1	CINB	12	10	0.169287	1.40686	0.0595514	0.07227	FALSE	56	57	56	57	0.320314
Q552J0	Q552J0	>sp|Q552J0|TCPQ_DICDI T-complex protein 1 subunit theta OS=Dictyostelium discoideum OX=44689 GN=cct8 PE=3 SV=1	CCT8	1	CCT8	25	18	-0.414608	-4.13179	6.70605e-05	0.000123741	TRUE	93	112	93	112	-0.143291
Q554Y4	Q554Y4	>tr|Q554Y4|Q554Y4_DICDI GTP-binding nuclear protein Ran OS=Dictyostelium discoideum OX=44689 GN=ranB PE=3 SV=1	RANB	1	RANB	13	5	-1.55829	-11.0802	3.44239e-09	2.75391e-08	TRUE	27	62	27	62	-1.99594
Q55BW3	Q55BW3	>tr|Q55BW3|Q55BW3_DICDI Importin 4 OS=Dictyostelium discoideum OX=44689 GN=ipo4 PE=4 SV=1	IPO4	1	IPO4	9	5	-0.206783	-1.21037	0.0982329	0.116085	FALSE	23	42	23	42	-1.01343
Q1ZXQ4	Q1ZXQ4	>sp|Q1ZXQ4|FCSB_DICDI Fatty acyl-CoA synthetase B OS=Dictyostelium discoideum OX=44689 GN=fcsB PE=2 SV=1	FCSB	1	FCSB	6	4	0.643196	6.06313	1.81964e-06	4.90617e-06	TRUE	26	23	26	23	0.816664
Q556Y4	Q556Y4	>sp|Q556Y4|KC1_DICDI Casein kinase I OS=Dictyostelium discoideum OX=44689 GN=cak1-1 PE=1 SV=1	CAK1-1	1	CAK1-1	6	5	0.633201	3.23431	0.00051438	0.000825386	TRUE	25	25	25	25	0.57499
B0G141	B0G141	>tr|B0G141|B0G141_DICDI Glutathione S-transferase domain-containing protein OS=Dictyostelium discoideum OX=44689 GN=efa1G PE=4 SV=1	EFA1G	1	EFA1G	21	14	0.72481	6.76024	6.11194e-07	1.89595e-06	TRUE	95	84	95	84	0.794379
Q86HG0	Q86HG0	>sp|Q86HG0|GMPPA_DICDI Mannose-1-phosphate guanyltransferase alpha OS=Dictyostelium discoideum OX=44689 GN=gmppA PE=2 SV=1	GMPPA	1	GMPPA	3	2	0.548912	2.67239	0.00208888	0.00303837	TRUE	14	13	14	13	0.493411
P90529	P90529	>tr|P90529|P90529_DICDI DEAD/DEAH box helicase domain-containing protein (Fragment) OS=Dictyostelium discoideum OX=44689 GN=ifdA PE=2 SV=1	IFDA	1	IFDA	25	23	-0.020365	-0.186672	0.785894	0.801046	FALSE	113	119	113	119	0.193561
Q54S43	Q54S43	>sp|Q54S43|SPT16_DICDI FACT complex subunit SPT16 OS=Dictyostelium discoideum OX=44689 GN=spt16 PE=3 SV=1	SPT16	1	SPT16	8	2	-0.373939	-1.51089	0.0453963	0.0558723	FALSE	18	35	18	35	-1.25433
Q54X82	Q54X82	>sp|Q54X82|AP1B_DICDI AP-1 complex subunit beta OS=Dictyostelium discoideum OX=44689 GN=ap1b1 PE=3 SV=1	AP1B1	1	AP1B1	14	7	0.263409	2.46507	0.00357887	0.00499645	TRUE	51	49	51	49	0.680129
Q54QE4	Q54QE4	>sp|Q54QE4|PURCE_DICDI Bifunctional purine synthesis protein purC/E OS=Dictyostelium discoideum OX=44689 GN=purC/E PE=1 SV=1	PURC/E	1	PURC/E	25	18	0.373017	3.96581	9.59157e-05	0.000171017	TRUE	102	113	102	113	0.0440192
P54651	P54651	>sp|P54651|HSC90_DICDI Heat shock cognate 90 kDa protein OS=Dictyostelium discoideum OX=44689 GN=hspD PE=1 SV=2	HSPD	1	HSPD	31	22	0.332888	3.33831	0.000400991	0.000659818	TRUE	126	134	126	134	0.286333
Q54UW5	Q54UW5	>sp|Q54UW5|RUVB2_DICDI RuvB-like helicase 2 OS=Dictyostelium discoideum OX=44689 GN=rvb2 PE=1 SV=1	RVB2	1	RVB2	9	3	-0.0109081	-0.0744717	0.913577	0.920389	FALSE	22	29	22	29	0.0239389
O15818	O15818	>sp|O15818|CLU_DICDI Clustered mitochondria protein homolog OS=Dictyostelium discoideum OX=44689 GN=clua PE=1 SV=2	CLUA	1	CLUA	23	15	-0.499293	-5.17171	8.54163e-06	1.89883e-05	TRUE	75	105	75	105	-0.488184
Q75JH8	Q75JH8	>tr|Q75JH8|Q75JH8_DICDI Alpha amylase domain-containing protein OS=Dictyostelium discoideum OX=44689 GN=gtr2 PE=4 SV=1	GTR2	1	GTR2	35	23	-0.798495	-8.22356	8.13299e-08	3.43379e-07	TRUE	103	164	103	164	-0.764937
Q55EK2	Q55EK2	>sp|Q55EK2|C524A_DICDI Probable cytochrome P450 524A1 OS=Dictyostelium discoideum OX=44689 GN=cyp524A1 PE=3 SV=1	CYP524A1	1	CYP524A1	9	8	0.471611	3.55703	0.000240151	0.000408996	TRUE	37	40	37	40	0.385839
Q54E49	Q54E49	>sp|Q54E49|DDX6_DICDI Probable ATP-dependent RNA helicase ddx6 OS=Dictyostelium discoideum OX=44689 GN=ddx6 PE=3 SV=1	DDX6	1	DDX6	13	13	0.634913	6.03455	1.90686e-06	5.09515e-06	TRUE	63	64	63	64	0.341452
Q55G75	Q55G75	>sp|Q55G75|Y7786_DICDI PH domain-containing protein DDB_G0267786 OS=Dictyostelium discoideum OX=44689 GN=DDB_G0267786 PE=4 SV=1	DDB_G0267786	1	DDB_G0267786	10	8	0.873044	6.45438	9.74996e-07	2.84893e-06	TRUE	45	39	45	39	0.932065
Q23919	Q23919	>sp|Q23919|PGM1_DICDI Phosphoglucomutase-1 OS=Dictyostelium discoideum OX=44689 GN=pgmA PE=2 SV=1	PGMA	1	PGMA	17	13	0.54384	3.78321	0.000143592	0.000251597	TRUE	65	72	65	72	0.362762
Q54B49	Q54B49	>sp|Q54B49|PKS45_DICDI Probable polyketide synthase 45 OS=Dictyostelium discoideum OX=44689 GN=pks45 PE=3 SV=2	PKS45	1	PKS45	14	3	-0.837434	-3.70754	0.000170248	0.000294902	TRUE	23	53	23	53	-1.5421
Q54PT2	Q54PT2	>sp|Q54PT2|VPS4_DICDI Vacuolar protein sorting-associated protein 4 OS=Dictyostelium discoideum OX=44689 GN=vps4 PE=3 SV=1	VPS4	1	VPS4	4	4	0.0509673	0.343483	0.618615	0.64184	FALSE	16	19	16	19	0.460631
Q54I10	Q54I10	>sp|Q54I10|MMSA_DICDI Probable methylmalonate-semialdehyde dehydrogenase [acylating], mitochondrial OS=Dictyostelium discoideum OX=44689 GN=mmsdh PE=3 SV=1	MMSDH	1	MMSDH	12	8	0.991155	8.23799	7.98543e-08	3.39742e-07	TRUE	53	50	53	50	0.434159
Q54XD8	Q54XD8	>sp|Q54XD8|IF2G_DICDI Eukaryotic translation initiation factor 2 subunit 3 OS=Dictyostelium discoideum OX=44689 GN=eif2s3 PE=2 SV=1	EIF2S3	1	EIF2S3	12	9	0.806803	7.69571	1.62066e-07	6.00829e-07	TRUE	56	48	56	48	0.874851
Q552Y0	Q552Y0	>tr|Q552Y0|Q552Y0_DICDI Armadillo repeat-containing domain-containing protein OS=Dictyostelium discoideum OX=44689 GN=DDB_G0275739 PE=4 SV=1	DDB_G0275739	1	DDB_G0275739	5	4	0.363627	2.50912	0.00318939	0.00449398	TRUE	19	23	19	23	0.257659
Q869W9	Q869W9	>sp|Q869W9|PKS16_DICDI Probable polyketide synthase 16 OS=Dictyostelium discoideum OX=44689 GN=pks16 PE=2 SV=1	PKS16	1	PKS16	109	84	-1.36957	-13.4156	4.3524e-10	5.34598e-09	TRUE	432	514	432	514	-0.156009
Q557J6	Q557J6	>sp|Q557J6|DBNL_DICDI Drebrin-like protein OS=Dictyostelium discoideum OX=44689 GN=abpE-1 PE=2 SV=1	ABPE-1	1	ABPE-1	13	11	-0.647921	-6.05095	1.85628e-06	4.98286e-06	TRUE	58	58	58	58	0.333433
P26200	P26200	>sp|P26200|PROF2_DICDI Profilin-2 OS=Dictyostelium discoideum OX=44689 GN=proB PE=1 SV=1	PROB	1	PROB	6	5	0.998191	6.95784	4.56135e-07	1.46735e-06	TRUE	30	28	30	28	0.504334
Q86KU2	Q86KU2	>sp|Q86KU2|SYVC_DICDI Probable valine--tRNA ligase, cytoplasmic OS=Dictyostelium discoideum OX=44689 GN=valS1 PE=3 SV=1	VALS1	1	VALS1	19	13	0.0342298	0.336846	0.625336	0.64826	FALSE	70	79	70	79	0.237444
Q553M7	Q553M7	>sp|Q553M7|RL13A_DICDI Large ribosomal subunit protein uL13 OS=Dictyostelium discoideum OX=44689 GN=rpl13a PE=1 SV=1	RPL13A	1	RPL13A	11	8	1.18427	9.76123	1.33488e-08	7.76657e-08	TRUE	45	45	45	45	0.297143
Q54J47	Q54J47	>sp|Q54J47|PDX1_DICDI Probable pyridoxal 5'-phosphate synthase subunit pdx1 OS=Dictyostelium discoideum OX=44689 GN=pdx1 PE=1 SV=1	PDX1	1	PDX1	10	3	-2.69844	-13.7275	3.38958e-10	4.51013e-09	TRUE	19	46	19	46	-2.03046
Q559F5	Q559F5	>tr|Q559F5|Q559F5_DICDI BCAS3 domain-containing protein OS=Dictyostelium discoideum OX=44689 GN=DDB_G0272949 PE=4 SV=1	DDB_G0272949	1	DDB_G0272949	18	11	-1.44579	-15.6463	8.12744e-11	1.54421e-09	TRUE	60	88	60	88	-0.862449
Q559N8	Q559N8	>tr|Q559N8|Q559N8_DICDI Short-chain dehydrogenase/reductase family protein OS=Dictyostelium discoideum OX=44689 GN=DDB_G0272466 PE=3 SV=1	DDB_G0272466	1	DDB_G0272466	13	11	-2.85352	-27.1172	1.89172e-13	4.00856e-11	TRUE	54	65	54	65	-0.181436
Q8T1V4	Q8T1V4	>sp|Q8T1V4|RS27_DICDI Small ribosomal subunit protein eS27 OS=Dictyostelium discoideum OX=44689 GN=rps27 PE=3 SV=2	RPS27	1	RPS27	3	3	1.24023	10.1464	8.83866e-09	5.68667e-08	TRUE	15	15	15	15	0.32976
Q54Y72	Q54Y72	>sp|Q54Y72|GACA_DICDI Rho GTPase-activating protein gacA OS=Dictyostelium discoideum OX=44689 GN=gacA PE=3 SV=1	GACA	1	GACA	5	3	0.0803716	0.588643	0.398728	0.424937	FALSE	20	20	20	20	0.32272
Q54TH8	Q54TH8	>sp|Q54TH8|TCPG_DICDI T-complex protein 1 subunit gamma OS=Dictyostelium discoideum OX=44689 GN=cct3 PE=1 SV=1	CCT3	1	CCT3	20	14	0.0976307	0.978912	0.172077	0.196475	FALSE	78	88	78	88	0.150839
Q54PX9	Q54PX9	>sp|Q54PX9|RS12_DICDI Small ribosomal subunit protein eS12 OS=Dictyostelium discoideum OX=44689 GN=rps12 PE=1 SV=1	RPS12	1	RPS12	7	7	0.130844	0.942858	0.187108	0.212639	FALSE	35	34	35	34	0.388998
Q55CT5	Q55CT5	>sp|Q55CT5|SEC31_DICDI Protein transport protein SEC31 OS=Dictyostelium discoideum OX=44689 GN=sec31 PE=3 SV=1	SEC31	1	SEC31	13	6	0.379735	2.40207	0.00422291	0.00586607	TRUE	41	45	41	45	0.384286
Q54S87	Q54S87	>tr|Q54S87|Q54S87_DICDI Ceramide synthase OS=Dictyostelium discoideum OX=44689 GN=crsA PE=4 SV=1	CRSA	1	CRSA	4	3	0.766911	5.91465	2.32501e-06	6.02816e-06	TRUE	18	14	18	14	1.13053
Q553S7	Q553S7	>tr|Q553S7|Q553S7_DICDI propionyl-CoA carboxylase OS=Dictyostelium discoideum OX=44689 GN=pccA PE=4 SV=1	PCCA	1	PCCA	63	57	0.594834	4.34926	4.24906e-05	8.09853e-05	TRUE	296	302	296	302	0.256482
Q54BM2	Q54BM2	>sp|Q54BM2|PAP1A_DICDI Polyadenylate-binding protein 1-A OS=Dictyostelium discoideum OX=44689 GN=pabpc1A PE=1 SV=1	PABPC1A	1	PABPC1A	23	19	-0.818325	-8.53554	5.50865e-08	2.46269e-07	TRUE	90	111	90	111	-0.081467
P13023	P13023	>sp|P13023|RL8_DICDI Large ribosomal subunit protein uL2 OS=Dictyostelium discoideum OX=44689 GN=rpl8 PE=1 SV=2	RPL8	1	RPL8	17	13	1.05733	8.35026	6.93216e-08	2.99982e-07	TRUE	76	72	76	72	0.507588
P36415	P36415	>sp|P36415|HS7C1_DICDI Heat shock cognate 70 kDa protein 1 OS=Dictyostelium discoideum OX=44689 GN=hspB PE=1 SV=2	HSPB	1	HSPB	17	15	0.572726	5.4637	5.04304e-06	1.19306e-05	TRUE	82	80	82	80	0.424695
Q1ZXE8	Q1ZXE8	>sp|Q1ZXE8|SRP68_DICDI Signal recognition particle subunit SRP68 OS=Dictyostelium discoideum OX=44689 GN=srp68 PE=3 SV=1	SRP68	1	SRP68	11	6	0.197441	1.47204	0.0502604	0.0614855	FALSE	31	44	31	44	-0.348022
Q7Z1Z9	Q7Z1Z9	>sp|Q7Z1Z9|CUPG_DICDI Calcium up-regulated protein G OS=Dictyostelium discoideum OX=44689 GN=cupG PE=2 SV=1	CUPG	1	CUPG	5	4	-0.86271	-5.56026	4.25583e-06	1.02073e-05	TRUE	16	24	16	24	-0.562074
Q54KB7	Q54KB7	>sp|Q54KB7|DHE3_DICDI Glutamate dehydrogenase, mitochondrial OS=Dictyostelium discoideum OX=44689 GN=gluD PE=1 SV=1	GLUD	1	GLUD	11	5	1.45763	8.94184	3.37822e-08	1.66312e-07	TRUE	38	26	38	26	1.59322
Q54QS2	Q54QS2	>tr|Q54QS2|Q54QS2_DICDI Tetratricopeptide-like helical domain-containing protein OS=Dictyostelium discoideum OX=44689 GN=ppiD PE=4 SV=1	PPID	1	PPID	3	2	-0.915523	-7.32311	2.70305e-07	9.28507e-07	TRUE	11	15	11	15	-0.432893
Q54X10	Q54X10	>tr|Q54X10|Q54X10_DICDI Phospholipid/glycerol acyltransferase domain-containing protein OS=Dictyostelium discoideum OX=44689 GN=DDB_G0279277 PE=4 SV=1	DDB_G0279277	1	DDB_G0279277	3	3	0.466526	3.61292	0.000211175	0.000361166	TRUE	14	15	14	15	0.32976
Q54ER7	Q54ER7	>sp|Q54ER7|TCPH_DICDI T-complex protein 1 subunit eta OS=Dictyostelium discoideum OX=44689 GN=cct7 PE=3 SV=1	CCT7	1	CCT7	16	10	0.684438	6.15159	1.57593e-06	4.34057e-06	TRUE	65	61	65	61	0.537342
Q54K32	Q54K32	>sp|Q54K32|RGAA_DICDI Ras GTPase-activating-like protein rgaA OS=Dictyostelium discoideum OX=44689 GN=rgaA PE=1 SV=1	RGAA	1	RGAA	26	17	1.08886	9.79859	1.28173e-08	7.52937e-08	TRUE	105	97	105	97	0.783688
Q55EZ6	Q55EZ6	>sp|Q55EZ6|COPD_DICDI Coatomer subunit delta OS=Dictyostelium discoideum OX=44689 GN=copd PE=3 SV=1	COPD	1	COPD	10	4	-0.44282	-2.65298	0.00219595	0.0031789	TRUE	32	42	32	42	-0.644294
Q54X97	Q54X97	>sp|Q54X97|EIF3C_DICDI Eukaryotic translation initiation factor 3 subunit C OS=Dictyostelium discoideum OX=44689 GN=eif3C PE=3 SV=1	EIF3C	1	EIF3C	12	10	0.0568271	0.54526	0.433329	0.460602	FALSE	46	50	46	50	0.439546
Q869N2	Q869N2	>sp|Q869N2|PAKB_DICDI Serine/threonine-protein kinase pakB OS=Dictyostelium discoideum OX=44689 GN=pakB PE=1 SV=1	PAKB	1	PAKB	9	5	-0.114741	-0.89294	0.209725	0.235916	FALSE	27	40	27	40	-0.502165
P46794	P46794	>sp|P46794|CBS_DICDI Cystathionine beta-synthase OS=Dictyostelium discoideum OX=44689 GN=cysB PE=2 SV=2	CYSB	1	CYSB	17	15	-0.412998	-3.10001	0.000712987	0.00111726	TRUE	69	82	69	82	0.0354607
Q55BZ4	Q55BZ4	>sp|Q55BZ4|PCY2_DICDI Ethanolamine-phosphate cytidylyltransferase OS=Dictyostelium discoideum OX=44689 GN=pctA PE=1 SV=1	PCTA	1	PCTA	10	9	0.20351	1.66034	0.0305764	0.0385294	FALSE	38	44	38	44	0.203618
Q54X02	Q54X02	>tr|Q54X02|Q54X02_DICDI Peptidase M20 dimerisation domain-containing protein OS=Dictyostelium discoideum OX=44689 GN=DDB_G0279291 PE=4 SV=1	DDB_G0279291	1	DDB_G0279291	4	2	0.488711	2.03876	0.0111017	0.0146736	FALSE	11	17	11	17	-0.489836
P34136	P34136	>sp|P34136|HMDH2_DICDI 3-hydroxy-3-methylglutaryl-coenzyme A reductase 2 OS=Dictyostelium discoideum OX=44689 GN=hmgB PE=2 SV=2	HMGB	1	HMGB	6	4	0.994876	9.74932	1.35233e-08	7.83063e-08	TRUE	20	22	20	22	0.372072
Q551V0	Q551V0	>tr|Q551V0|Q551V0_DICDI Aldehyde dehydrogenase OS=Dictyostelium discoideum OX=44689 GN=DDB_G0276305 PE=3 SV=1	DDB_G0276305	1	DDB_G0276305	9	7	1.19028	7.73584	1.53571e-07	5.74591e-07	TRUE	32	36	32	36	0.415142
Q1ZXG4	Q1ZXG4	>sp|Q1ZXG4|PRLA_DICDI Proliferation-associated protein A OS=Dictyostelium discoideum OX=44689 GN=prlA PE=2 SV=1	PRLA	1	PRLA	11	7	-1.83548	-20.7777	3.59602e-12	1.5617e-10	TRUE	36	53	36	53	-0.680451
P52922	P52922	>sp|P52922|LKHA4_DICDI Leucine aminopeptidase OS=Dictyostelium discoideum OX=44689 GN=lkhA PE=2 SV=2	LKHA	1	LKHA	11	6	1.3016	9.01949	3.08377e-08	1.54315e-07	TRUE	47	37	47	37	1.0854
B0G192	B0G192	>tr|B0G192|B0G192_DICDI Isochorismatase hydrolase OS=Dictyostelium discoideum OX=44689 GN=DDB_G0295669 PE=3 SV=1	DDB_G0295669	1	DDB_G0295669	9	7	-1.72066	-15.2726	1.05879e-10	1.89336e-09	TRUE	36	44	36	44	-0.0543354
P54654	P54654	>sp|P54654|CAP_DICDI Adenylyl cyclase-associated protein OS=Dictyostelium discoideum OX=44689 GN=cap PE=1 SV=1	CAP	1	CAP	15	10	-0.707823	-5.14796	8.92397e-06	1.97301e-05	TRUE	57	70	57	70	-0.264343
Q54QC8	Q54QC8	>sp|Q54QC8|SEC1_DICDI Protein transport protein sec1 OS=Dictyostelium discoideum OX=44689 GN=sec1 PE=3 SV=1	SEC1	1	SEC1	8	3	0.514413	3.37617	0.000366545	0.000608074	TRUE	29	27	29	27	0.831071
Q555L5	Q555L5	>sp|Q555L5|PRDX4_DICDI Peroxiredoxin-4 OS=Dictyostelium discoideum OX=44689 GN=prdx4 PE=1 SV=2	PRDX4	1	PRDX4	17	12	-2.11181	-10.3082	7.46432e-09	5.12199e-08	TRUE	62	81	62	81	-0.38973
Q55ET7	Q55ET7	>tr|Q55ET7|Q55ET7_DICDI Obg-like ATPase 1 OS=Dictyostelium discoideum OX=44689 GN=DDB_G0268758 PE=3 SV=1	DDB_G0268758	1	DDB_G0268758	13	10	-0.540831	-5.01126	1.15146e-05	2.49142e-05	TRUE	47	63	47	63	-0.36176
P34120	P34120	>sp|P34120|PSA7_DICDI Proteasome subunit alpha type-7 OS=Dictyostelium discoideum OX=44689 GN=psmA7 PE=3 SV=1	PSMA7	1	PSMA7	4	4	-0.153956	-0.760034	0.28099	0.308937	FALSE	20	19	20	19	0.459743
Q54YA2	Q54YA2	>tr|Q54YA2|Q54YA2_DICDI ATP citrate synthase OS=Dictyostelium discoideum OX=44689 GN=DDB_G0278341 PE=4 SV=1	DDB_G0278341	1	DDB_G0278341	17	15	0.415855	4.29509	4.75427e-05	8.97701e-05	TRUE	79	82	79	82	0.225273
Q54C28	Q54C28	>tr|Q54C28|Q54C28_DICDI RuvB-like helicase OS=Dictyostelium discoideum OX=44689 GN=rvb1 PE=3 SV=1	RVB1	1	RVB1	6	3	-0.150218	-0.835955	0.238247	0.265544	FALSE	19	24	19	24	-0.0295367
Q9NGQ2	Q9NGQ2	>sp|Q9NGQ2|KIF1_DICDI Kinesin-related protein 1 OS=Dictyostelium discoideum OX=44689 GN=kif1 PE=1 SV=1	KIF1	1	KIF1	16	6	-0.767378	-4.04891	8.00966e-05	0.000145369	TRUE	30	62	30	62	-1.22774
Q86A67	Q86A67	>sp|Q86A67|ALF_DICDI Fructose-bisphosphate aldolase OS=Dictyostelium discoideum OX=44689 GN=fba PE=3 SV=1	FBA	1	FBA	24	18	-2.49339	-22.3083	1.64062e-12	1.10833e-10	TRUE	97	112	97	112	0
Q86LA2	Q86LA2	>sp|Q86LA2|EIF3L_DICDI Eukaryotic translation initiation factor 3 subunit L OS=Dictyostelium discoideum OX=44689 GN=eif3L PE=3 SV=1	EIF3L	1	EIF3L	4	3	0.234436	1.31448	0.0755229	0.0904786	FALSE	18	15	18	15	0.939034
Q54VD8	Q54VD8	>sp|Q54VD8|RIO1_DICDI Serine/threonine-protein kinase rio1 OS=Dictyostelium discoideum OX=44689 GN=rio1 PE=3 SV=1	RIO1	1	RIO1	5	5	0.42797	2.82041	0.00143155	0.00212548	TRUE	24	24	24	24	0.428911
Q54YA0	Q54YA0	>sp|Q54YA0|ACLY_DICDI Probable ATP-citrate synthase OS=Dictyostelium discoideum OX=44689 GN=acly PE=1 SV=1	ACLY	1	ACLY	26	21	-0.335292	-3.35182	0.000388324	0.000641578	TRUE	107	120	107	120	0.0742285
Q54KM5	Q54KM5	>tr|Q54KM5|Q54KM5_DICDI BAR domain-containing protein OS=Dictyostelium discoideum OX=44689 GN=DDB_G0287257 PE=4 SV=1	DDB_G0287257	1	DDB_G0287257	10	3	-0.942106	-4.54136	2.87248e-05	5.652e-05	TRUE	23	44	23	44	-1.43236
Q54TU2	Q54TU2	>tr|Q54TU2|Q54TU2_DICDI Actin binding protein OS=Dictyostelium discoideum OX=44689 GN=DDB_G0281499 PE=4 SV=1	DDB_G0281499	1	DDB_G0281499	43	20	-1.60211	-13.8978	2.96388e-10	4.04953e-09	TRUE	112	193	112	193	-1.11096
Q54VZ4	Q54VZ4	>sp|Q54VZ4|RL18_DICDI Large ribosomal subunit protein eL18 OS=Dictyostelium discoideum OX=44689 GN=rpl18 PE=1 SV=1	RPL18	1	RPL18	10	10	1.04947	8.42039	6.35122e-08	2.79822e-07	TRUE	50	49	50	49	0.357812
Q55DE7	Q55DE7	>sp|Q55DE7|ATX2_DICDI Ataxin-2 homolog OS=Dictyostelium discoideum OX=44689 GN=atxn2 PE=3 SV=1	ATXN2	1	ATXN2	16	2	-2.7303	-11.4213	2.48425e-09	2.14244e-08	TRUE	20	74	20	74	-2.90359
Q23891	Q23891	>tr|Q23891|Q23891_DICDI ORF1740 OS=Dictyostelium discoideum OX=44689 PE=3 SV=1	-	0	tr|Q23891|Q23891_DICDI	31	15	0.414984	2.98122	0.000956069	0.00146236	TRUE	111	97	111	97	0.626417
Q54MN4	Q54MN4	>tr|Q54MN4|Q54MN4_DICDI Uncharacterized protein OS=Dictyostelium discoideum OX=44689 GN=DDB_G0285827 PE=4 SV=1	DDB_G0285827	1	DDB_G0285827	5	5	-0.786675	-5.96449	2.14025e-06	5.62105e-06	TRUE	19	25	19	25	0.0242184
Q54GD8	Q54GD8	>sp|Q54GD8|PX24C_DICDI PXMP2/4 family protein 3 OS=Dictyostelium discoideum OX=44689 GN=DDB_G0290223 PE=3 SV=1	DDB_G0290223	1	DDB_G0290223	4	3	1.33083	5.89615	2.39787e-06	6.19069e-06	TRUE	18	17	18	17	0.588083
Q54Z09	Q54Z09	>sp|Q54Z09|RL14_DICDI Large ribosomal subunit protein eL14 OS=Dictyostelium discoideum OX=44689 GN=rpl14 PE=3 SV=1	RPL14	1	RPL14	11	11	1.50534	10.709	4.96248e-09	3.72493e-08	TRUE	55	55	55	55	0.297888
Q54T29	Q54T29	>tr|Q54T29|Q54T29_DICDI Major vault protein OS=Dictyostelium discoideum OX=44689 GN=DDB_G0282033 PE=4 SV=1	DDB_G0282033	1	DDB_G0282033	6	4	1.08661	7.91145	1.21681e-07	4.74244e-07	TRUE	25	22	25	22	0.931463
Q54QS3	Q54QS3	>sp|Q54QS3|DDX3_DICDI Probable ATP-dependent RNA helicase ddx3 OS=Dictyostelium discoideum OX=44689 GN=ddx3 PE=3 SV=1	DDX3	1	DDX3	20	16	0.401929	4.12203	6.84708e-05	0.000125961	TRUE	82	86	82	86	0.30087
Q54P24	Q54P24	>tr|Q54P24|Q54P24_DICDI DH domain-containing protein OS=Dictyostelium discoideum OX=44689 GN=gxcC PE=4 SV=1	GXCC	1	GXCC	26	17	0.834093	9.20811	2.47816e-08	1.2878e-07	TRUE	95	97	95	97	0.484933
Q55CT4	Q55CT4	>tr|Q55CT4|Q55CT4_DICDI Aminopeptidase OS=Dictyostelium discoideum OX=44689 GN=psaA PE=3 SV=1	PSAA	1	PSAA	25	11	-1.22635	-10.25	7.92992e-09	5.32249e-08	TRUE	55	115	55	115	-1.40336
P16894	P16894	>sp|P16894|GPA1_DICDI Guanine nucleotide-binding protein alpha-1 subunit OS=Dictyostelium discoideum OX=44689 GN=gpaA PE=2 SV=1	GPAA	1	GPAA	11	7	0.594088	3.26437	0.000478492	0.000773732	TRUE	41	42	41	42	0.502251
Q54ES9	Q54ES9	>sp|Q54ES9|TCPB_DICDI T-complex protein 1 subunit beta OS=Dictyostelium discoideum OX=44689 GN=cct2 PE=1 SV=1	CCT2	1	CCT2	30	21	-1.43586	-11.5248	2.25419e-09	2.01551e-08	TRUE	108	146	108	146	-0.526787
Q55FL5	Q55FL5	>sp|Q55FL5|SPTC1_DICDI Serine palmitoyltransferase 1 OS=Dictyostelium discoideum OX=44689 GN=sptA PE=3 SV=1	SPTA	1	SPTA	7	4	1.17143	9.73836	1.36859e-08	7.85005e-08	TRUE	33	23	33	23	1.38496
Q54PN7	Q54PN7	>sp|Q54PN7|PRS6A_DICDI 26S proteasome regulatory subunit 6A homolog OS=Dictyostelium discoideum OX=44689 GN=psmC3 PE=1 SV=1	PSMC3	1	PSMC3	9	4	0.563466	2.74507	0.00173388	0.00255254	TRUE	30	31	30	31	0.640016
Q54JE4	Q54JE4	>sp|Q54JE4|ODO1_DICDI 2-oxoglutarate dehydrogenase, mitochondrial OS=Dictyostelium discoideum OX=44689 GN=ogdh PE=3 SV=1	OGDH	1	OGDH	28	23	0.797913	8.17653	8.63459e-08	3.57131e-07	TRUE	120	122	120	122	0.390956
Q8T131	Q8T131	>tr|Q8T131|Q8T131_DICDI Propionyl-CoA carboxylase OS=Dictyostelium discoideum OX=44689 GN=pccB PE=4 SV=1	PCCB	1	PCCB	39	36	0.19176	1.07507	0.136945	0.159009	FALSE	181	184	181	184	0.343466
Q869X0	Q869X0	>tr|Q869X0|Q869X0_DICDI WD40 repeat-containing protein OS=Dictyostelium discoideum OX=44689 GN=pwp1 PE=4 SV=1	PWP1	1	PWP1	18	11	-1.83451	-8.05635	1.00753e-07	4.0975e-07	TRUE	61	80	61	80	-0.354784
Q54D04	Q54D04	>sp|Q54D04|MDHB_DICDI Probable malate dehydrogenase 2, mitochondrial OS=Dictyostelium discoideum OX=44689 GN=mdhB PE=1 SV=1	MDHB	1	MDHB	9	8	0.560844	4.37141	4.05929e-05	7.76117e-05	TRUE	44	42	44	42	0.418717
Q1ZXP3	Q1ZXP3	>sp|Q1ZXP3|QCR6_DICDI Probable cytochrome b-c1 complex subunit 6 OS=Dictyostelium discoideum OX=44689 GN=uqcrh PE=3 SV=1	UQCRH	1	UQCRH	4	3	-0.944651	-7.82738	1.35947e-07	5.21488e-07	TRUE	17	18	17	18	0.0488523
Q1ZXD3	Q1ZXD3	>sp|Q1ZXD3|PSMD3_DICDI 26S proteasome non-ATPase regulatory subunit 3 OS=Dictyostelium discoideum OX=44689 GN=psmD3 PE=1 SV=1	PSMD3	1	PSMD3	11	6	0.601066	4.30445	4.66259e-05	8.83132e-05	TRUE	43	38	43	38	0.939602
Q54PA9	Q54PA9	>sp|Q54PA9|PRPSA_DICDI Ribose-phosphate pyrophosphokinase A OS=Dictyostelium discoideum OX=44689 GN=prsA PE=1 SV=1	PRSA	1	PRSA	16	15	0.193573	1.92295	0.0151451	0.0196756	FALSE	70	78	70	78	0.133855
Q557C7	Q557C7	>tr|Q557C7|Q557C7_DICDI Uncharacterized protein OS=Dictyostelium discoideum OX=44689 GN=DDB_G0273247 PE=4 SV=1	DDB_G0273247	1	DDB_G0273247	35	19	1.30632	13.7191	3.41227e-10	4.51013e-09	TRUE	155	117	155	117	1.26064
Q54TU8	Q54TU8	>sp|Q54TU8|TMCO1_DICDI Calcium load-activated calcium channel homolog OS=Dictyostelium discoideum OX=44689 GN=tmco1 PE=2 SV=1	TMCO1	1	TMCO1	3	3	0.631987	5.36619	5.99941e-06	1.39223e-05	TRUE	14	15	14	15	0.32976
Q54XX3	Q54XX3	>sp|Q54XX3|RL5_DICDI Large ribosomal subunit protein uL18 OS=Dictyostelium discoideum OX=44689 GN=rpl5 PE=1 SV=1	RPL5	1	RPL5	11	11	1.0409	10.6363	5.33803e-09	3.95795e-08	TRUE	54	54	54	54	0.34977
Q54Q07	Q54Q07	>tr|Q54Q07|Q54Q07_DICDI proline--tRNA ligase OS=Dictyostelium discoideum OX=44689 GN=proS PE=3 SV=1	PROS	1	PROS	19	18	0.16102	1.63909	0.0323531	0.0405581	FALSE	84	90	84	90	0.292776
Q54JC8	Q54JC8	>sp|Q54JC8|PUR4_DICDI Phosphoribosylformylglycinamidine synthase OS=Dictyostelium discoideum OX=44689 GN=purL PE=1 SV=1	PURL	1	PURL	53	46	0.455019	4.88519	1.46288e-05	3.08831e-05	TRUE	239	245	239	245	0.346855
Q54WF2	Q54WF2	>tr|Q54WF2|Q54WF2_DICDI Elongation factor Tu domain-containing protein OS=Dictyostelium discoideum OX=44689 GN=eftud1 PE=4 SV=1	EFTUD1	1	EFTUD1	7	5	0.424882	2.54472	0.00290669	0.00410993	TRUE	27	27	27	27	0.489963
P42525	P42525	>sp|P42525|ERK1_DICDI Extracellular signal-regulated kinase 1 OS=Dictyostelium discoideum OX=44689 GN=erkA PE=2 SV=2	ERKA	1	ERKA	5	2	-1.09703	-6.97716	4.43433e-07	1.44175e-06	TRUE	13	25	13	25	-1.31853
Q7KWS3	Q7KWS3	>tr|Q7KWS3|Q7KWS3_DICDI Argonaut-like protein OS=Dictyostelium discoideum OX=44689 GN=agnA PE=3 SV=1	AGNA	1	AGNA	44	37	0.877295	8.4584	6.05859e-08	2.69862e-07	TRUE	202	189	202	189	0.507281
Q54GU2	Q54GU2	>tr|Q54GU2|Q54GU2_DICDI Uncharacterized protein OS=Dictyostelium discoideum OX=44689 GN=DDB_G0289921 PE=4 SV=1	DDB_G0289921	1	DDB_G0289921	7	3	0.213324	1.47644	0.0496857	0.060905	FALSE	25	24	25	24	0.69142
Q54W38	Q54W38	>tr|Q54W38|Q54W38_DICDI Glycosyl hydrolase family 63 C-terminal domain-containing protein OS=Dictyostelium discoideum OX=44689 GN=DDB_G0279941 PE=3 SV=1	DDB_G0279941	1	DDB_G0279941	9	6	0.711326	5.74374	3.10111e-06	7.77515e-06	TRUE	37	34	37	34	0.931184
Q553P4	Q553P4	>tr|Q553P4|Q553P4_DICDI Transmembrane protein OS=Dictyostelium discoideum OX=44689 GN=DDB_G0275383 PE=4 SV=1	DDB_G0275383	1	DDB_G0275383	3	3	1.32789	8.17925	8.60462e-08	3.57106e-07	TRUE	15	14	15	14	0.515775
Q54N72	Q54N72	>sp|Q54N72|NOG1_DICDI Probable nucleolar GTP-binding protein 1 OS=Dictyostelium discoideum OX=44689 GN=nog1 PE=1 SV=1	NOG1	1	NOG1	11	6	-0.202479	-1.3663	0.0661289	0.0798538	FALSE	31	41	31	41	-0.138259
Q869T1	Q869T1	>sp|Q869T1|TWF_DICDI Twinfilin OS=Dictyostelium discoideum OX=44689 GN=twfA PE=1 SV=1	TWFA	1	TWFA	8	3	-1.37247	-10.3648	7.04037e-09	4.97738e-08	TRUE	19	38	19	38	-1.31161
Q9TGM3	Q9TGM3	>sp|Q9TGM3|MP36_DICDI Uncharacterized mitochondrial protein Mp36 OS=Dictyostelium discoideum OX=44689 GN=DidioMp36 PE=4 SV=1	DIDIOMP36	1	DIDIOMP36	20	10	0.618117	4.01587	8.60251e-05	0.000154515	TRUE	80	64	80	64	1.02387
P16168	P16168	>sp|P16168|RL11_DICDI Large ribosomal subunit protein uL5 OS=Dictyostelium discoideum OX=44689 GN=rpl11 PE=1 SV=2	RPL11	1	RPL11	12	9	0.966997	7.3454	2.61998e-07	9.07664e-07	TRUE	55	52	55	52	0.521283
Q54WU3	Q54WU3	>sp|Q54WU3|MAP11_DICDI Methionine aminopeptidase 1 OS=Dictyostelium discoideum OX=44689 GN=metap1 PE=3 SV=1	METAP1	1	METAP1	11	10	-0.00171353	-0.0140065	0.983711	0.985331	FALSE	40	50	40	50	-0.0745221
Q54CG0	Q54CG0	>sp|Q54CG0|ABCGA_DICDI ABC transporter G family member 10 OS=Dictyostelium discoideum OX=44689 GN=abcG10 PE=3 SV=1	ABCG10	1	ABCG10	18	17	0.465696	4.59796	2.56468e-05	5.11254e-05	TRUE	87	85	87	85	0.458694
P34109	P34109	>sp|P34109|MYOD_DICDI Myosin ID heavy chain OS=Dictyostelium discoideum OX=44689 GN=myoD PE=1 SV=2	MYOD	1	MYOD	14	10	0.823986	6.70031	6.68844e-07	2.06425e-06	TRUE	55	58	55	58	0.394005
Q54XJ8	Q54XJ8	>tr|Q54XJ8|Q54XJ8_DICDI Sulfite oxidase OS=Dictyostelium discoideum OX=44689 GN=DDB_G0278893 PE=4 SV=1	DDB_G0278893	1	DDB_G0278893	7	6	-0.809345	-5.79404	2.84713e-06	7.28865e-06	TRUE	29	35	29	35	-0.371265
Q54G57	Q54G57	>sp|Q54G57|ASCC3_DICDI Activating signal cointegrator 1 complex subunit 3 OS=Dictyostelium discoideum OX=44689 GN=ascc3 PE=3 SV=1	ASCC3	1	ASCC3	42	16	-2.36295	-22.0066	1.90691e-12	1.22042e-10	TRUE	78	195	78	195	-2.05588
Q9XPJ9	Q9XPJ9	>sp|Q9XPJ9|ATPA_DICDI ATP synthase subunit alpha, mitochondrial OS=Dictyostelium discoideum OX=44689 GN=atp1 PE=1 SV=1	ATP1	1	ATP1	24	22	0.772746	7.77525	1.45698e-07	5.52214e-07	TRUE	111	113	111	113	0.372047
Q55BI2	Q55BI2	>sp|Q55BI2|IDHA_DICDI Isocitrate dehydrogenase [NAD] regulatory subunit A, mitochondrial OS=Dictyostelium discoideum OX=44689 GN=idhA PE=3 SV=1	IDHA	1	IDHA	8	5	0.0146829	0.118619	0.862815	0.875048	FALSE	32	33	32	33	0.363965
Q54Z01	Q54Z01	>sp|Q54Z01|TBCB_DICDI Tubulin-specific chaperone B OS=Dictyostelium discoideum OX=44689 GN=tbcb PE=3 SV=1	TBCB	1	TBCB	16	7	-2.25777	-18.5885	1.22634e-11	3.77499e-10	TRUE	47	79	47	79	-1.00796
Q01501	Q01501	>sp|Q01501|VDAC_DICDI Mitochondrial outer membrane protein porin OS=Dictyostelium discoideum OX=44689 GN=porA PE=1 SV=1	PORA	1	PORA	14	13	0.749582	5.49644	4.75987e-06	1.1349e-05	TRUE	66	66	66	66	0.361044
Q54XX2	Q54XX2	>tr|Q54XX2|Q54XX2_DICDI Membrane bound O-acyl transferase family protein OS=Dictyostelium discoideum OX=44689 GN=DDB_G0278541 PE=4 SV=1	DDB_G0278541	1	DDB_G0278541	8	4	0.920074	5.74069	3.11722e-06	7.79947e-06	TRUE	36	26	36	26	1.24366
Q54JV0	Q54JV0	>tr|Q54JV0|Q54JV0_DICDI E3 ubiquitin-protein ligase OS=Dictyostelium discoideum OX=44689 GN=DDB_G0287859 PE=3 SV=1	DDB_G0287859	1	DDB_G0287859	37	30	0.518099	5.41398	5.50839e-06	1.28073e-05	TRUE	155	163	155	163	0.305056
Q54ZW5	Q54ZW5	>sp|Q54ZW5|RS3A_DICDI Small ribosomal subunit protein eS1 OS=Dictyostelium discoideum OX=44689 GN=rps3a PE=3 SV=1	RPS3A	1	RPS3A	15	11	1.06359	8.20022	8.37788e-08	3.50086e-07	TRUE	64	61	64	61	0.533317
Q54G86	Q54G86	>sp|Q54G86|RL23_DICDI Large ribosomal subunit protein uL14 OS=Dictyostelium discoideum OX=44689 GN=rpl23 PE=1 SV=1	RPL23	1	RPL23	9	7	1.16586	10.2456	7.96622e-09	5.32249e-08	TRUE	41	40	41	40	0.389448
Q54MA6	Q54MA6	>sp|Q54MA6|RS5_DICDI Small ribosomal subunit protein uS7 OS=Dictyostelium discoideum OX=44689 GN=rps5 PE=1 SV=1	RPS5	1	RPS5	10	6	0.650155	6.02781	1.92805e-06	5.11902e-06	TRUE	43	41	43	41	0.56747
Q557E0	Q557E0	>sp|Q557E0|HS7C2_DICDI Heat shock cognate 70 kDa protein 2 OS=Dictyostelium discoideum OX=44689 GN=hspE-1 PE=1 SV=1	HSPE-1	1	HSPE-1	29	25	0.550226	5.42225	5.42788e-06	1.26443e-05	TRUE	131	140	131	140	0.158026
Q54PX7	Q54PX7	>sp|Q54PX7|PCID2_DICDI PCI domain-containing protein 2 homolog OS=Dictyostelium discoideum OX=44689 GN=pcid2 PE=3 SV=1	PCID2	1	PCID2	4	3	0.261541	1.29058	0.0802607	0.0956834	FALSE	14	15	14	15	0.525606
Q54J66	Q54J66	>sp|Q54J66|SYTC1_DICDI Probable threonine--tRNA ligase 1, cytoplasmic OS=Dictyostelium discoideum OX=44689 GN=thrS1 PE=3 SV=1	THRS1	1	THRS1	19	14	0.719303	7.02822	4.11669e-07	1.35294e-06	TRUE	76	78	76	78	0.627735
Q86IC0	Q86IC0	>tr|Q86IC0|Q86IC0_DICDI DUF962 domain-containing protein OS=Dictyostelium discoideum OX=44689 GN=DDB_G0275513 PE=4 SV=1	DDB_G0275513	1	DDB_G0275513	3	3	1.94462	14.7214	1.58207e-10	2.50405e-09	TRUE	15	14	15	14	0.522486
Q54M64	Q54M64	>sp|Q54M64|NUDC_DICDI Nuclear movement protein nudC OS=Dictyostelium discoideum OX=44689 GN=nudc PE=3 SV=1	NUDC	1	NUDC	6	5	-1.39518	-7.89221	1.24796e-07	4.83286e-07	TRUE	23	30	23	30	-0.333631
P54679	P54679	>sp|P54679|PMA1_DICDI Probable plasma membrane ATPase OS=Dictyostelium discoideum OX=44689 GN=patB PE=1 SV=2	PATB	1	PATB	16	10	0.789621	5.26209	7.23981e-06	1.65793e-05	TRUE	63	55	63	55	0.66514
P02889	P02889	>sp|P02889|PSMD8_DICDI Probable 26S proteasome non-ATPase regulatory subunit 8 OS=Dictyostelium discoideum OX=44689 GN=psmD8-1 PE=2 SV=2	PSMD8-1	1	PSMD8-1	7	7	0.13411	0.833514	0.239536	0.266736	FALSE	29	35	29	35	0.0957819
Q54UU8	Q54UU8	>sp|Q54UU8|TRXB_DICDI Thioredoxin reductase OS=Dictyostelium discoideum OX=44689 GN=trrA PE=3 SV=1	TRRA	1	TRRA	9	7	0.765481	4.4214	3.6635e-05	7.07113e-05	TRUE	42	39	42	39	0.463854
Q55E74	Q55E74	>sp|Q55E74|FRMB_DICDI FERM domain-containing protein B OS=Dictyostelium discoideum OX=44689 GN=frmB PE=4 SV=1	FRMB	1	FRMB	5	4	-0.0465479	-0.290126	0.673628	0.694179	FALSE	18	22	18	22	0.225952
Q86IA3	Q86IA3	>sp|Q86IA3|PDI1_DICDI Protein disulfide-isomerase 1 OS=Dictyostelium discoideum OX=44689 GN=pdi1 PE=1 SV=2	PDI1	1	PDI1	13	11	0.911088	8.82927	3.86058e-08	1.82695e-07	TRUE	64	58	64	58	0.56302
Q55F70	Q55F70	>tr|Q55F70|Q55F70_DICDI Uncharacterized protein OS=Dictyostelium discoideum OX=44689 GN=DDB_G0268236 PE=4 SV=1	DDB_G0268236	1	DDB_G0268236	13	6	-0.221101	-1.20104	0.100545	0.118587	FALSE	31	54	31	54	-0.829029
P42528	P42528	>sp|P42528|ARP3_DICDI Actin-related protein 3 OS=Dictyostelium discoideum OX=44689 GN=arpC PE=1 SV=1	ARPC	1	ARPC	18	17	-0.587663	-5.22899	7.68998e-06	1.74134e-05	TRUE	76	90	76	90	0.0873774
P35084	P35084	>sp|P35084|RPB1_DICDI DNA-directed RNA polymerase II subunit rpb1 OS=Dictyostelium discoideum OX=44689 GN=polr2a PE=2 SV=2	POLR2A	1	POLR2A	9	3	0.467861	1.62944	0.0331929	0.0415681	FALSE	20	21	20	21	0.50733
Q54M18	Q54M18	>sp|Q54M18|ARG56_DICDI Bifunctional protein argC, mitochondrial OS=Dictyostelium discoideum OX=44689 GN=argC PE=1 SV=1	ARGC	1	ARGC	12	6	1.14074	9.48864	1.8034e-08	9.78989e-08	TRUE	54	37	54	37	1.48632
P27133	P27133	>sp|P27133|COROA_DICDI Coronin-A OS=Dictyostelium discoideum OX=44689 GN=corA PE=1 SV=2	CORA	1	CORA	20	14	-0.895179	-8.63479	4.87932e-08	2.23055e-07	TRUE	78	96	78	96	-0.187203
Q54GE6	Q54GE6	>sp|Q54GE6|MDHA_DICDI Probable malate dehydrogenase 1 OS=Dictyostelium discoideum OX=44689 GN=mdhA PE=1 SV=1	MDHA	1	MDHA	10	7	0.36826	2.12744	0.00875584	0.0117518	FALSE	41	43	41	43	0.0128478
Q76P11	Q76P11	>tr|Q76P11|Q76P11_DICDI P-type ATPase OS=Dictyostelium discoideum OX=44689 GN=ionA PE=3 SV=1	IONA	1	IONA	8	3	-0.130361	-0.690799	0.324931	0.352782	FALSE	21	31	21	31	-0.430678
P54680	P54680	>sp|P54680|FIMB_DICDI Fimbrin OS=Dictyostelium discoideum OX=44689 GN=fimA PE=2 SV=2	FIMA	1	FIMA	14	9	0.031166	0.296144	0.667314	0.688256	FALSE	47	58	47	58	-0.126454
Q86I62	Q86I62	>tr|Q86I62|Q86I62_DICDI Transmembrane protein OS=Dictyostelium discoideum OX=44689 GN=DDB_G0275039 PE=4 SV=1	DDB_G0275039	1	DDB_G0275039	8	7	0.918922	6.18249	1.49929e-06	4.1435e-06	TRUE	36	39	36	39	0.0966014
P11874	P11874	>sp|P11874|RL7_DICDI Large ribosomal subunit protein uL30 OS=Dictyostelium discoideum OX=44689 GN=rpl7 PE=1 SV=3	RPL7	1	RPL7	16	15	0.851979	9.11356	2.7638e-08	1.42406e-07	TRUE	80	75	80	75	0.479098
Q86J14	Q86J14	>tr|Q86J14|Q86J14_DICDI C2 domain-containing protein OS=Dictyostelium discoideum OX=44689 GN=DDB_G0274273 PE=4 SV=1	DDB_G0274273	1	DDB_G0274273	5	5	-0.777531	-5.21121	7.94414e-06	1.7823e-05	TRUE	24	24	24	24	0.429637
Q54J98	Q54J98	>sp|Q54J98|GACX_DICDI Rho GTPase-activating protein gacX OS=Dictyostelium discoideum OX=44689 GN=gacX PE=3 SV=1	GACX	1	GACX	3	2	-0.460625	-3.4454	0.00031139	0.000524447	TRUE	8	14	8	14	-0.556821
Q94469	Q94469	>sp|Q94469|G3P_DICDI Glyceraldehyde-3-phosphate dehydrogenase OS=Dictyostelium discoideum OX=44689 GN=gpdA PE=1 SV=2	GPDA	1	GPDA	11	6	1.46527	10.217	8.20784e-09	5.40508e-08	TRUE	53	38	53	38	1.288
Q8T2H0	Q8T2H0	>sp|Q8T2H0|CYRI_DICDI CYFIP-related Rac1 interactor homolog OS=Dictyostelium discoideum OX=44689 GN=cyri PE=3 SV=2	CYRI	1	CYRI	10	9	0.475026	2.83247	0.0013885	0.00206831	TRUE	44	45	44	45	0.451258
Q75JY8	Q75JY8	>tr|Q75JY8|Q75JY8_DICDI ADF-H domain-containing protein OS=Dictyostelium discoideum OX=44689 GN=DDB_G0277615 PE=4 SV=1	DDB_G0277615	1	DDB_G0277615	34	22	-2.10824	-18.9206	1.00921e-11	3.31675e-10	TRUE	116	163	116	163	-0.654963
Q54UU3	Q54UU3	>sp|Q54UU3|RS6_DICDI Small ribosomal subunit protein eS6 OS=Dictyostelium discoideum OX=44689 GN=rps6 PE=1 SV=1	RPS6	1	RPS6	12	10	-0.076365	-0.542454	0.435634	0.462647	FALSE	51	52	51	52	0.331445
Q54NS7	Q54NS7	>sp|Q54NS7|PRAFB_DICDI PRA1 family protein 2 OS=Dictyostelium discoideum OX=44689 GN=prafB PE=3 SV=2	PRAFB	1	PRAFB	3	2	-0.916183	-8.13725	9.07921e-08	3.72984e-07	TRUE	11	15	11	15	-0.432893
Q1ZXE1	Q1ZXE1	>sp|Q1ZXE1|GACM_DICDI Rho GTPase-activating protein gacM OS=Dictyostelium discoideum OX=44689 GN=gacM PE=2 SV=1	GACM	1	GACM	8	2	-1.47896	-4.90838	1.39944e-05	2.98024e-05	TRUE	11	35	11	35	-2.50926
Q54S30	Q54S30	>tr|Q54S30|Q54S30_DICDI Uncharacterized protein OS=Dictyostelium discoideum OX=44689 GN=DDB_G0282695 PE=4 SV=1	DDB_G0282695	1	DDB_G0282695	18	12	-0.234919	-2.07754	0.0100064	0.0132981	FALSE	64	79	64	79	-0.157273
Q55EQ3	Q55EQ3	>sp|Q55EQ3|Y9086_DICDI Uncharacterized abhydrolase domain-containing protein DDB_G0269086 OS=Dictyostelium discoideum OX=44689 GN=DDB_G0269086 PE=1 SV=2	DDB_G0269086	1	DDB_G0269086	2	2	0.251889	1.15001	0.11409	0.133784	FALSE	9	10	9	10	0.00496627
P51405	P51405	>sp|P51405|RS4_DICDI Small ribosomal subunit protein eS4 OS=Dictyostelium discoideum OX=44689 GN=rps4 PE=1 SV=3	RPS4	1	RPS4	16	13	1.34132	11.3416	2.67886e-09	2.26215e-08	TRUE	77	71	77	71	0.591155
Q55FI4	Q55FI4	>sp|Q55FI4|NOP58_DICDI Nucleolar protein 58 OS=Dictyostelium discoideum OX=44689 GN=nop58 PE=3 SV=1	NOP58	1	NOP58	16	15	-0.104753	-0.73872	0.294004	0.320923	FALSE	71	77	71	77	0.121056
Q54J69	Q54J69	>sp|Q54J69|RL10_DICDI Large ribosomal subunit protein uL16 OS=Dictyostelium discoideum OX=44689 GN=rpl10 PE=1 SV=2	RPL10	1	RPL10	10	8	0.857324	7.82013	1.3726e-07	5.2487e-07	TRUE	49	45	49	45	0.531941
Q8TA03	Q8TA03	>sp|Q8TA03|6PGD_DICDI 6-phosphogluconate dehydrogenase, decarboxylating OS=Dictyostelium discoideum OX=44689 GN=gnd PE=1 SV=1	GND	1	GND	22	18	0.695082	7.17221	3.34622e-07	1.12404e-06	TRUE	96	96	96	96	0.479216
Q54MB4	Q54MB4	>sp|Q54MB4|ASNS_DICDI Probable asparagine synthetase [glutamine-hydrolyzing] OS=Dictyostelium discoideum OX=44689 GN=asns PE=1 SV=1	ASNS	1	ASNS	21	16	0.546113	5.1297	9.23046e-06	2.03707e-05	TRUE	84	88	84	88	0.474001
Q55E32	Q55E32	>sp|Q55E32|EBP_DICDI Probable 3-beta-hydroxysteroid-Delta(8),Delta(7)-isomerase OS=Dictyostelium discoideum OX=44689 GN=ebp PE=2 SV=1	EBP	1	EBP	2	2	0.809069	4.33969	4.33398e-05	8.24745e-05	TRUE	10	10	10	10	0.349902
Q557D2	Q557D2	>sp|Q557D2|G6PD_DICDI Glucose-6-phosphate 1-dehydrogenase OS=Dictyostelium discoideum OX=44689 GN=g6pd-1 PE=3 SV=1	G6PD-1	1	G6PD-1	25	15	-1.38627	-14.3333	2.11746e-10	3.14004e-09	TRUE	92	117	92	117	-0.385132
Q86JG3	Q86JG3	>tr|Q86JG3|Q86JG3_DICDI PH domain-containing protein OS=Dictyostelium discoideum OX=44689 GN=DDB_G0271552 PE=4 SV=1	DDB_G0271552	1	DDB_G0271552	8	6	0.555971	2.96476	0.00099607	0.00151973	TRUE	29	32	29	32	0.455612
P0CE94	P0CE94	>sp|P0CE94|TALA_DICDI Talin-A OS=Dictyostelium discoideum OX=44689 GN=talA PE=3 SV=1	TALA	1	TALA	19	9	0.212998	1.86196	0.0178368	0.0229277	FALSE	59	70	59	70	0.148124
Q54WT4	Q54WT4	>sp|Q54WT4|DRG2_DICDI Developmentally-regulated GTP-binding protein 2 homolog OS=Dictyostelium discoideum OX=44689 GN=drg2 PE=3 SV=1	DRG2	1	DRG2	21	9	-2.58456	-23.0871	1.12282e-12	9.10235e-11	TRUE	46	101	46	101	-1.57567
Q54IK1	Q54IK1	>sp|Q54IK1|RRAGA_DICDI Ras-related GTP-binding protein A OS=Dictyostelium discoideum OX=44689 GN=ragA PE=2 SV=1	RAGA	1	RAGA	7	4	0.895506	3.68451	0.000179366	0.000308937	TRUE	27	23	27	23	0.92643
Q71A38	Q71A38	>sp|Q71A38|PHLP2_DICDI Phosducin-like protein 2 OS=Dictyostelium discoideum OX=44689 GN=phlp2 PE=2 SV=2	PHLP2	1	PHLP2	16	10	-1.48059	-7.46192	2.22838e-07	7.99325e-07	TRUE	49	78	49	78	-0.774076
Q9XPI8	Q9XPI8	>sp|Q9XPI8|RT04_DICDI Small ribosomal subunit protein uS4m OS=Dictyostelium discoideum OX=44689 GN=mrps4 PE=3 SV=1	MRPS4	1	MRPS4	8	6	0.723753	4.77783	1.7997e-05	3.7155e-05	TRUE	38	30	38	30	0.936921
P20054	P20054	>sp|P20054|PYR1_DICDI Protein PYR1-3 OS=Dictyostelium discoideum OX=44689 GN=pyr1-3 PE=1 SV=3	PYR1-3	1	PYR1-3	66	48	0.093	0.725009	0.302615	0.329436	FALSE	265	289	265	289	0.157462
P36411	P36411	>sp|P36411|RAB7A_DICDI Ras-related protein Rab-7a OS=Dictyostelium discoideum OX=44689 GN=rab7A PE=1 SV=1	RAB7A	1	RAB7A	5	5	0.280412	2.2298	0.00666371	0.00902347	TRUE	25	25	25	25	0.312632
Q550H6	Q550H6	>sp|Q550H6|RB11C_DICDI Ras-related protein Rab-11C OS=Dictyostelium discoideum OX=44689 GN=rab11C PE=1 SV=1	RAB11C	1	RAB11C	4	3	0.923949	5.11761	9.43968e-06	2.07571e-05	TRUE	17	16	17	16	0.580625
Q54CA6	Q54CA6	>tr|Q54CA6|Q54CA6_DICDI Reticulon-like protein OS=Dictyostelium discoideum OX=44689 GN=rtnlc PE=4 SV=1	RTNLC	1	RTNLC	9	7	0.730591	6.81523	5.62999e-07	1.76901e-06	TRUE	36	37	36	37	0.343584
Q8MML5	Q8MML5	>sp|Q8MML5|PAXB_DICDI Paxillin-B OS=Dictyostelium discoideum OX=44689 GN=paxB PE=2 SV=1	PAXB	1	PAXB	11	10	-1.62485	-15.3693	9.88142e-11	1.7934e-09	TRUE	45	55	45	55	-0.119824
Q54IS5	Q54IS5	>tr|Q54IS5|Q54IS5_DICDI Pumilio RNA-binding region-containing protein OS=Dictyostelium discoideum OX=44689 GN=DDB_G0288551 PE=4 SV=1	DDB_G0288551	1	DDB_G0288551	17	8	-1.06938	-9.98162	1.05248e-08	6.33569e-08	TRUE	41	73	41	73	-1.07883
Q55DB4	Q55DB4	>sp|Q55DB4|T23O_DICDI Tryptophan 2,3-dioxygenase OS=Dictyostelium discoideum OX=44689 GN=tdo PE=1 SV=1	TDO	1	TDO	8	5	-0.165095	-1.28796	0.080795	0.0961318	FALSE	28	32	28	32	0.118498
P14325	P14325	>sp|P14325|SYQ_DICDI Probable glutamine--tRNA ligase OS=Dictyostelium discoideum OX=44689 GN=glnS PE=2 SV=2	GLNS	1	GLNS	20	15	1.16314	8.3593	6.85409e-08	2.97663e-07	TRUE	90	81	90	81	0.791744
Q54YD4	Q54YD4	>sp|Q54YD4|SYIC_DICDI Probable isoleucine--tRNA ligase, cytoplasmic OS=Dictyostelium discoideum OX=44689 GN=ileS PE=3 SV=1	ILES	1	ILES	16	7	0.92903	8.36155	6.83484e-08	2.97663e-07	TRUE	54	47	54	47	1.11055
Q86K01	Q86K01	>sp|Q86K01|RL15_DICDI Large ribosomal subunit protein eL15 OS=Dictyostelium discoideum OX=44689 GN=rpl15-1 PE=1 SV=1	RPL15-1	1	RPL15-1	8	8	0.605221	5.49674	4.75734e-06	1.1349e-05	TRUE	39	38	39	38	0.447454
Q54M76	Q54M76	>tr|Q54M76|Q54M76_DICDI WD-40 repeat-containing protein OS=Dictyostelium discoideum OX=44689 GN=DDB_G0286167 PE=4 SV=1	DDB_G0286167	1	DDB_G0286167	6	5	0.640306	2.77149	0.00162091	0.00240076	TRUE	27	28	27	28	0.265175
Q54UJ1	Q54UJ1	>tr|Q54UJ1|Q54UJ1_DICDI LIM zinc-binding domain-containing protein OS=Dictyostelium discoideum OX=44689 GN=DDB_G0281049 PE=4 SV=1	DDB_G0281049	1	DDB_G0281049	6	3	-0.484063	-2.05012	0.0107689	0.0142647	FALSE	20	28	20	28	-0.456734
Q54SU8	Q54SU8	>tr|Q54SU8|Q54SU8_DICDI Type A von Willebrand factor domain-containing protein OS=Dictyostelium discoideum OX=44689 GN=DDB_G0282209 PE=4 SV=1	DDB_G0282209	1	DDB_G0282209	8	8	-0.145865	-1.29815	0.0787307	0.0942288	FALSE	37	39	37	39	0.282257
Q94490	Q94490	>sp|Q94490|UBCB_DICDI Ubiquitin conjugating enzyme E2 B OS=Dictyostelium discoideum OX=44689 GN=ubcB PE=1 SV=1	UBCB	1	UBCB	2	2	1.01324	5.79889	2.82384e-06	7.24429e-06	TRUE	10	10	10	10	0.349902
Q54GQ7	Q54GQ7	>tr|Q54GQ7|Q54GQ7_DICDI J domain-containing protein OS=Dictyostelium discoideum OX=44689 GN=DDB_G0289991 PE=4 SV=1	DDB_G0289991	1	DDB_G0289991	6	3	1.08877	8.37653	6.70807e-08	2.94173e-07	TRUE	24	21	24	21	1.0719
P34123	P34123	>sp|P34123|PRS6B_DICDI 26S proteasome regulatory subunit 6B homolog OS=Dictyostelium discoideum OX=44689 GN=psmC4 PE=1 SV=1	PSMC4	1	PSMC4	14	11	0.839117	6.6758	6.94087e-07	2.13134e-06	TRUE	58	58	58	58	0.677669
Q9U3X4	Q9U3X4	>sp|Q9U3X4|SDHA_DICDI Succinate dehydrogenase [ubiquinone] flavoprotein subunit, mitochondrial OS=Dictyostelium discoideum OX=44689 GN=sdhA PE=3 SV=1	SDHA	1	SDHA	9	4	1.06567	6.87356	5.16333e-07	1.63081e-06	TRUE	37	27	37	27	1.32812
Q86IJ1	Q86IJ1	>sp|Q86IJ1|PSDE_DICDI 26S proteasome non-ATPase regulatory subunit 14 OS=Dictyostelium discoideum OX=44689 GN=psmD14 PE=3 SV=1	PSMD14	1	PSMD14	5	3	0.118927	0.605718	0.385642	0.411352	FALSE	17	22	17	22	-0.119704
Q54Z13	Q54Z13	>sp|Q54Z13|VATG_DICDI V-type proton ATPase subunit G OS=Dictyostelium discoideum OX=44689 GN=atp6v1g PE=1 SV=2	ATP6V1G	1	ATP6V1G	3	2	0.728854	5.14839	8.91701e-06	1.97301e-05	TRUE	14	12	14	12	0.707993
Q54L12	Q54L12	>tr|Q54L12|Q54L12_DICDI Uncharacterized protein OS=Dictyostelium discoideum OX=44689 GN=DDB_G0286959 PE=4 SV=1	DDB_G0286959	1	DDB_G0286959	5	2	0.477869	2.60652	0.00247589	0.00355452	TRUE	16	15	16	15	0.927746
Q54YL9	Q54YL9	>tr|Q54YL9|Q54YL9_DICDI Myb domain-containing protein OS=Dictyostelium discoideum OX=44689 GN=DDB_G0278179 PE=4 SV=1	DDB_G0278179	1	DDB_G0278179	26	12	-2.12374	-16.2421	5.39769e-11	1.13165e-09	TRUE	69	122	69	122	-1.10206
Q75JW5	Q75JW5	>tr|Q75JW5|Q75JW5_DICDI Arginine deiminase OS=Dictyostelium discoideum OX=44689 GN=DDB_G0272182 PE=4 SV=1	DDB_G0272182	1	DDB_G0272182	17	8	-1.03903	-6.6257	7.48964e-07	2.26552e-06	TRUE	39	79	39	79	-1.23435
P48160	P48160	>sp|P48160|RL27A_DICDI Large ribosomal subunit protein uL15 OS=Dictyostelium discoideum OX=44689 GN=rpl27a PE=3 SV=1	RPL27A	1	RPL27A	9	9	0.973478	8.85366	3.75009e-08	1.80241e-07	TRUE	43	44	43	44	0.284026
Q1ZXH9	Q1ZXH9	>sp|Q1ZXH9|CP51_DICDI Probable lanosterol 14-alpha demethylase OS=Dictyostelium discoideum OX=44689 GN=cyp51 PE=3 SV=1	CYP51	1	CYP51	7	4	0.727892	4.07196	7.62202e-05	0.000138748	TRUE	25	23	25	23	0.93703
Q54X53	Q54X53	>sp|Q54X53|RL21_DICDI Large ribosomal subunit protein eL21 OS=Dictyostelium discoideum OX=44689 GN=rpl21 PE=3 SV=1	RPL21	1	RPL21	7	7	1.5007	13.6024	3.74472e-10	4.79324e-09	TRUE	35	35	35	35	0.304995
Q54I41	Q54I41	>sp|Q54I41|RS7_DICDI Small ribosomal subunit protein eS7 OS=Dictyostelium discoideum OX=44689 GN=rps7 PE=1 SV=1	RPS7	1	RPS7	17	15	0.902143	7.56591	1.93208e-07	6.99229e-07	TRUE	77	82	77	82	0.131424
Q54B82	Q54B82	>sp|Q54B82|CSN4_DICDI COP9 signalosome complex subunit 4 OS=Dictyostelium discoideum OX=44689 GN=csn4 PE=2 SV=1	CSN4	1	CSN4	15	13	-0.995781	-7.99447	1.09169e-07	4.32411e-07	TRUE	54	69	54	69	0.00829578
Q54T94	Q54T94	>tr|Q54T94|Q54T94_DICDI TROVE domain-containing protein OS=Dictyostelium discoideum OX=44689 GN=DDB_G0281913 PE=4 SV=2	DDB_G0281913	1	DDB_G0281913	5	2	0.462284	1.7707	0.0227764	0.0289104	FALSE	16	18	16	18	0.434477
Q54MR6	Q54MR6	>sp|Q54MR6|HS7C5_DICDI Heat shock 70-related protein 5 OS=Dictyostelium discoideum OX=44689 GN=DDB_G0285709 PE=3 SV=1	DDB_G0285709	1	DDB_G0285709	13	9	0.138881	1.45503	0.0525432	0.0640848	FALSE	45	55	45	55	-0.113906
P83401	P83401	>sp|P83401|AL7A1_DICDI Putative aldehyde dehydrogenase family 7 member A1 homolog OS=Dictyostelium discoideum OX=44689 GN=DDB_G0276821 PE=3 SV=2	DDB_G0276821	1	DDB_G0276821	14	9	0.62948	6.03253	1.91317e-06	5.09515e-06	TRUE	59	56	59	56	0.552503
Q54PZ2	Q54PZ2	>sp|Q54PZ2|ATOX1_DICDI Copper transport protein ATOX1 homolog OS=Dictyostelium discoideum OX=44689 GN=atox1 PE=3 SV=2	ATOX1	1	ATOX1	4	4	0.438826	2.36186	0.00469519	0.00646585	TRUE	19	19	19	19	0.286584
Q54G77	Q54G77	>tr|Q54G77|Q54G77_DICDI Peptidase S53 domain-containing protein OS=Dictyostelium discoideum OX=44689 GN=DDB_G0290333 PE=4 SV=1	DDB_G0290333	1	DDB_G0290333	5	4	-0.468177	-2.95184	0.00102869	0.00156752	TRUE	23	22	23	22	0.375579
Q54EP7	Q54EP7	>sp|Q54EP7|SRP72_DICDI Signal recognition particle subunit SRP72 OS=Dictyostelium discoideum OX=44689 GN=srp72 PE=3 SV=1	SRP72	1	SRP72	13	7	0.589634	4.6054	2.52692e-05	5.04553e-05	TRUE	48	48	48	48	0.484268
Q54NG2	Q54NG2	>sp|Q54NG2|RL17_DICDI Large ribosomal subunit protein uL22 OS=Dictyostelium discoideum OX=44689 GN=rpl17 PE=3 SV=1	RPL17	1	RPL17	7	6	1.00119	6.19774	1.46297e-06	4.07088e-06	TRUE	32	32	32	32	0.243609
P33519	P33519	>sp|P33519|RAN_DICDI GTP-binding nuclear protein Ran OS=Dictyostelium discoideum OX=44689 GN=ranA PE=1 SV=1	RANA	1	RANA	14	12	0.213034	1.8223	0.0198377	0.0253389	FALSE	69	65	69	65	0.452996
Q54QG5	Q54QG5	>sp|Q54QG5|Y3893_DICDI Probable E3 ubiquitin-protein ligase DDB_G0283893 OS=Dictyostelium discoideum OX=44689 GN=DDB_G0283893 PE=3 SV=2	DDB_G0283893	1	DDB_G0283893	38	2	-1.61457	-9.32481	2.16898e-08	1.16188e-07	TRUE	25	170	25	170	-4.78553
Q76NU1	Q76NU1	>sp|Q76NU1|VATB_DICDI V-type proton ATPase subunit B OS=Dictyostelium discoideum OX=44689 GN=vatB PE=1 SV=1	VATB	1	VATB	22	20	0.588437	6.06768	1.80617e-06	4.88067e-06	TRUE	99	104	99	104	0.250705
Q54F07	Q54F07	>sp|Q54F07|METK_DICDI S-adenosylmethionine synthase OS=Dictyostelium discoideum OX=44689 GN=metK PE=1 SV=1	METK	1	METK	13	13	0.284529	2.00267	0.0122294	0.0160767	FALSE	64	64	64	64	0.284035
Q551A1	Q551A1	>tr|Q551A1|Q551A1_DICDI tyrosine--tRNA ligase OS=Dictyostelium discoideum OX=44689 GN=tyrS PE=3 SV=1	TYRS	1	TYRS	12	5	-1.15877	-8.16704	8.73979e-08	3.60257e-07	TRUE	24	54	24	54	-1.8694
Q54ET6	Q54ET6	>sp|Q54ET6|ABPF_DICDI Actin-binding protein F OS=Dictyostelium discoideum OX=44689 GN=abpF PE=1 SV=1	ABPF	1	ABPF	44	28	-0.541301	-4.16124	6.29888e-05	0.00011676	TRUE	137	191	137	191	-0.269718
Q54C25	Q54C25	>sp|Q54C25|GPN1_DICDI GPN-loop GTPase 1 OS=Dictyostelium discoideum OX=44689 GN=gpn1 PE=3 SV=1	GPN1	1	GPN1	12	5	-1.86958	-11.6355	2.03343e-09	1.8316e-08	TRUE	26	53	26	53	-1.42425
Q55C68	Q55C68	>tr|Q55C68|Q55C68_DICDI BRCA1-associated protein OS=Dictyostelium discoideum OX=44689 GN=DDB_G0270200 PE=4 SV=1	DDB_G0270200	1	DDB_G0270200	13	7	-1.39161	-13.4436	4.25494e-10	5.2796e-09	TRUE	40	64	40	64	-0.869577
Q9BIW5	Q9BIW5	>sp|Q9BIW5|LIMC_DICDI LIM domain-containing protein C OS=Dictyostelium discoideum OX=44689 GN=limC PE=2 SV=1	LIMC	1	LIMC	9	7	0.434082	2.86907	0.00126595	0.00190049	TRUE	40	38	40	38	0.534095
Q54BM7	Q54BM7	>sp|Q54BM7|PPK1_DICDI Polyphosphate kinase OS=Dictyostelium discoideum OX=44689 GN=ppkA PE=1 SV=1	PPKA	1	PPKA	20	7	-1.16511	-10.355	7.11182e-09	4.99883e-08	TRUE	49	95	49	95	-1.33673
Q54IA6	Q54IA6	>tr|Q54IA6|Q54IA6_DICDI SH3 domain-containing protein OS=Dictyostelium discoideum OX=44689 GN=DDB_G0288895 PE=4 SV=1	DDB_G0288895	1	DDB_G0288895	11	7	-1.02772	-8.02475	1.0496e-07	4.21224e-07	TRUE	35	50	35	50	-0.333534
Q86B20	Q86B20	>sp|Q86B20|EIF3A_DICDI Eukaryotic translation initiation factor 3 subunit A OS=Dictyostelium discoideum OX=44689 GN=eif3A PE=1 SV=1	EIF3A	1	EIF3A	23	14	0.660367	5.22628	7.72817e-06	1.7435e-05	TRUE	81	92	81	92	0.273253
Q55D68	Q55D68	>tr|Q55D68|Q55D68_DICDI protein-histidine N-methyltransferase OS=Dictyostelium discoideum OX=44689 GN=cnrI PE=3 SV=1	CNRI	1	CNRI	18	13	0.511171	4.40299	3.8042e-05	7.29638e-05	TRUE	76	74	76	74	0.647833
Q55DW4	Q55DW4	>sp|Q55DW4|ABCG1_DICDI ABC transporter G family member 1 OS=Dictyostelium discoideum OX=44689 GN=abcG1 PE=3 SV=1	ABCG1	1	ABCG1	8	6	0.641818	4.79714	1.73346e-05	3.59094e-05	TRUE	29	33	29	33	0.154435
Q54E24	Q54E24	>sp|Q54E24|RS8_DICDI Small ribosomal subunit protein eS8 OS=Dictyostelium discoideum OX=44689 GN=rps8 PE=1 SV=1	RPS8	1	RPS8	12	11	0.943166	7.96913	1.12834e-07	4.43273e-07	TRUE	57	59	57	59	0.160806
P15064	P15064	>sp|P15064|RASG_DICDI Ras-like protein rasG OS=Dictyostelium discoideum OX=44689 GN=rasG PE=1 SV=1	RASG	1	RASG	9	8	1.2481	11.1233	3.30185e-09	2.66494e-08	TRUE	42	44	42	44	0.120285
Q54NW4	Q54NW4	>sp|Q54NW4|LIMB_DICDI LIM domain-containing protein B OS=Dictyostelium discoideum OX=44689 GN=limB PE=2 SV=1	LIMB	1	LIMB	11	7	-1.21108	-5.76186	3.00688e-06	7.59668e-06	TRUE	33	53	33	53	-0.874064
P34112	P34112	>sp|P34112|CDK1_DICDI Cyclin-dependent kinase 1 OS=Dictyostelium discoideum OX=44689 GN=cdk1 PE=2 SV=1	CDK1	1	CDK1	8	2	1.22038	5.70344	3.32216e-06	8.24439e-06	TRUE	32	21	32	21	1.64825
Q76P36	Q76P36	>sp|Q76P36|RS29_DICDI Small ribosomal subunit protein uS14 OS=Dictyostelium discoideum OX=44689 GN=rps29 PE=3 SV=1	RPS29	1	RPS29	5	3	1.37074	9.83705	1.2294e-08	7.29243e-08	TRUE	24	21	24	21	0.661028
Q54MK8	Q54MK8	>sp|Q54MK8|RL18A_DICDI Large ribosomal subunit protein eL20 OS=Dictyostelium discoideum OX=44689 GN=rpl18a PE=3 SV=2	RPL18A	1	RPL18A	11	11	0.963336	10.056	9.72368e-09	6.06359e-08	TRUE	54	54	54	54	0.285352
Q54M03	Q54M03	>tr|Q54M03|Q54M03_DICDI GST C-terminal domain-containing protein OS=Dictyostelium discoideum OX=44689 GN=DDB_G0286341 PE=4 SV=1	DDB_G0286341	1	DDB_G0286341	10	7	-1.23781	-9.97403	1.06104e-08	6.3558e-08	TRUE	33	47	33	47	-0.527448
P46793	P46793	>sp|P46793|RS15A_DICDI Small ribosomal subunit protein uS8 OS=Dictyostelium discoideum OX=44689 GN=rps15a PE=2 SV=3	RPS15A	1	RPS15A	12	11	0.833825	6.38743	1.0825e-06	3.09723e-06	TRUE	50	52	50	52	0.329216
Q54VQ1	Q54VQ1	>tr|Q54VQ1|Q54VQ1_DICDI Heat shock protein OS=Dictyostelium discoideum OX=44689 GN=ddj1 PE=3 SV=1	DDJ1	1	DDJ1	13	10	-0.769051	-6.99918	4.29422e-07	1.39994e-06	TRUE	50	64	50	64	-0.339589
Q54DA2	Q54DA2	>tr|Q54DA2|Q54DA2_DICDI TLDc domain-containing protein OS=Dictyostelium discoideum OX=44689 GN=DDB_G0292416 PE=4 SV=1	DDB_G0292416	1	DDB_G0292416	17	13	-1.61522	-15.7476	7.57315e-11	1.4838e-09	TRUE	65	84	65	84	-0.176185
Q54S90	Q54S90	>sp|Q54S90|RS11_DICDI Small ribosomal subunit protein uS17 OS=Dictyostelium discoideum OX=44689 GN=rps11 PE=1 SV=1	RPS11	1	RPS11	10	10	0.873674	9.09407	2.827e-08	1.45048e-07	TRUE	48	49	48	49	0.285063
O60952	O60952	>sp|O60952|LIME_DICDI LIM domain-containing protein E OS=Dictyostelium discoideum OX=44689 GN=limE PE=1 SV=1	LIME	1	LIME	8	8	-1.57832	-13.5267	3.97893e-10	4.98802e-09	TRUE	40	40	40	40	0.30257
Q54BL7	Q54BL7	>tr|Q54BL7|Q54BL7_DICDI LIM-type zinc finger-containing protein OS=Dictyostelium discoideum OX=44689 GN=DDB_G0293708 PE=4 SV=1	DDB_G0293708	1	DDB_G0293708	3	3	-0.18555	-1.07478	0.137041	0.159009	FALSE	14	14	14	14	0.294964
Q54RX6	Q54RX6	>sp|Q54RX6|TCTP1_DICDI Translationally-controlled tumor protein homolog 1 OS=Dictyostelium discoideum OX=44689 GN=DDB_G0282853 PE=3 SV=1	DDB_G0282853	1	DDB_G0282853	11	9	-1.71984	-14.3067	2.16081e-10	3.16571e-09	TRUE	48	54	48	54	-0.0663492
Q54RB7	Q54RB7	>sp|Q54RB7|SHKA_DICDI Dual specificity protein kinase shkA OS=Dictyostelium discoideum OX=44689 GN=shkA PE=2 SV=1	SHKA	1	SHKA	8	3	0.700687	4.35043	4.23881e-05	8.09167e-05	TRUE	27	25	27	25	0.937764
Q869Q3	Q869Q3	>sp|Q869Q3|NAPA_DICDI Nck-associated protein 1 homolog OS=Dictyostelium discoideum OX=44689 GN=napA PE=1 SV=1	NAPA	1	NAPA	19	13	0.953775	8.69728	4.52336e-08	2.09141e-07	TRUE	69	73	69	73	0.512275
Q55G82	Q55G82	>tr|Q55G82|Q55G82_DICDI Uncharacterized protein OS=Dictyostelium discoideum OX=44689 GN=DDB_G0267776 PE=4 SV=1	DDB_G0267776	1	DDB_G0267776	18	9	-0.529574	-3.51359	0.000265576	0.000450963	TRUE	54	75	54	75	-0.406555
Q55D72	Q55D72	>tr|Q55D72|Q55D72_DICDI Ribosomal protein S18 OS=Dictyostelium discoideum OX=44689 GN=DDB_G0269762 PE=4 SV=1	DDB_G0269762	1	DDB_G0269762	3	2	0.021608	0.0774926	0.910088	0.918302	FALSE	10	9	10	9	0.941581
Q55CY3	Q55CY3	>sp|Q55CY3|HUTI_DICDI Probable imidazolonepropionase OS=Dictyostelium discoideum OX=44689 GN=amdhd1 PE=3 SV=1	AMDHD1	1	AMDHD1	8	4	-0.66284	-4.90356	1.41237e-05	3.00062e-05	TRUE	20	35	20	35	-0.933859
Q54BQ5	Q54BQ5	>sp|Q54BQ5|NSF1C_DICDI NSFL1 cofactor p47 homolog OS=Dictyostelium discoideum OX=44689 GN=nsfl1c PE=3 SV=1	NSFL1C	1	NSFL1C	10	5	-2.51656	-22.4266	1.54747e-12	1.10689e-10	TRUE	31	48	31	48	-1.02829
Q8I0H7	Q8I0H7	>sp|Q8I0H7|HSP7M_DICDI Heat shock 70 kDa protein, mitochondrial OS=Dictyostelium discoideum OX=44689 GN=mhsp70 PE=1 SV=1	MHSP70	1	MHSP70	22	17	0.012175	0.0661153	0.923238	0.928583	FALSE	86	102	86	102	0.0127385
Q8T869	Q8T869	>sp|Q8T869|BIP2_DICDI Luminal-binding protein 2 OS=Dictyostelium discoideum OX=44689 GN=bip2 PE=1 SV=1	BIP2	1	BIP2	19	16	0.158054	1.35697	0.0677347	0.0817117	FALSE	84	85	84	85	0.375895
Q86HX0	Q86HX0	>sp|Q86HX0|ODPB_DICDI Pyruvate dehydrogenase E1 component subunit beta, mitochondrial OS=Dictyostelium discoideum OX=44689 GN=pdhB PE=1 SV=1	PDHB	1	PDHB	11	9	0.602033	3.0703	0.000766962	0.00119567	TRUE	49	48	49	48	0.555321
Q54PJ6	Q54PJ6	>tr|Q54PJ6|Q54PJ6_DICDI Translation machinery-associated protein 7 homolog OS=Dictyostelium discoideum OX=44689 GN=DDB_G0284509 PE=4 SV=1	DDB_G0284509	1	DDB_G0284509	5	3	-0.276338	-1.62147	0.0339026	0.0423695	FALSE	22	19	22	19	0.627129
Q54WM4	Q54WM4	>sp|Q54WM4|EIF3G_DICDI Eukaryotic translation initiation factor 3 subunit G OS=Dictyostelium discoideum OX=44689 GN=eif3G PE=3 SV=1	EIF3G	1	EIF3G	8	6	0.299103	2.10725	0.00924155	0.0123627	FALSE	34	37	34	37	0.049546
Q6TMK3	Q6TMK3	>sp|Q6TMK3|HSP88_DICDI Heat shock protein 88 OS=Dictyostelium discoideum OX=44689 GN=hspH PE=1 SV=1	HSPH	1	HSPH	19	14	-0.609091	-5.43741	5.2836e-06	1.23555e-05	TRUE	68	87	68	87	-0.0397229
Q8T6B4	Q8T6B4	>sp|Q8T6B4|ABCF4_DICDI ABC transporter F family member 4 OS=Dictyostelium discoideum OX=44689 GN=abcF4 PE=3 SV=1	ABCF4	1	ABCF4	21	13	0.735713	7.18963	3.26417e-07	1.1041e-06	TRUE	93	83	93	83	0.759551
Q55GP8	Q55GP8	>sp|Q55GP8|GACO_DICDI Rho GTPase-activating protein gacO OS=Dictyostelium discoideum OX=44689 GN=gacO PE=3 SV=1	GACO	1	GACO	8	4	0.291229	1.34616	0.069642	0.0838462	FALSE	31	28	31	28	0.618283
Q54E04	Q54E04	>sp|Q54E04|VATM_DICDI Vacuolar proton translocating ATPase 100 kDa subunit OS=Dictyostelium discoideum OX=44689 GN=vatM PE=1 SV=2	VATM	1	VATM	22	20	0.989543	8.80041	3.99597e-08	1.86888e-07	TRUE	106	101	106	101	0.507687
Q55EN7	Q55EN7	>tr|Q55EN7|Q55EN7_DICDI Magnesium-transporting ATPase, P-type 1 OS=Dictyostelium discoideum OX=44689 GN=DDB_G0268810 PE=3 SV=1	DDB_G0268810	1	DDB_G0268810	17	10	0.297142	2.53969	0.002945	0.00415925	TRUE	68	69	68	69	0.389945
P42530	P42530	>sp|P42530|DIS2_DICDI Discoidin-2 OS=Dictyostelium discoideum OX=44689 GN=dscE PE=1 SV=1	DSCE	1	DSCE	11	8	0.52727	4.85512	1.54981e-05	3.24926e-05	TRUE	54	46	54	46	0.809807
O00909	O00909	>sp|O00909|ARF1_DICDI ADP-ribosylation factor 1 OS=Dictyostelium discoideum OX=44689 GN=arfA PE=1 SV=3	ARFA	1	ARFA	10	8	0.827328	4.11204	6.99459e-05	0.000128481	TRUE	44	46	44	46	0.312774
Q54EH1	Q54EH1	>sp|Q54EH1|EPN_DICDI Epsin OS=Dictyostelium discoideum OX=44689 GN=epnA PE=3 SV=1	EPNA	1	EPNA	4	3	-0.742638	-4.50792	3.07272e-05	6.0265e-05	TRUE	13	20	13	20	-0.252096
Q55BS4	Q55BS4	>tr|Q55BS4|Q55BS4_DICDI RNA polymerase II degradation factor 1 OS=Dictyostelium discoideum OX=44689 GN=DDB_G0270388 PE=3 SV=1	DDB_G0270388	1	DDB_G0270388	10	7	-0.917014	-5.76027	3.01506e-06	7.59668e-06	TRUE	36	44	36	44	-0.243433
Q54ID4	Q54ID4	>sp|Q54ID4|LZIC_DICDI Protein LZIC OS=Dictyostelium discoideum OX=44689 GN=lzic PE=2 SV=1	LZIC	1	LZIC	8	5	-1.64804	-15.0323	1.25918e-10	2.09749e-09	TRUE	27	38	27	38	-0.732317
P18613	P18613	>sp|P18613|RAPA_DICDI Ras-related protein rapA OS=Dictyostelium discoideum OX=44689 GN=rapA PE=1 SV=1	RAPA	1	RAPA	9	9	0.896045	7.38629	2.47466e-07	8.67201e-07	TRUE	45	45	45	45	0.300671
Q54QM8	Q54QM8	>sp|Q54QM8|RL26_DICDI Large ribosomal subunit protein uL24 OS=Dictyostelium discoideum OX=44689 GN=rpl26 PE=3 SV=1	RPL26	1	RPL26	5	5	0.955189	6.5697	8.15899e-07	2.43767e-06	TRUE	25	25	25	25	0.312632
P28178	P28178	>sp|P28178|PK2_DICDI Protein kinase 2 OS=Dictyostelium discoideum OX=44689 GN=pkgB PE=1 SV=2	PKGB	1	PKGB	6	4	-0.968071	-5.6337	3.74591e-06	9.15118e-06	TRUE	15	27	15	27	-0.879498
Q551A9	Q551A9	>tr|Q551A9|Q551A9_DICDI Uncharacterized protein OS=Dictyostelium discoideum OX=44689 GN=DDB_G0276681 PE=4 SV=1	DDB_G0276681	1	DDB_G0276681	14	8	0.336188	2.6537	0.00219184	0.00317672	TRUE	51	49	51	49	0.816178
Q54QA3	Q54QA3	>tr|Q54QA3|Q54QA3_DICDI Methyltransferase type 11 domain-containing protein OS=Dictyostelium discoideum OX=44689 GN=DDB_G0283975 PE=4 SV=1	DDB_G0283975	1	DDB_G0283975	10	3	-2.14069	-16.7405	3.87498e-11	8.83057e-10	TRUE	17	49	17	49	-2.76828
Q54F59	Q54F59	>tr|Q54F59|Q54F59_DICDI Roadblock/LAMTOR2 domain-containing protein OS=Dictyostelium discoideum OX=44689 GN=mapbpip PE=3 SV=2	MAPBPIP	1	MAPBPIP	3	3	0.814971	5.05928	1.05228e-05	2.29725e-05	TRUE	14	14	14	14	0.516959
Q55GU1	Q55GU1	>sp|Q55GU1|OSGEP_DICDI Probable tRNA N6-adenosine threonylcarbamoyltransferase OS=Dictyostelium discoideum OX=44689 GN=osgep PE=3 SV=1	OSGEP	1	OSGEP	4	2	0.795055	4.96286	1.26167e-05	2.70581e-05	TRUE	14	14	14	14	0.531205
P54641	P54641	>sp|P54641|VA0D_DICDI V-type proton ATPase subunit d OS=Dictyostelium discoideum OX=44689 GN=vatD-1 PE=1 SV=2	VATD-1	1	VATD-1	11	6	1.57539	14.3436	2.10098e-10	3.14004e-09	TRUE	38	36	38	36	0.605267
Q54MZ5	Q54MZ5	>sp|Q54MZ5|RS28_DICDI Small ribosomal subunit protein eS28 OS=Dictyostelium discoideum OX=44689 GN=rps28 PE=3 SV=1	RPS28	1	RPS28	5	5	1.23932	10.4582	6.39612e-09	4.61877e-08	TRUE	25	25	25	25	0.312632
Q54DL7	Q54DL7	>sp|Q54DL7|Y2188_DICDI von Willebrand factor A domain-containing protein DDB_G0292188 OS=Dictyostelium discoideum OX=44689 GN=DDB_G0292188 PE=4 SV=1	DDB_G0292188	1	DDB_G0292188	12	6	0.310299	2.71036	0.00189489	0.00277947	TRUE	46	43	46	43	0.731308
Q54MP2	Q54MP2	>sp|Q54MP2|CCD22_DICDI Coiled-coil domain-containing protein 22 homolog OS=Dictyostelium discoideum OX=44689 GN=DDB_G0285813 PE=3 SV=1	DDB_G0285813	1	DDB_G0285813	14	4	-1.86795	-10.9573	3.88045e-09	3.06404e-08	TRUE	26	60	26	60	-1.91007
Q553R1	Q553R1	>tr|Q553R1|Q553R1_DICDI Vesicle tethering protein Uso1/P115-like head domain-containing protein OS=Dictyostelium discoideum OX=44689 GN=DDB_G0275331 PE=4 SV=1	DDB_G0275331	1	DDB_G0275331	6	2	0.0846777	0.52539	0.449821	0.476466	FALSE	16	21	16	21	-0.182428
C7G074	C7G074	>tr|C7G074|C7G074_DICDI Pirin family protein OS=Dictyostelium discoideum OX=44689 GN=DDB_G0292528 PE=3 SV=1	DDB_G0292528	1	DDB_G0292528	20	16	-1.45413	-14.4666	1.9141e-10	2.94626e-09	TRUE	86	95	86	95	-0.0236625
Q54RC0	Q54RC0	>tr|Q54RC0|Q54RC0_DICDI Erk2-dependent phosphoprotein OS=Dictyostelium discoideum OX=44689 GN=eppA PE=4 SV=1	EPPA	1	EPPA	16	11	-1.42978	-12.7164	7.78191e-10	8.22852e-09	TRUE	57	73	57	73	-0.322562
Q54FT8	Q54FT8	>tr|Q54FT8|Q54FT8_DICDI RabGAP/TBC domain-containing protein OS=Dictyostelium discoideum OX=44689 GN=DDB_G0290597 PE=4 SV=1	DDB_G0290597	1	DDB_G0290597	20	11	-1.98778	-20.9929	3.20959e-12	1.53721e-10	TRUE	52	98	52	98	-1.49711
P90526	P90526	>sp|P90526|RS3_DICDI Small ribosomal subunit protein uS3 OS=Dictyostelium discoideum OX=44689 GN=rps3 PE=1 SV=1	RPS3	1	RPS3	18	17	0.772781	7.89697	1.24017e-07	4.81806e-07	TRUE	89	88	89	88	0.35899
Q54KV5	Q54KV5	>tr|Q54KV5|Q54KV5_DICDI Uncharacterized protein OS=Dictyostelium discoideum OX=44689 GN=DDB_G0287077 PE=3 SV=1	DDB_G0287077	1	DDB_G0287077	9	6	-0.888979	-5.7801	2.9152e-06	7.43162e-06	TRUE	28	45	28	45	-1.08865
Q54XI5	Q54XI5	>sp|Q54XI5|RL9_DICDI Large ribosomal subunit protein uL6 OS=Dictyostelium discoideum OX=44689 GN=rpl9 PE=1 SV=2	RPL9	1	RPL9	12	12	0.874279	7.37948	2.49825e-07	8.72953e-07	TRUE	58	60	58	60	0.236398
Q54WZ1	Q54WZ1	>tr|Q54WZ1|Q54WZ1_DICDI GYF domain-containing protein OS=Dictyostelium discoideum OX=44689 GN=DDB_G0279309 PE=4 SV=1	DDB_G0279309	1	DDB_G0279309	26	14	-1.44902	-12.588	8.68672e-10	9.08235e-09	TRUE	74	126	74	126	-0.966723
Q9U641	Q9U641	>sp|Q9U641|CMFB_DICDI Conditioned medium factor receptor 1 OS=Dictyostelium discoideum OX=44689 GN=cmfB PE=1 SV=1	CMFB	1	CMFB	15	10	0.806253	5.30069	6.75044e-06	1.54878e-05	TRUE	62	62	62	62	0.596462
Q55BE6	Q55BE6	>sp|Q55BE6|RL27_DICDI Large ribosomal subunit protein eL27 OS=Dictyostelium discoideum OX=44689 GN=rpl27 PE=3 SV=1	RPL27	1	RPL27	6	6	1.1457	9.995	1.03756e-08	6.27695e-08	TRUE	30	30	30	30	0.308199
Q55D63	Q55D63	>tr|Q55D63|Q55D63_DICDI RNA-binding region RNP-1 domain-containing protein OS=Dictyostelium discoideum OX=44689 GN=DDB_G0270634 PE=4 SV=1	DDB_G0270634	1	DDB_G0270634	12	10	-1.44793	-8.62702	4.92569e-08	2.24331e-07	TRUE	50	59	50	59	-0.175363
P24005	P24005	>sp|P24005|ACTB_DICDI Calcium-regulated actin-bundling protein OS=Dictyostelium discoideum OX=44689 GN=abpB PE=1 SV=1	ABPB	1	ABPB	19	12	-2.8846	-26.0219	2.98703e-13	4.45149e-11	TRUE	59	86	59	86	-0.672932
Q553T2	Q553T2	>tr|Q553T2|Q553T2_DICDI RRM domain-containing protein OS=Dictyostelium discoideum OX=44689 GN=DDB_G0275365 PE=4 SV=1	DDB_G0275365	1	DDB_G0275365	14	13	-0.149743	-1.53155	0.0429972	0.0530808	FALSE	56	64	56	64	0.0493607
Q54IU1	Q54IU1	>tr|Q54IU1|Q54IU1_DICDI CHK kinase-like domain-containing protein OS=Dictyostelium discoideum OX=44689 GN=DDB_G0288519 PE=4 SV=1	DDB_G0288519	1	DDB_G0288519	13	10	0.57027	4.10476	7.10441e-05	0.000130105	TRUE	52	54	52	54	0.283262
Q54HJ2	Q54HJ2	>sp|Q54HJ2|PESC_DICDI Pescadillo homolog OS=Dictyostelium discoideum OX=44689 GN=DDB_G0289415 PE=3 SV=1	DDB_G0289415	1	DDB_G0289415	4	2	0.309833	2.28289	0.00578681	0.00787992	TRUE	13	13	13	13	0.709795
P54644	P54644	>sp|P54644|KRAC_DICDI RAC family serine/threonine-protein kinase homolog OS=Dictyostelium discoideum OX=44689 GN=pkbA PE=1 SV=1	PKBA	1	PKBA	16	14	-1.05996	-11.2134	3.02753e-09	2.48749e-08	TRUE	70	75	70	75	0.0967001
Q54KI0	Q54KI0	>sp|Q54KI0|EIF3J_DICDI Eukaryotic translation initiation factor 3 subunit J OS=Dictyostelium discoideum OX=44689 GN=eif3J PE=3 SV=1	EIF3J	1	EIF3J	12	6	-2.47302	-20.4104	4.37792e-12	1.77452e-10	TRUE	35	58	35	58	-1.03458
Q54PX6	Q54PX6	>tr|Q54PX6|Q54PX6_DICDI Protein phosphatase 2C-related protein OS=Dictyostelium discoideum OX=44689 GN=DDB_G0284243 PE=3 SV=1	DDB_G0284243	1	DDB_G0284243	16	7	-2.27127	-19.5986	6.84812e-12	2.52343e-10	TRUE	35	75	35	75	-1.58488
Q55BM4	Q55BM4	>sp|Q55BM4|TCPA_DICDI T-complex protein 1 subunit alpha OS=Dictyostelium discoideum OX=44689 GN=tcp1 PE=2 SV=1	TCP1	1	TCP1	18	14	0.701319	5.21274	7.922e-06	1.78062e-05	TRUE	70	77	70	77	0.360133
Q86JA1	Q86JA1	>sp|Q86JA1|PRS7_DICDI 26S proteasome regulatory subunit 7 OS=Dictyostelium discoideum OX=44689 GN=psmC2 PE=1 SV=1	PSMC2	1	PSMC2	15	12	0.460357	3.96702	9.5663e-05	0.000170817	TRUE	55	64	55	64	0.170655
Q54QI4	Q54QI4	>sp|Q54QI4|HGD_DICDI Homogentisate 1,2-dioxygenase OS=Dictyostelium discoideum OX=44689 GN=hgd PE=2 SV=1	HGD	1	HGD	7	6	-0.533874	-2.9234	0.00110449	0.00167255	TRUE	28	33	28	33	0.0424725
Q54CU3	Q54CU3	>tr|Q54CU3|Q54CU3_DICDI Peptidyl-prolyl cis-trans isomerase OS=Dictyostelium discoideum OX=44689 GN=DDB_G0292710 PE=3 SV=1	DDB_G0292710	1	DDB_G0292710	26	6	-4.48518	-44.897	6.99383e-16	2.83483e-13	TRUE	43	127	43	127	-2.75419
Q55GJ7	Q55GJ7	>sp|Q55GJ7|RL38_DICDI Large ribosomal subunit protein eL38 OS=Dictyostelium discoideum OX=44689 GN=rpl38 PE=3 SV=1	RPL38	1	RPL38	3	2	1.87824	9.47474	1.83165e-08	9.89905e-08	TRUE	15	13	15	13	0.721662
Q54WH2	Q54WH2	>sp|Q54WH2|FORA_DICDI Formin-A OS=Dictyostelium discoideum OX=44689 GN=forA PE=1 SV=1	FORA	1	FORA	29	20	0.188196	1.94281	0.0143594	0.018735	FALSE	107	120	107	120	0.227799
Q54F30	Q54F30	>sp|Q54F30|NARF_DICDI Probable cytosolic Fe-S cluster assembly factor narfl OS=Dictyostelium discoideum OX=44689 GN=narfl PE=3 SV=1	NARFL	1	NARFL	25	13	-2.02632	-16.0605	6.10513e-11	1.23731e-09	TRUE	66	113	66	113	-1.18497
Q54CX6	Q54CX6	>sp|Q54CX6|3HIDH_DICDI Probable 3-hydroxyisobutyrate dehydrogenase, mitochondrial OS=Dictyostelium discoideum OX=44689 GN=hibA PE=3 SV=1	HIBA	1	HIBA	5	3	0.0598619	0.256604	0.709264	0.727678	FALSE	20	17	20	17	0.772553
Q54SE2	Q54SE2	>sp|Q54SE2|PRDXL_DICDI 1-Cys peroxiredoxin OS=Dictyostelium discoideum OX=44689 GN=DDB_G0282517 PE=3 SV=1	DDB_G0282517	1	DDB_G0282517	5	4	0.157837	1.1046	0.127496	0.148502	FALSE	17	22	17	22	0.0514085
Q54I73	Q54I73	>tr|Q54I73|Q54I73_DICDI Uncharacterized protein OS=Dictyostelium discoideum OX=44689 GN=DDB_G0288947 PE=4 SV=1	DDB_G0288947	1	DDB_G0288947	33	24	-0.0886735	-0.811521	0.251399	0.278697	FALSE	112	144	112	144	-0.0611633
Q54P93	Q54P93	>sp|Q54P93|HEM3_DICDI Porphobilinogen deaminase OS=Dictyostelium discoideum OX=44689 GN=hemC PE=3 SV=1	HEMC	1	HEMC	16	4	-2.19926	-13.2605	4.93863e-10	5.87592e-09	TRUE	32	75	32	75	-1.97172
P54657	P54657	>sp|P54657|CAD1_DICDI Calcium-dependent cell adhesion molecule 1 OS=Dictyostelium discoideum OX=44689 GN=cadA PE=1 SV=1	CADA	1	CADA	7	5	-0.639874	-5.90676	2.35578e-06	6.09496e-06	TRUE	27	33	27	33	-0.33438
B0G128	B0G128	>tr|B0G128|B0G128_DICDI RNA-binding region RNP-1 domain-containing protein OS=Dictyostelium discoideum OX=44689 GN=DDB_G0279539 PE=4 SV=1	DDB_G0279539	1	DDB_G0279539	14	6	-0.986734	-8.42608	6.30644e-08	2.78859e-07	TRUE	35	60	35	60	-1.03445
Q54FH4	Q54FH4	>tr|Q54FH4|Q54FH4_DICDI phosphoenolpyruvate carboxykinase (ATP) OS=Dictyostelium discoideum OX=44689 GN=DDB_G0290857 PE=3 SV=1	DDB_G0290857	1	DDB_G0290857	10	6	0.622152	3.79793	0.000138945	0.000244511	TRUE	34	34	34	34	0.763494
Q54IS3	Q54IS3	>tr|Q54IS3|Q54IS3_DICDI WD40 repeat-containing protein OS=Dictyostelium discoideum OX=44689 GN=DDB_G0288559 PE=4 SV=1	DDB_G0288559	1	DDB_G0288559	4	2	-0.278868	-1.81828	0.0200522	0.025582	FALSE	11	17	11	17	-0.780193
Q86B09	Q86B09	>sp|Q86B09|PMM2_DICDI Phosphomannomutase 2 OS=Dictyostelium discoideum OX=44689 GN=pmmB PE=3 SV=2	PMMB	1	PMMB	14	7	-1.8555	-13.2139	5.13133e-10	5.9997e-09	TRUE	40	65	40	65	-0.911889
Q54L35	Q54L35	>sp|Q54L35|NED82_DICDI NEDD8-like protein 2 OS=Dictyostelium discoideum OX=44689 GN=nedd8l2 PE=3 SV=1	NEDD8L2	1	NEDD8L2	7	6	-1.1907	-8.04402	1.02372e-07	4.14946e-07	TRUE	28	34	28	34	-0.164777
Q54SA0	Q54SA0	>tr|Q54SA0|Q54SA0_DICDI WD repeat domain phosphoinositide-interacting protein 3 OS=Dictyostelium discoideum OX=44689 GN=wdr45l PE=4 SV=1	WDR45L	1	WDR45L	6	5	0.62014	3.608	0.000213572	0.000364753	TRUE	24	28	24	28	-0.00680872
Q86IB4	Q86IB4	>tr|Q86IB4|Q86IB4_DICDI Adenylate cyclase-associated CAP C-terminal domain-containing protein OS=Dictyostelium discoideum OX=44689 GN=DDB_G0275519 PE=4 SV=1	DDB_G0275519	1	DDB_G0275519	7	3	-0.809476	-6.49039	9.21982e-07	2.70999e-06	TRUE	19	31	19	31	-1.08802
Q54XB6	Q54XB6	>tr|Q54XB6|Q54XB6_DICDI Autophagy-related protein 27 OS=Dictyostelium discoideum OX=44689 GN=DDB_G0279059 PE=3 SV=1	DDB_G0279059	1	DDB_G0279059	4	4	0.711959	3.98828	9.13328e-05	0.000163325	TRUE	20	18	20	18	0.605877
Q54I27	Q54I27	>tr|Q54I27|Q54I27_DICDI AAA ATPase domain-containing protein OS=Dictyostelium discoideum OX=44689 GN=DDB_G0289047 PE=3 SV=1	DDB_G0289047	1	DDB_G0289047	5	5	0.26343	1.52021	0.0442986	0.0545765	FALSE	21	24	21	24	0.133705
Q58A41	Q58A41	>tr|Q58A41|Q58A41_DICDI AAA ATPase domain-containing protein OS=Dictyostelium discoideum OX=44689 GN=DD8-14 PE=2 SV=1	DD8-14	1	DD8-14	22	17	-0.0240205	-0.233096	0.734702	0.750754	FALSE	83	100	83	100	-0.0116042
Q54HP3	Q54HP3	>sp|Q54HP3|DRG1_DICDI Developmentally-regulated GTP-binding protein 1 homolog OS=Dictyostelium discoideum OX=44689 GN=drg1 PE=3 SV=1	DRG1	1	DRG1	10	7	0.681835	5.60206	3.957e-06	9.58509e-06	TRUE	42	41	42	41	0.645455
Q558Z0	Q558Z0	>sp|Q558Z0|SYRC_DICDI Probable arginine--tRNA ligase, cytoplasmic OS=Dictyostelium discoideum OX=44689 GN=argS1 PE=3 SV=1	ARGS1	1	ARGS1	22	19	1.14725	8.77059	4.14125e-08	1.92205e-07	TRUE	100	95	100	95	0.616455
Q54JF0	Q54JF0	>tr|Q54JF0|Q54JF0_DICDI Uncharacterized protein OS=Dictyostelium discoideum OX=44689 GN=DDB_G0288091 PE=4 SV=1	DDB_G0288091	1	DDB_G0288091	7	5	-0.21506	-1.27104	0.0843366	0.10015	FALSE	20	28	20	28	-0.297858
Q8MML6	Q8MML6	>sp|Q8MML6|VATH_DICDI V-type proton ATPase subunit H OS=Dictyostelium discoideum OX=44689 GN=vatH PE=1 SV=1	VATH	1	VATH	5	5	0.339064	1.37037	0.0654393	0.0791783	FALSE	24	25	24	25	0.312632
Q86KU6	Q86KU6	>sp|Q86KU6|MTD1_DICDI Methylenetetrahydrofolate dehydrogenase [NAD(+)] OS=Dictyostelium discoideum OX=44689 GN=thfA PE=3 SV=1	THFA	1	THFA	13	9	-0.409695	-4.30867	4.6218e-05	8.76773e-05	TRUE	55	59	55	59	0.163261
Q54F93	Q54F93	>sp|Q54F93|MPPA2_DICDI Mitochondrial-processing peptidase subunit alpha-2 OS=Dictyostelium discoideum OX=44689 GN=mppA2 PE=1 SV=1	MPPA2	1	MPPA2	15	13	0.623854	4.95429	1.28235e-05	2.7453e-05	TRUE	68	68	68	68	0.380786
Q75JR3	Q75JR3	>sp|Q75JR3|IDHC_DICDI Isocitrate dehydrogenase [NADP] cytoplasmic OS=Dictyostelium discoideum OX=44689 GN=idhC PE=1 SV=1	IDHC	1	IDHC	23	20	-0.278185	-3.07051	0.000766577	0.00119567	TRUE	100	110	100	110	0.157876
Q556G4	Q556G4	>sp|Q556G4|DOHH_DICDI Deoxyhypusine hydroxylase OS=Dictyostelium discoideum OX=44689 GN=dohh-1 PE=3 SV=1	DOHH-1	1	DOHH-1	12	7	-1.03564	-8.03046	1.04186e-07	4.19503e-07	TRUE	39	58	39	58	-0.75745
Q55DZ8	Q55DZ8	>sp|Q55DZ8|SYWC_DICDI Tryptophan--tRNA ligase, cytoplasmic OS=Dictyostelium discoideum OX=44689 GN=trpS PE=3 SV=1	TRPS	1	TRPS	4	4	0.288097	1.47302	0.0501314	0.0613895	FALSE	17	20	17	20	0.140252
Q00766	Q00766	>sp|Q00766|PHS1_DICDI Glycogen phosphorylase 1 OS=Dictyostelium discoideum OX=44689 GN=glpV PE=1 SV=3	GLPV	1	GLPV	20	16	0.097868	0.991296	0.167157	0.191577	FALSE	83	89	83	89	0.2872
P54648	P54648	>sp|P54648|VATC_DICDI V-type proton ATPase subunit C OS=Dictyostelium discoideum OX=44689 GN=vatC PE=2 SV=1	VATC	1	VATC	15	13	0.680641	5.47617	4.9331e-06	1.16933e-05	TRUE	66	67	66	67	0.523557
P54638	P54638	>sp|P54638|ARGE_DICDI Acetylornithine deacetylase OS=Dictyostelium discoideum OX=44689 GN=argE PE=1 SV=2	ARGE	1	ARGE	9	3	0.497635	2.62847	0.00233928	0.00337034	TRUE	26	35	26	35	-0.36831
Q54UH8	Q54UH8	>sp|Q54UH8|SERA_DICDI D-3-phosphoglycerate dehydrogenase OS=Dictyostelium discoideum OX=44689 GN=serA PE=1 SV=1	SERA	1	SERA	18	16	1.13837	9.72306	1.39166e-08	7.9449e-08	TRUE	85	81	85	81	0.512466
P34045	P34045	>sp|P34045|GPA7_DICDI Guanine nucleotide-binding protein alpha-7 subunit OS=Dictyostelium discoideum OX=44689 GN=gpaG PE=2 SV=3	GPAG	1	GPAG	2	2	0.32395	1.31819	0.0748099	0.0898015	FALSE	9	10	9	10	0.0149613
Q55FK4	Q55FK4	>sp|Q55FK4|APT12_DICDI Acyl-protein thioesterase 1 homolog 2 OS=Dictyostelium discoideum OX=44689 GN=DDB_G0268064 PE=1 SV=1	DDB_G0268064	1	DDB_G0268064	8	6	0.251336	2.37765	0.00450365	0.00622656	TRUE	31	38	31	38	-0.246213
Q54J50	Q54J50	>sp|Q54J50|RL12_DICDI Large ribosomal subunit protein uL11 OS=Dictyostelium discoideum OX=44689 GN=rpl12 PE=1 SV=1	RPL12	1	RPL12	5	5	1.37726	12.4926	9.43334e-10	9.63944e-09	TRUE	25	24	25	24	0.429637
Q54TL8	Q54TL8	>sp|Q54TL8|RS26_DICDI Small ribosomal subunit protein eS26 OS=Dictyostelium discoideum OX=44689 GN=rps26 PE=3 SV=1	RPS26	1	RPS26	4	4	0.53708	4.57873	2.66508e-05	5.27839e-05	TRUE	20	20	20	20	0.319167
P10819	P10819	>sp|P10819|SAHH_DICDI Adenosylhomocysteinase OS=Dictyostelium discoideum OX=44689 GN=sahA PE=1 SV=2	SAHA	1	SAHA	17	11	-1.7892	-12.1453	1.27981e-09	1.22306e-08	TRUE	56	79	56	79	-0.613562
Q54BM3	Q54BM3	>sp|Q54BM3|MCFG_DICDI Mitochondrial substrate carrier family protein G OS=Dictyostelium discoideum OX=44689 GN=mcfG PE=2 SV=1	MCFG	1	MCFG	5	3	0.404606	3.1463	0.0006367	0.00100814	TRUE	20	18	20	18	0.943668
Q557J8	Q557J8	>sp|Q557J8|HPDL_DICDI Uncharacterized 4-hydroxyphenylpyruvate dioxygenase-like protein OS=Dictyostelium discoideum OX=44689 GN=hpdl-1 PE=3 SV=1	HPDL-1	1	HPDL-1	17	8	-1.40307	-12.9185	6.55905e-10	7.25073e-09	TRUE	49	78	49	78	-0.972361
Q55ED1	Q55ED1	>sp|Q55ED1|NAP1_DICDI Probable nucleosome assembly protein OS=Dictyostelium discoideum OX=44689 GN=nap1 PE=2 SV=1	NAP1	1	NAP1	13	4	-2.66533	-21.7602	2.15942e-12	1.31293e-10	TRUE	22	62	22	62	-2.70392
Q54TL4	Q54TL4	>tr|Q54TL4|Q54TL4_DICDI NOL1/NOP2/Sun family protein OS=Dictyostelium discoideum OX=44689 GN=nol1 PE=3 SV=1	NOL1	1	NOL1	8	3	-0.814459	-4.74134	1.93237e-05	3.93595e-05	TRUE	18	35	18	35	-1.2484
P22887	P22887	>sp|P22887|NDKC_DICDI Nucleoside diphosphate kinase, cytosolic OS=Dictyostelium discoideum OX=44689 GN=ndkC-1 PE=1 SV=1	NDKC-1	1	NDKC-1	8	5	0.716922	4.10832	7.05054e-05	0.000129313	TRUE	34	33	34	33	0.850566
Q54BH5	Q54BH5	>sp|Q54BH5|Y3730_DICDI PI-PLC X-box domain-containing protein DDB_G0293730 OS=Dictyostelium discoideum OX=44689 GN=DDB_G0293730 PE=4 SV=2	DDB_G0293730	1	DDB_G0293730	12	10	-0.66052	-4.43801	3.54124e-05	6.84602e-05	TRUE	50	58	50	58	0.0766326
P32254	P32254	>sp|P32254|RASS_DICDI Ras-like protein rasS OS=Dictyostelium discoideum OX=44689 GN=rasS PE=2 SV=1	RASS	1	RASS	4	3	1.09288	4.79863	1.72845e-05	3.58668e-05	TRUE	20	17	20	17	0.772242
Q9GSG9	Q9GSG9	>tr|Q9GSG9|Q9GSG9_DICDI Wiscott-Aldrich syndrome protein OS=Dictyostelium discoideum OX=44689 GN=wasA PE=4 SV=1	WASA	1	WASA	10	3	-2.34221	-18.9883	9.70253e-12	3.31675e-10	TRUE	14	40	14	40	-2.18654
Q54X54	Q54X54	>tr|Q54X54|Q54X54_DICDI CAATT-binding protein OS=Dictyostelium discoideum OX=44689 GN=DDB_G0279205 PE=3 SV=1	DDB_G0279205	1	DDB_G0279205	3	2	-0.346996	-1.32565	0.0733991	0.088195	FALSE	7	10	7	10	0.00746863
P54678	P54678	>sp|P54678|ATC1_DICDI Calcium-transporting ATPase PAT1 OS=Dictyostelium discoideum OX=44689 GN=patA PE=1 SV=2	PATA	1	PATA	13	9	0.439423	3.71341	0.000168001	0.000291841	TRUE	51	54	51	54	0.413495
Q54QR4	Q54QR4	>tr|Q54QR4|Q54QR4_DICDI Tetratricopeptide repeat protein 1 OS=Dictyostelium discoideum OX=44689 GN=DDB_G0283677 PE=4 SV=1	DDB_G0283677	1	DDB_G0283677	6	3	-2.2335	-17.6332	2.19065e-11	5.8826e-10	TRUE	15	30	15	30	-1.18871
Q54FJ5	Q54FJ5	>tr|Q54FJ5|Q54FJ5_DICDI DUF4419 domain-containing protein OS=Dictyostelium discoideum OX=44689 GN=DDB_G0290805 PE=4 SV=1	DDB_G0290805	1	DDB_G0290805	7	3	-1.11308	-5.18492	8.33668e-06	1.86007e-05	TRUE	16	34	16	34	-1.54317
Q54X73	Q54X73	>sp|Q54X73|ACOHC_DICDI Probable cytoplasmic aconitate hydratase OS=Dictyostelium discoideum OX=44689 GN=aco1 PE=3 SV=1	ACO1	1	ACO1	28	23	-0.993699	-10.2178	8.20104e-09	5.40508e-08	TRUE	111	133	111	133	-0.067964
P34099	P34099	>sp|P34099|KAPC_DICDI cAMP-dependent protein kinase catalytic subunit OS=Dictyostelium discoideum OX=44689 GN=pkaC PE=1 SV=2	PKAC	1	PKAC	4	2	-0.472765	-2.24968	0.0063205	0.00857783	TRUE	9	14	9	14	-0.256453
Q54MH8	Q54MH8	>sp|Q54MH8|DLPB_DICDI Dynamin-like protein B OS=Dictyostelium discoideum OX=44689 GN=dlpB PE=2 SV=1	DLPB	1	DLPB	8	2	0.105299	0.537148	0.440014	0.466483	FALSE	17	26	17	26	-0.410759
Q54HV5	Q54HV5	>tr|Q54HV5|Q54HV5_DICDI Major facilitator superfamily domain-containing protein 1 OS=Dictyostelium discoideum OX=44689 GN=mfsd1 PE=4 SV=1	MFSD1	1	MFSD1	2	2	0.698408	2.87294	0.00125368	0.00188769	TRUE	9	9	9	9	0.626566
Q55F94	Q55F94	>sp|Q55F94|DLPA_DICDI Dynamin-like protein A OS=Dictyostelium discoideum OX=44689 GN=dlpA PE=2 SV=1	DLPA	1	DLPA	14	11	0.505643	4.92531	1.35497e-05	2.89143e-05	TRUE	59	59	59	59	0.685233
Q559Z0	Q559Z0	>sp|Q559Z0|NDUA9_DICDI NADH dehydrogenase [ubiquinone] 1 alpha subcomplex subunit 9, mitochondrial OS=Dictyostelium discoideum OX=44689 GN=ndufa9 PE=3 SV=1	NDUFA9	1	NDUFA9	4	3	-0.217257	-1.06025	0.141915	0.164195	FALSE	13	16	13	16	-0.0774423
Q552S3	Q552S3	>tr|Q552S3|Q552S3_DICDI beta-mannosidase OS=Dictyostelium discoideum OX=44689 GN=DDB_G0275917 PE=4 SV=1	DDB_G0275917	1	DDB_G0275917	11	6	0.724546	5.60949	3.90629e-06	9.5001e-06	TRUE	47	37	47	37	1.15498
Q54Q94	Q54Q94	>sp|Q54Q94|DDX10_DICDI Probable ATP-dependent RNA helicase ddx10 OS=Dictyostelium discoideum OX=44689 GN=ddx10 PE=3 SV=1	DDX10	1	DDX10	3	2	-0.52574	-1.85311	0.0182652	0.0234535	FALSE	10	14	10	14	-0.251377
Q552C9	Q552C9	>tr|Q552C9|Q552C9_DICDI Uncharacterized protein OS=Dictyostelium discoideum OX=44689 GN=DDB_G0276189 PE=4 SV=1	DDB_G0276189	1	DDB_G0276189	6	6	-0.550949	-3.29199	0.000447836	0.000731947	TRUE	29	29	29	29	0.286657
Q54PU9	Q54PU9	>tr|Q54PU9|Q54PU9_DICDI Short-chain dehydrogenase/reductase family protein OS=Dictyostelium discoideum OX=44689 GN=DDB_G0284277 PE=4 SV=1	DDB_G0284277	1	DDB_G0284277	6	2	-0.159359	-0.547905	0.431165	0.458702	FALSE	14	23	14	23	-0.644722
Q54Z61	Q54Z61	>tr|Q54Z61|Q54Z61_DICDI SAC3/GANP family protein OS=Dictyostelium discoideum OX=44689 GN=DDB_G0277813 PE=4 SV=1	DDB_G0277813	1	DDB_G0277813	20	9	-1.22742	-11.4069	2.51839e-09	2.1515e-08	TRUE	58	93	58	93	-1.01757
Q550D2	Q550D2	>sp|Q550D2|SYFB_DICDI Phenylalanine--tRNA ligase beta subunit OS=Dictyostelium discoideum OX=44689 GN=phesB PE=3 SV=2	PHESB	1	PHESB	16	11	-0.0811782	-0.806286	0.25429	0.281618	FALSE	60	76	60	76	-0.209035
Q54K47	Q54K47	>sp|Q54K47|PCNA_DICDI Proliferating cell nuclear antigen OS=Dictyostelium discoideum OX=44689 GN=pcna PE=3 SV=1	PCNA	1	PCNA	9	3	0.601644	2.40131	0.00423138	0.005867	TRUE	32	32	32	32	0.556691
A9CLV8	A9CLV8	>tr|A9CLV8|A9CLV8_DICDI ATPase subunit 4 OS=Dictyostelium discoideum OX=44689 GN=atp4 PE=4 SV=1	ATP4	1	ATP4	5	4	1.60626	13.2511	4.97713e-10	5.87592e-09	TRUE	25	22	25	22	0.670014
Q54J34	Q54J34	>sp|Q54J34|PUR8_DICDI Adenylosuccinate lyase OS=Dictyostelium discoideum OX=44689 GN=purB PE=3 SV=1	PURB	1	PURB	8	5	0.335868	2.61985	0.002392	0.00344221	TRUE	31	34	31	34	0.283598
Q54JM5	Q54JM5	>sp|Q54JM5|PSMD1_DICDI 26S proteasome non-ATPase regulatory subunit 1 OS=Dictyostelium discoideum OX=44689 GN=psmD1 PE=1 SV=1	PSMD1	1	PSMD1	18	11	0.771949	7.31041	2.75164e-07	9.42535e-07	TRUE	74	63	74	63	1.1106
Q54UR2	Q54UR2	>tr|Q54UR2|Q54UR2_DICDI peptidylprolyl isomerase OS=Dictyostelium discoideum OX=44689 GN=DDB_G0280877 PE=4 SV=1	DDB_G0280877	1	DDB_G0280877	7	3	-0.385976	-2.06221	0.0104257	0.0138252	FALSE	22	27	22	27	0.107017
Q54HF1	Q54HF1	>sp|Q54HF1|ACT24_DICDI Putative actin-24 OS=Dictyostelium discoideum OX=44689 GN=act24 PE=3 SV=1	ACT24	1	ACT24	2	2	0.313998	0.627359	0.36949	0.396557	FALSE	9	9	9	9	0.288688
P07830;Q54GX7	P07830;Q54GX7	>sp|P07830|ACT1_DICDI Major actin OS=Dictyostelium discoideum OX=44689 GN=act1 PE=1 SV=2;>sp|Q54GX7|ACT10_DICDI Actin-10 OS=Dictyostelium discoideum OX=44689 GN=act10 PE=1 SV=1	ACT1;ACT10	2	ACT1;ACT10	5	5	0.0983354	0.393325	0.569329	0.593743	FALSE	25	25	25	25	0.312632
Q54V55	Q54V55	>sp|Q54V55|PFD5_DICDI Probable prefoldin subunit 5 OS=Dictyostelium discoideum OX=44689 GN=pfdn5 PE=3 SV=1	PFDN5	1	PFDN5	5	4	-2.0452	-12.1067	1.32464e-09	1.23905e-08	TRUE	21	24	21	24	-0.0188615
Q54QR3	Q54QR3	>sp|Q54QR3|RB32A_DICDI Ras-related protein Rab-32A OS=Dictyostelium discoideum OX=44689 GN=rab32A PE=1 SV=1	RAB32A	1	RAB32A	8	7	0.647584	5.72161	3.22047e-06	8.04126e-06	TRUE	35	36	35	36	0.513577
Q55BY1	Q55BY1	>sp|Q55BY1|RSSA_DICDI Small ribosomal subunit protein uS2 OS=Dictyostelium discoideum OX=44689 GN=rpsA PE=1 SV=1	RPSA	1	RPSA	12	11	0.991938	8.03672	1.03344e-07	4.17496e-07	TRUE	57	58	57	58	0.33407
Q54PV8	Q54PV8	>sp|Q54PV8|IPYR_DICDI Inorganic pyrophosphatase OS=Dictyostelium discoideum OX=44689 GN=ppa1 PE=1 SV=1	PPA1	1	PPA1	12	8	-2.01365	-14.0255	2.68287e-10	3.70725e-09	TRUE	41	58	41	58	-0.50528
Q55C94	Q55C94	>tr|Q55C94|Q55C94_DICDI Dephospho-CoA kinase OS=Dictyostelium discoideum OX=44689 GN=DDB_G0270158 PE=4 SV=1	DDB_G0270158	1	DDB_G0270158	7	5	-1.88101	-11.2682	2.87262e-09	2.40904e-08	TRUE	26	33	26	33	-0.33128
Q8WQ85	Q8WQ85	>sp|Q8WQ85|VILD_DICDI Villidin OS=Dictyostelium discoideum OX=44689 GN=vilA PE=1 SV=2	VILA	1	VILA	6	2	-0.500255	-1.58182	0.0551505	0.067063	FALSE	12	23	12	23	-1.09603
Q55DJ4	Q55DJ4	>tr|Q55DJ4|Q55DJ4_DICDI KOW domain-containing protein OS=Dictyostelium discoideum OX=44689 GN=DDB_G0269640 PE=3 SV=1	DDB_G0269640	1	DDB_G0269640	8	5	0.94682	5.43773	5.28056e-06	1.23555e-05	TRUE	33	29	33	29	0.738321
Q54X95	Q54X95	>sp|Q54X95|SYMC_DICDI Probable methionine--tRNA ligase, cytoplasmic OS=Dictyostelium discoideum OX=44689 GN=metS PE=3 SV=1	METS	1	METS	5	5	-0.0857321	-0.298202	0.665161	0.686618	FALSE	18	24	18	24	0.128332
Q4W6B5	Q4W6B5	>sp|Q4W6B5|MPPB_DICDI Mitochondrial-processing peptidase subunit beta OS=Dictyostelium discoideum OX=44689 GN=mppB PE=1 SV=1	MPPB	1	MPPB	14	13	0.342385	1.54956	0.0410045	0.0506723	FALSE	67	68	67	68	0.378635
P42520	P42520	>sp|P42520|RS17_DICDI Small ribosomal subunit protein eS17 OS=Dictyostelium discoideum OX=44689 GN=rps17 PE=3 SV=2	RPS17	1	RPS17	5	5	0.424039	2.65416	0.00218926	0.00317672	TRUE	25	25	25	25	0.312632
Q9U1M8	Q9U1M8	>sp|Q9U1M8|MYOI_DICDI Myosin-I heavy chain OS=Dictyostelium discoideum OX=44689 GN=myoI PE=1 SV=1	MYOI	1	MYOI	34	17	-0.0909783	-0.885613	0.213227	0.239544	FALSE	102	140	102	140	-0.504874
Q55GC0	Q55GC0	>tr|Q55GC0|Q55GC0_DICDI Methyltransferase type 11 domain-containing protein OS=Dictyostelium discoideum OX=44689 GN=DDB_G0267734 PE=4 SV=1	DDB_G0267734	1	DDB_G0267734	13	11	-1.76228	-16.3452	5.03598e-11	1.09353e-09	TRUE	56	61	56	61	0.0677205
Q54W09	Q54W09	>tr|Q54W09|Q54W09_DICDI AhpC/TSA family protein OS=Dictyostelium discoideum OX=44689 GN=DDB_G0279973 PE=4 SV=1	DDB_G0279973	1	DDB_G0279973	8	7	-1.34799	-9.5414	1.70035e-08	9.44124e-08	TRUE	31	38	31	38	-0.0295356
O76856	O76856	>sp|O76856|CATD_DICDI Cathepsin D OS=Dictyostelium discoideum OX=44689 GN=ctsD PE=1 SV=1	CTSD	1	CTSD	7	5	0.357959	3.2342	0.000514509	0.000825386	TRUE	31	31	31	31	0.438045
Q54HG2	Q54HG2	>sp|Q54HG2|CTXA_DICDI Cortexillin-1 OS=Dictyostelium discoideum OX=44689 GN=ctxA PE=1 SV=1	CTXA	1	CTXA	7	3	0.0548652	0.183117	0.789861	0.804415	FALSE	18	24	18	24	-0.198671
Q86K67	Q86K67	>tr|Q86K67|Q86K67_DICDI DUF4460 domain-containing protein OS=Dictyostelium discoideum OX=44689 GN=DDB_G0277327 PE=4 SV=1	DDB_G0277327	1	DDB_G0277327	8	3	0.0246772	0.13423	0.845007	0.857703	FALSE	16	33	16	33	-1.08933
O76187	O76187	>sp|O76187|DARA_DICDI Darlin OS=Dictyostelium discoideum OX=44689 GN=darA PE=1 SV=1	DARA	1	DARA	7	4	-0.0392069	-0.255297	0.710669	0.728032	FALSE	22	24	22	24	0.557928
Q86IC6	Q86IC6	>tr|Q86IC6|Q86IC6_DICDI C2 NT-type domain-containing protein OS=Dictyostelium discoideum OX=44689 GN=DDB_G0275505 PE=4 SV=1	DDB_G0275505	1	DDB_G0275505	8	2	0.329399	1.20922	0.0985149	0.116305	FALSE	22	28	22	28	-0.00606875
Q54N59	Q54N59	>tr|Q54N59|Q54N59_DICDI G domain-containing protein OS=Dictyostelium discoideum OX=44689 GN=DDB_G0285485 PE=4 SV=1	DDB_G0285485	1	DDB_G0285485	23	9	-1.70937	-15.401	9.66094e-11	1.77996e-09	TRUE	46	107	46	107	-1.74688
Q54LY8	Q54LY8	>sp|Q54LY8|Y6915_DICDI Uncharacterized protein DDB_G0286299 OS=Dictyostelium discoideum OX=44689 GN=DDB_G0286299 PE=4 SV=1	DDB_G0286299	1	DDB_G0286299	5	3	0.180729	0.777537	0.27064	0.298367	FALSE	18	22	18	22	-0.124751
Q54F09	Q54F09	>tr|Q54F09|Q54F09_DICDI EF-hand domain-containing protein OS=Dictyostelium discoideum OX=44689 GN=DDB_G0291175 PE=4 SV=1	DDB_G0291175	1	DDB_G0291175	14	10	0.36496	1.783	0.022039	0.0280036	FALSE	49	58	49	58	0.144934
Q54X06	Q54X06	>tr|Q54X06|Q54X06_DICDI UBX domain-containing protein OS=Dictyostelium discoideum OX=44689 GN=DDB_G0279285 PE=4 SV=1	DDB_G0279285	1	DDB_G0279285	13	5	-2.11523	-14.7272	1.57523e-10	2.50405e-09	TRUE	23	62	23	62	-2.26301
Q7YZN9	Q7YZN9	>sp|Q7YZN9|ERF3_DICDI Eukaryotic peptide chain release factor GTP-binding subunit OS=Dictyostelium discoideum OX=44689 GN=erf3 PE=2 SV=1	ERF3	1	ERF3	16	12	-0.229649	-2.04772	0.0108382	0.0143409	FALSE	64	70	64	70	0.138916
Q86L51	Q86L51	>sp|Q86L51|RAPB_DICDI Ras-related protein rapB OS=Dictyostelium discoideum OX=44689 GN=rapB PE=3 SV=1	RAPB	1	RAPB	6	2	1.33264	9.33642	2.14059e-08	1.15175e-07	TRUE	26	15	26	15	1.99891
Q54I90	Q54I90	>sp|Q54I90|NDUV1_DICDI NADH dehydrogenase [ubiquinone] flavoprotein 1, mitochondrial OS=Dictyostelium discoideum OX=44689 GN=ndufv1 PE=2 SV=1	NDUFV1	1	NDUFV1	6	3	0.477878	3.25959	0.000484011	0.000781616	TRUE	18	20	18	20	0.30056
Q54T81	Q54T81	>sp|Q54T81|DKC1_DICDI Probable H/ACA ribonucleoprotein complex subunit 4 OS=Dictyostelium discoideum OX=44689 GN=nola4 PE=1 SV=1	NOLA4	1	NOLA4	12	10	0.0019824	0.0121481	0.985872	0.986683	FALSE	52	57	52	57	-0.00618778
P0DJ26;P0DJ27	P0DJ26;P0DJ27	>sp|P0DJ26|COFA_DICDI Cofilin-1A OS=Dictyostelium discoideum OX=44689 GN=cofA PE=1 SV=1;>sp|P0DJ27|COFB_DICDI Cofilin-1B OS=Dictyostelium discoideum OX=44689 GN=cofB PE=1 SV=1	COFA;COFB	2	COFA;COFB	8	5	0.319542	2.99454	0.000924945	0.00141833	TRUE	34	26	34	26	1.1461
Q54DU0	Q54DU0	>tr|Q54DU0|Q54DU0_DICDI Synembryn-A OS=Dictyostelium discoideum OX=44689 GN=DDB_G0292036 PE=3 SV=1	DDB_G0292036	1	DDB_G0292036	14	11	-1.62328	-12.0613	1.37957e-09	1.28058e-08	TRUE	54	67	54	67	-0.205445
Q54PH8	Q54PH8	>sp|Q54PH8|RS13_DICDI Small ribosomal subunit protein uS15 OS=Dictyostelium discoideum OX=44689 GN=rps13 PE=3 SV=1	RPS13	1	RPS13	10	10	1.23472	11.7563	1.81907e-09	1.66315e-08	TRUE	48	48	48	48	0.343945
Q54E36	Q54E36	>sp|Q54E36|XPO2_DICDI Exportin-2 OS=Dictyostelium discoideum OX=44689 GN=xpo2 PE=3 SV=1	XPO2	1	XPO2	12	8	0.49059	4.51755	3.01359e-05	5.92007e-05	TRUE	39	47	39	47	0.256889
Q54VB5	Q54VB5	>tr|Q54VB5|Q54VB5_DICDI Uncharacterized protein OS=Dictyostelium discoideum OX=44689 GN=DDB_G0280471 PE=4 SV=1	DDB_G0280471	1	DDB_G0280471	7	3	-0.967801	-8.23869	7.97836e-08	3.39742e-07	TRUE	16	32	16	32	-1.17806
Q55DC7	Q55DC7	>tr|Q55DC7|Q55DC7_DICDI Uncharacterized protein OS=Dictyostelium discoideum OX=44689 GN=DDB_G0270618 PE=4 SV=1	DDB_G0270618	1	DDB_G0270618	4	2	1.04395	7.18865	3.26871e-07	1.1041e-06	TRUE	16	11	16	11	1.57173
Q555E8	Q555E8	>sp|Q555E8|Y4669_DICDI Putative elongation of fatty acids protein DDB_G0274669 OS=Dictyostelium discoideum OX=44689 GN=DDB_G0274669 PE=3 SV=1	DDB_G0274669	1	DDB_G0274669	2	2	0.622559	3.29104	0.000448857	0.000731979	TRUE	10	9	10	9	0.634867
Q86JM5	Q86JM5	>sp|Q86JM5|Y2012_DICDI Putative elongation of fatty acids protein DDB_G0272012 OS=Dictyostelium discoideum OX=44689 GN=DDB_G0272012 PE=3 SV=1	DDB_G0272012	1	DDB_G0272012	3	3	0.691535	3.69733	0.000174227	0.000301365	TRUE	15	15	15	15	0.32976
Q54EX5	Q54EX5	>sp|Q54EX5|SPTC2_DICDI Serine palmitoyltransferase 2 OS=Dictyostelium discoideum OX=44689 GN=sptB PE=1 SV=1	SPTB	1	SPTB	4	3	0.849402	5.65603	3.60419e-06	8.85393e-06	TRUE	19	17	19	17	0.594338
Q86KD1	Q86KD1	>sp|Q86KD1|CAND1_DICDI Cullin-associated NEDD8-dissociated protein 1 OS=Dictyostelium discoideum OX=44689 GN=cand1 PE=3 SV=1	CAND1	1	CAND1	28	16	0.329945	2.48212	0.00342259	0.00478375	TRUE	92	107	92	107	0.202109
Q556N5	Q556N5	>sp|Q556N5|ADRM1_DICDI Proteasomal ubiquitin receptor ADRM1 homolog OS=Dictyostelium discoideum OX=44689 GN=adrm1-1 PE=1 SV=1	ADRM1-1	1	ADRM1-1	9	3	-1.02314	-4.69596	2.11218e-05	4.27357e-05	TRUE	22	43	22	43	-1.65441
Q54FV6	Q54FV6	>tr|Q54FV6|Q54FV6_DICDI LIM-type zinc finger-containing protein OS=Dictyostelium discoideum OX=44689 GN=DDB_G0290575 PE=4 SV=1	DDB_G0290575	1	DDB_G0290575	24	14	-2.46055	-17.608	2.22532e-11	5.8826e-10	TRUE	70	112	70	112	-0.860098
P54632	P54632	>sp|P54632|1433_DICDI 14-3-3-like protein OS=Dictyostelium discoideum OX=44689 GN=fttB PE=1 SV=2	FTTB	1	FTTB	8	5	-0.562153	-3.25685	0.000487208	0.000785736	TRUE	27	35	27	35	-0.372964
Q55A55	Q55A55	>sp|Q55A55|Y9848_DICDI Probable serine/threonine-protein kinase DDB_G0272092 OS=Dictyostelium discoideum OX=44689 GN=DDB_G0272092 PE=2 SV=1	DDB_G0272092	1	DDB_G0272092	5	4	0.340084	2.79191	0.00153889	0.00228206	TRUE	19	22	19	22	0.222479
Q54QQ0	Q54QQ0	>sp|Q54QQ0|IMDH_DICDI Inosine-5'-monophosphate dehydrogenase OS=Dictyostelium discoideum OX=44689 GN=impdh PE=1 SV=1	IMPDH	1	IMPDH	20	14	1.84714	13.7366	3.36523e-10	4.51013e-09	TRUE	94	78	94	78	0.935674
P46800	P46800	>sp|P46800|GBLP_DICDI Small ribosomal subunit protein RACK1 OS=Dictyostelium discoideum OX=44689 GN=gpbB PE=1 SV=2	GPBB	1	GPBB	12	11	-0.612735	-2.97566	0.00096939	0.00148088	TRUE	54	58	54	58	0.209156
Q54HG9	Q54HG9	>sp|Q54HG9|RPN2_DICDI Dolichyl-diphosphooligosaccharide--protein glycosyltransferase subunit swp1 OS=Dictyostelium discoideum OX=44689 GN=swp1 PE=3 SV=1	SWP1	1	SWP1	6	4	0.457618	2.35371	0.00479738	0.00659911	TRUE	24	21	24	21	0.935645
Q86H79	Q86H79	>tr|Q86H79|Q86H79_DICDI WWE domain-containing protein OS=Dictyostelium discoideum OX=44689 GN=DDB_G0275801 PE=4 SV=1	DDB_G0275801	1	DDB_G0275801	4	3	0.752808	3.93698	0.000102154	0.000181874	TRUE	17	17	17	17	0.189876
Q54V77	Q54V77	>sp|Q54V77|PYRG_DICDI CTP synthase OS=Dictyostelium discoideum OX=44689 GN=ctps PE=3 SV=1	CTPS	1	CTPS	18	11	-2.01164	-20.6465	3.85637e-12	1.61701e-10	TRUE	56	84	56	84	-0.790654
Q54FH7	Q54FH7	>sp|Q54FH7|FACE1_DICDI CAAX prenyl protease 1 homolog OS=Dictyostelium discoideum OX=44689 GN=zmpste24 PE=3 SV=1	ZMPSTE24	1	ZMPSTE24	2	2	0.815294	3.4168	0.000333025	0.000556262	TRUE	8	10	8	10	0.00372274
Q54YD8	Q54YD8	>sp|Q54YD8|COPB2_DICDI Coatomer subunit beta' OS=Dictyostelium discoideum OX=44689 GN=copb2 PE=3 SV=1	COPB2	1	COPB2	5	3	0.0347293	0.209071	0.761045	0.776368	FALSE	15	18	15	18	-0.159203
Q54UF3	Q54UF3	>sp|Q54UF3|DCOR_DICDI Probable ornithine decarboxylase OS=Dictyostelium discoideum OX=44689 GN=odc PE=3 SV=1	ODC	1	ODC	16	13	-0.0761774	-0.740054	0.293176	0.320307	FALSE	62	70	62	70	0.0830502
Q54GR3	Q54GR3	>sp|Q54GR3|Y8668_DICDI Uncharacterized protein DDB_G0289955 OS=Dictyostelium discoideum OX=44689 GN=DDB_G0289955 PE=4 SV=1	DDB_G0289955	1	DDB_G0289955	13	8	-2.42794	-17.4744	2.41945e-11	6.21961e-10	TRUE	40	61	40	61	-0.903222
Q54QV8	Q54QV8	>sp|Q54QV8|Y5576_DICDI Uncharacterized transmembrane protein DDB_G0283573 OS=Dictyostelium discoideum OX=44689 GN=DDB_G0283573 PE=4 SV=1	DDB_G0283573	1	DDB_G0283573	2	2	0.147308	0.896344	0.208114	0.234321	FALSE	8	10	8	10	0.00496627
Q86HU8	Q86HU8	>tr|Q86HU8|Q86HU8_DICDI NAD-dependent epimerase/dehydratase family protein OS=Dictyostelium discoideum OX=44689 GN=DDB_G0276473 PE=4 SV=1	DDB_G0276473	1	DDB_G0276473	16	15	0.360282	3.75589	0.000152665	0.000267109	TRUE	77	80	77	80	0.202233
Q54X51	Q54X51	>sp|Q54X51|RS19_DICDI Small ribosomal subunit protein eS19 OS=Dictyostelium discoideum OX=44689 GN=rps19 PE=3 SV=1	RPS19	1	RPS19	3	3	0.938994	6.34904	1.14987e-06	3.25931e-06	TRUE	15	15	15	15	0.32976
Q54Q51	Q54Q51	>sp|Q54Q51|RS16_DICDI Small ribosomal subunit protein uS9 OS=Dictyostelium discoideum OX=44689 GN=rps16 PE=3 SV=1	RPS16	1	RPS16	9	9	1.04528	8.18986	8.48907e-08	3.53517e-07	TRUE	43	43	43	43	0.35014
Q54BP0	Q54BP0	>tr|Q54BP0|Q54BP0_DICDI Uncharacterized protein OS=Dictyostelium discoideum OX=44689 GN=DDB_G0293694 PE=4 SV=1	DDB_G0293694	1	DDB_G0293694	2	2	0.422279	2.08658	0.0097672	0.0130087	FALSE	10	10	10	10	0.349902
Q55AQ9	Q55AQ9	>sp|Q55AQ9|RL36_DICDI Large ribosomal subunit protein eL36 OS=Dictyostelium discoideum OX=44689 GN=rpl36 PE=3 SV=1	RPL36	1	RPL36	9	9	-0.746599	-4.58482	2.63287e-05	5.23133e-05	TRUE	44	45	44	45	0.300671
O61125	O61125	>sp|O61125|STK4_DICDI Serine/threonine-protein kinase 4 homolog A OS=Dictyostelium discoideum OX=44689 GN=krsA PE=1 SV=1	KRSA	1	KRSA	17	9	-2.03244	-18.7646	1.10551e-11	3.53762e-10	TRUE	46	85	46	85	-1.29751
P51136	P51136	>sp|P51136|GSK3_DICDI Glycogen synthase kinase-3 OS=Dictyostelium discoideum OX=44689 GN=gskA PE=1 SV=2	GSKA	1	GSKA	2	2	0.15128	1.0436	0.147687	0.170386	FALSE	10	10	10	10	0.349902
P22683	P22683	>sp|P22683|RLA2_DICDI Large ribosomal subunit protein P2 OS=Dictyostelium discoideum OX=44689 GN=rplp2 PE=1 SV=3	RPLP2	1	RPLP2	4	3	1.47634	12.8277	7.08064e-10	7.61953e-09	TRUE	18	15	18	15	0.750881
P36410	P36410	>sp|P36410|RAB14_DICDI Ras-related protein Rab-14 OS=Dictyostelium discoideum OX=44689 GN=rab14 PE=1 SV=2	RAB14	1	RAB14	7	5	1.10538	8.44075	6.19261e-08	2.74825e-07	TRUE	33	30	33	30	0.63585
Q54UB5	Q54UB5	>sp|Q54UB5|PSD11_DICDI 26S proteasome non-ATPase regulatory subunit 11 OS=Dictyostelium discoideum OX=44689 GN=psmD11 PE=2 SV=1	PSMD11	1	PSMD11	12	8	0.300952	2.11744	0.00899309	0.0120436	FALSE	39	48	39	48	0.0323967
Q9NH03	Q9NH03	>sp|Q9NH03|FPS_DICDI Farnesyl diphosphate synthase OS=Dictyostelium discoideum OX=44689 GN=fps PE=2 SV=1	FPS	1	FPS	6	4	0.347812	3.23301	0.000515987	0.000826667	TRUE	23	26	23	26	0.336737
Q54CV2	Q54CV2	>tr|Q54CV2|Q54CV2_DICDI Trafficking protein particle complex subunit 8 OS=Dictyostelium discoideum OX=44689 GN=DDB_G0292682 PE=4 SV=1	DDB_G0292682	1	DDB_G0292682	2	2	0.636848	2.44241	0.003798	0.00529022	TRUE	9	9	9	9	0.624789
Q55ET3	Q55ET3	>sp|Q55ET3|RABQ_DICDI Ras-related protein RabQ OS=Dictyostelium discoideum OX=44689 GN=rabQ PE=3 SV=1	RABQ	1	RABQ	2	2	0.749971	3.14	0.000646554	0.00101973	TRUE	10	9	10	9	0.626566
C7G047	C7G047	>tr|C7G047|C7G047_DICDI LIM-type zinc finger-containing protein OS=Dictyostelium discoideum OX=44689 GN=DDB_G0304886 PE=4 SV=1	DDB_G0304886	1	DDB_G0304886	3	2	-0.62914	-3.08455	0.000740567	0.00115898	TRUE	11	14	11	14	-0.242372
Q54PF3	Q54PF3	>sp|Q54PF3|CSN5_DICDI COP9 signalosome complex subunit 5 OS=Dictyostelium discoideum OX=44689 GN=csn5 PE=1 SV=1	CSN5	1	CSN5	10	5	-1.14781	-8.91772	3.4758e-08	1.70426e-07	TRUE	29	48	29	48	-0.909285
P13021	P13021	>sp|P13021|CAPZB_DICDI F-actin-capping protein subunit beta OS=Dictyostelium discoideum OX=44689 GN=acpA PE=1 SV=1	ACPA	1	ACPA	11	7	0.0933881	0.814754	0.249626	0.277464	FALSE	42	51	42	51	-0.0580132
Q54N85	Q54N85	>tr|Q54N85|Q54N85_DICDI Transmembrane protein 53 OS=Dictyostelium discoideum OX=44689 GN=DDB_G0285447 PE=4 SV=1	DDB_G0285447	1	DDB_G0285447	10	4	-2.75545	-25.3293	4.02684e-13	4.45149e-11	TRUE	22	46	22	46	-1.69948
Q7YXU4	Q7YXU4	>sp|Q7YXU4|CPNA_DICDI Copine-A OS=Dictyostelium discoideum OX=44689 GN=cpnA PE=2 SV=1	CPNA	1	CPNA	30	22	-2.05982	-17.8959	1.86202e-11	5.14595e-10	TRUE	120	150	120	150	-0.26541
Q54Y09	Q54Y09	>sp|Q54Y09|RTCB_DICDI RNA-splicing ligase RtcB homolog OS=Dictyostelium discoideum OX=44689 GN=DDB_G0278481 PE=3 SV=1	DDB_G0278481	1	DDB_G0278481	3	2	0.505264	2.7565	0.00168406	0.00248522	TRUE	13	11	13	11	0.681354
Q55BF2	Q55BF2	>sp|Q55BF2|NMD3_DICDI 60S ribosomal export protein NMD3 OS=Dictyostelium discoideum OX=44689 GN=nmd3 PE=3 SV=1	NMD3	1	NMD3	8	4	0.0138763	0.0696459	0.919154	0.925241	FALSE	26	33	26	33	-0.200958
Q54PA2	Q54PA2	>tr|Q54PA2|Q54PA2_DICDI SCP2 domain-containing protein OS=Dictyostelium discoideum OX=44689 GN=DDB_G0284681 PE=4 SV=1	DDB_G0284681	1	DDB_G0284681	15	5	-4.21565	-32.2095	2.80454e-14	8.52582e-12	TRUE	29	72	29	72	-2.43294
Q54C24	Q54C24	>sp|Q54C24|VPS35_DICDI Vacuolar protein sorting-associated protein 35 OS=Dictyostelium discoideum OX=44689 GN=vps35 PE=3 SV=1	VPS35	1	VPS35	10	5	0.552542	3.23485	0.000513703	0.000825386	TRUE	36	37	36	37	0.614618
P13833	P13833	>sp|P13833|MLR_DICDI Myosin regulatory light chain OS=Dictyostelium discoideum OX=44689 GN=mlcR PE=2 SV=1	MLCR	1	MLCR	5	4	-0.343589	-1.90457	0.0159106	0.0205822	FALSE	19	25	19	25	-0.308077
O44007	O44007	>tr|O44007|O44007_DICDI NOSA OS=Dictyostelium discoideum OX=44689 GN=nosA PE=2 SV=1	NOSA	1	NOSA	12	5	-0.10074	-0.669069	0.339726	0.367533	FALSE	32	49	32	49	-0.464372
Q55E13	Q55E13	>sp|Q55E13|ZPR1_DICDI Zinc finger protein ZPR1 homolog OS=Dictyostelium discoideum OX=44689 GN=zpr1 PE=3 SV=1	ZPR1	1	ZPR1	11	9	0.302645	2.746	0.00172977	0.00254958	TRUE	50	45	50	45	0.74055
Q54E45	Q54E45	>tr|Q54E45|Q54E45_DICDI Calmodulin OS=Dictyostelium discoideum OX=44689 GN=DDB_G0291810 PE=4 SV=1	DDB_G0291810	1	DDB_G0291810	4	3	0.38775	2.57957	0.002655	0.0037893	TRUE	15	16	15	16	0.356226
Q54NT1	Q54NT1	>tr|Q54NT1|Q54NT1_DICDI Uncharacterized protein OS=Dictyostelium discoideum OX=44689 GN=DDB_G0284999 PE=4 SV=1	DDB_G0284999	1	DDB_G0284999	4	2	-0.259718	-1.29203	0.0799652	0.0954246	FALSE	12	16	12	16	0.162635
Q55ED0	Q55ED0	>sp|Q55ED0|SGT1_DICDI Protein SGT1 homolog OS=Dictyostelium discoideum OX=44689 GN=sugt1 PE=2 SV=1	SUGT1	1	SUGT1	10	3	-2.3336	-16.2647	5.31585e-11	1.13165e-09	TRUE	23	48	23	48	-1.67246
Q75JI3	Q75JI3	>sp|Q75JI3|NSF_DICDI Vesicle-fusing ATPase OS=Dictyostelium discoideum OX=44689 GN=nsfA PE=1 SV=1	NSFA	1	NSFA	18	15	0.40063	4.02357	8.46023e-05	0.000152636	TRUE	72	82	72	82	0.309221
Q76NT6	Q76NT6	>sp|Q76NT6|DPM3_DICDI Dolichol-phosphate mannosyltransferase subunit 3 OS=Dictyostelium discoideum OX=44689 GN=dpm3 PE=3 SV=1	DPM3	1	DPM3	2	2	0.945958	5.78644	2.88402e-06	7.36759e-06	TRUE	10	10	10	10	0.349902
P54647	P54647	>sp|P54647|VATA_DICDI V-type proton ATPase catalytic subunit A OS=Dictyostelium discoideum OX=44689 GN=vatA PE=1 SV=2	VATA	1	VATA	20	17	0.393073	4.00093	8.88567e-05	0.000159365	TRUE	87	92	87	92	0.349883
Q54FZ2	Q54FZ2	>tr|Q54FZ2|Q54FZ2_DICDI Transmembrane protein OS=Dictyostelium discoideum OX=44689 GN=DDB_G0290523 PE=4 SV=1	DDB_G0290523	1	DDB_G0290523	4	2	0.505345	1.98545	0.0128075	0.0168003	FALSE	10	12	10	12	0.180616
Q55BR7	Q55BR7	>sp|Q55BR7|RPTOR_DICDI Protein raptor homolog OS=Dictyostelium discoideum OX=44689 GN=raptor PE=1 SV=1	RAPTOR	1	RAPTOR	3	2	0.14236	0.616483	0.377546	0.404134	FALSE	13	11	13	11	0.690416
Q54VU3	Q54VU3	>tr|Q54VU3|Q54VU3_DICDI Methionine adenosyltransferase regulatory beta subunit OS=Dictyostelium discoideum OX=44689 GN=DDB_G0280135 PE=4 SV=1	DDB_G0280135	1	DDB_G0280135	7	3	-0.312404	-2.57169	0.00270984	0.003854	TRUE	22	30	22	30	-0.335938
P14797	P14797	>sp|P14797|RS27A_DICDI Ubiquitin-ribosomal protein eS31 fusion protein OS=Dictyostelium discoideum OX=44689 GN=ubqC PE=1 SV=2	UBQC	1	UBQC	9	8	0.604621	4.09349	7.27783e-05	0.00013288	TRUE	43	42	43	42	0.419028
O00780	O00780	>sp|O00780|VATE_DICDI V-type proton ATPase subunit E OS=Dictyostelium discoideum OX=44689 GN=vatE PE=1 SV=1	VATE	1	VATE	10	7	-0.124585	-0.858199	0.226761	0.253206	FALSE	36	46	36	46	-0.188531
P34093	P34093	>sp|P34093|NDKM_DICDI Nucleoside diphosphate kinase, mitochondrial OS=Dictyostelium discoideum OX=44689 GN=ndkM PE=1 SV=2	NDKM	1	NDKM	7	4	1.81146	13.1217	5.53674e-10	6.41207e-09	TRUE	31	21	31	21	1.41513
Q02158	Q02158	>sp|Q02158|PLC_DICDI 1-phosphatidylinositol 4,5-bisphosphate phosphodiesterase OS=Dictyostelium discoideum OX=44689 GN=plc PE=2 SV=1	PLC	1	PLC	11	7	-0.0779101	-0.686569	0.327773	0.35555	FALSE	33	46	33	46	-0.372709
Q556K0	Q556K0	>tr|Q556K0|Q556K0_DICDI RWD domain-containing protein OS=Dictyostelium discoideum OX=44689 GN=DDB_G0272580 PE=4 SV=1	DDB_G0272580	1	DDB_G0272580	3	2	0.295306	0.698176	0.320018	0.34807	FALSE	10	13	10	13	-0.365115
Q8T8P3	Q8T8P3	>sp|Q8T8P3|ABCD2_DICDI ABC transporter D family member 2 OS=Dictyostelium discoideum OX=44689 GN=abcD2 PE=3 SV=1	ABCD2	1	ABCD2	8	4	0.700604	3.40604	0.000341575	0.000569761	TRUE	27	24	27	24	0.936719
Q54T87	Q54T87	>tr|Q54T87|Q54T87_DICDI RNA helicase OS=Dictyostelium discoideum OX=44689 GN=DDB_G0281925 PE=3 SV=1	DDB_G0281925	1	DDB_G0281925	5	2	0.686083	2.60012	0.00251724	0.00360963	TRUE	22	17	22	17	1.23812
Q55CR6	Q55CR6	>tr|Q55CR6|Q55CR6_DICDI DEAD/DEAH box helicase OS=Dictyostelium discoideum OX=44689 GN=uap56 PE=4 SV=1	UAP56	1	UAP56	11	7	0.558441	4.5787	2.66524e-05	5.27839e-05	TRUE	43	48	43	48	0.117961
Q54IN6	Q54IN6	>sp|Q54IN6|Y8028_DICDI Uncharacterized protein DDB_G0288629 OS=Dictyostelium discoideum OX=44689 GN=DDB_G0288629 PE=4 SV=1	DDB_G0288629	1	DDB_G0288629	7	6	0.351294	2.66711	0.00211749	0.0030763	TRUE	31	28	31	28	0.615479
Q54Q71	Q54Q71	>sp|Q54Q71|RIR1_DICDI Ribonucleoside-diphosphate reductase large subunit OS=Dictyostelium discoideum OX=44689 GN=rnrA PE=3 SV=1	RNRA	1	RNRA	9	4	0.596097	4.59593	2.5751e-05	5.12492e-05	TRUE	34	28	34	28	1.13723
Q55BN7	Q55BN7	>sp|Q55BN7|RL35A_DICDI Large ribosomal subunit protein eL33 OS=Dictyostelium discoideum OX=44689 GN=rpl35a PE=3 SV=1	RPL35A	1	RPL35A	11	8	0.899037	8.56521	5.31178e-08	2.39227e-07	TRUE	49	44	49	44	0.664569
Q54IP4	Q54IP4	>sp|Q54IP4|SHKB_DICDI Dual specificity protein kinase shkB OS=Dictyostelium discoideum OX=44689 GN=shkB PE=3 SV=1	SHKB	1	SHKB	7	5	0.10994	0.737978	0.294465	0.321138	FALSE	29	31	29	31	0.325123
Q1ZXE2	Q1ZXE2	>sp|Q1ZXE2|Y7875_DICDI PH domain-containing protein DDB_G0287875 OS=Dictyostelium discoideum OX=44689 GN=DDB_G0287875 PE=2 SV=1	DDB_G0287875	1	DDB_G0287875	19	14	0.0875173	0.751533	0.286126	0.313168	FALSE	78	84	78	84	0.281508
Q54F23	Q54F23	>sp|Q54F23|MROH1_DICDI Maestro heat-like repeat-containing protein family member 1 OS=Dictyostelium discoideum OX=44689 GN=mroh1 PE=4 SV=1	MROH1	1	MROH1	9	6	-0.205274	-1.95715	0.0138174	0.018086	FALSE	33	37	33	37	0.0491812
Q54I12	Q54I12	>tr|Q54I12|Q54I12_DICDI Phospholipid/glycerol acyltransferase domain-containing protein OS=Dictyostelium discoideum OX=44689 GN=DDB_G0289081 PE=3 SV=1	DDB_G0289081	1	DDB_G0289081	18	10	0.505941	4.12878	6.74921e-05	0.000124349	TRUE	67	72	67	72	0.270043
Q54BC6	Q54BC6	>sp|Q54BC6|PSMD2_DICDI 26S proteasome non-ATPase regulatory subunit 2 OS=Dictyostelium discoideum OX=44689 GN=psmD2 PE=1 SV=1	PSMD2	1	PSMD2	16	13	0.386163	2.87006	0.00126282	0.00189813	TRUE	65	70	65	70	0.401195
Q54G31	Q54G31	>tr|Q54G31|Q54G31_DICDI Uncharacterized protein OS=Dictyostelium discoideum OX=44689 GN=DDB_G0290465 PE=4 SV=1	DDB_G0290465	1	DDB_G0290465	23	20	-0.0111306	-0.104759	0.878694	0.889668	FALSE	92	107	92	107	0.0249713
Q75JF9	Q75JF9	>sp|Q75JF9|CD123_DICDI Cell division cycle protein 123 homolog OS=Dictyostelium discoideum OX=44689 GN=cdc123 PE=3 SV=1	CDC123	1	CDC123	2	2	-0.664227	-2.64806	0.00222397	0.00321387	TRUE	9	10	9	10	0.349902
P34124	P34124	>sp|P34124|PRS8_DICDI 26S proteasome regulatory subunit 8 OS=Dictyostelium discoideum OX=44689 GN=psmC5 PE=1 SV=2	PSMC5	1	PSMC5	9	5	0.292867	2.25591	0.00621674	0.00844643	TRUE	29	28	29	28	0.825315
P54658	P54658	>sp|P54658|HS32_DICDI 32 kDa heat shock protein OS=Dictyostelium discoideum OX=44689 GN=hspC PE=2 SV=1	HSPC	1	HSPC	4	3	-1.18225	-6.93491	4.7172e-07	1.49768e-06	TRUE	14	19	14	19	-0.558392
Q55CW0	Q55CW0	>sp|Q55CW0|FBRL_DICDI rRNA 2'-O-methyltransferase fibrillarin OS=Dictyostelium discoideum OX=44689 GN=fbl PE=3 SV=1	FBL	1	FBL	7	6	0.692056	4.82888	1.63018e-05	3.40602e-05	TRUE	28	30	28	30	0.43395
Q54L00	Q54L00	>sp|Q54L00|LIMKA_DICDI Probable LIM domain-containing serine/threonine-protein kinase DDB_G0287001 OS=Dictyostelium discoideum OX=44689 GN=DDB_G0287001 PE=3 SV=1	DDB_G0287001	1	DDB_G0287001	5	2	-0.374718	-1.28131	0.109426	0.128438	FALSE	9	22	9	22	-2.12872
Q54SN5	Q54SN5	>tr|Q54SN5|Q54SN5_DICDI Phosphatidylserine decarboxylase proenzyme 2 OS=Dictyostelium discoideum OX=44689 GN=PSD2 PE=3 SV=1	PSD2	1	PSD2	6	4	0.720995	4.87887	1.48071e-05	3.12053e-05	TRUE	23	21	23	21	0.802723
Q54ND2	Q54ND2	>tr|Q54ND2|Q54ND2_DICDI RhoGEF domain-containing protein OS=Dictyostelium discoideum OX=44689 GN=xacC PE=4 SV=1	XACC	1	XACC	12	6	-0.81375	-6.04499	1.87449e-06	5.02066e-06	TRUE	33	54	33	54	-0.839475
Q553C7	Q553C7	>tr|Q553C7|Q553C7_DICDI Leucine-rich repeat-containing protein OS=Dictyostelium discoideum OX=44689 GN=DDB_G0275859 PE=3 SV=1	DDB_G0275859	1	DDB_G0275859	15	12	-1.95172	-13.3147	4.72472e-10	5.74526e-09	TRUE	58	73	58	73	-0.266723
Q55CQ6	Q55CQ6	>sp|Q55CQ6|SERC_DICDI Probable phosphoserine aminotransferase OS=Dictyostelium discoideum OX=44689 GN=serC PE=3 SV=1	SERC	1	SERC	5	4	0.376951	2.90923	0.00114441	0.0017287	TRUE	23	21	23	21	0.659557
Q54IW6	Q54IW6	>tr|Q54IW6|Q54IW6_DICDI E3 ubiquitin-protein ligase OS=Dictyostelium discoideum OX=44689 GN=DDB_G0288473 PE=3 SV=1	DDB_G0288473	1	DDB_G0288473	24	13	-0.907029	-6.632	7.4181e-07	2.2551e-06	TRUE	60	107	60	107	-1.14157
Q54LP1	Q54LP1	>tr|Q54LP1|Q54LP1_DICDI Plus3 domain-containing protein OS=Dictyostelium discoideum OX=44689 GN=DDB_G0286523 PE=4 SV=1	DDB_G0286523	1	DDB_G0286523	3	2	0.404771	1.60514	0.0354029	0.0440634	FALSE	9	12	9	12	-0.128281
Q8T849	Q8T849	>tr|Q8T849|Q8T849_DICDI CBS domain-containing protein OS=Dictyostelium discoideum OX=44689 GN=sigI PE=4 SV=1	SIGI	1	SIGI	3	3	-0.25424	-1.29	0.0803792	0.0957308	FALSE	12	15	12	15	0.0955782
Q54QW1	Q54QW1	>sp|Q54QW1|EIF3B_DICDI Eukaryotic translation initiation factor 3 subunit B OS=Dictyostelium discoideum OX=44689 GN=eif3B PE=3 SV=2	EIF3B	1	EIF3B	13	6	-1.35348	-13.6483	3.60999e-10	4.72016e-09	TRUE	38	63	38	63	-0.988321
Q54LX0	Q54LX0	>sp|Q54LX0|CBPM_DICDI Calcium-binding protein M OS=Dictyostelium discoideum OX=44689 GN=cbpM PE=1 SV=1	CBPM	1	CBPM	11	2	-1.557	-8.83191	3.84845e-08	1.82695e-07	TRUE	12	53	12	53	-3.69244
Q55F30	Q55F30	>tr|Q55F30|Q55F30_DICDI proton-translocating NAD(P)(+) transhydrogenase OS=Dictyostelium discoideum OX=44689 GN=DDB_G0269046 PE=4 SV=1	DDB_G0269046	1	DDB_G0269046	19	12	1.09355	8.97444	3.25103e-08	1.61357e-07	TRUE	86	68	86	68	1.14009
P09556	P09556	>sp|P09556|UMPS_DICDI Uridine 5'-monophosphate synthase OS=Dictyostelium discoideum OX=44689 GN=pyr56 PE=1 SV=2	PYR56	1	PYR56	21	17	0.729776	7.45603	2.24657e-07	8.03478e-07	TRUE	93	88	93	88	0.660267
Q54FY7	Q54FY7	>sp|Q54FY7|CPNE_DICDI Copine-E OS=Dictyostelium discoideum OX=44689 GN=cpnE PE=2 SV=1	CPNE	1	CPNE	15	6	-0.814077	-7.70792	1.59427e-07	5.94674e-07	TRUE	29	68	29	68	-2.02003
Q54HY5	Q54HY5	>tr|Q54HY5|Q54HY5_DICDI Poly [ADP-ribose] polymerase OS=Dictyostelium discoideum OX=44689 GN=DDB_G0289141 PE=3 SV=2	DDB_G0289141	1	DDB_G0289141	40	11	3.49117	25.414	3.88069e-13	4.45149e-11	TRUE	185	76	185	76	2.91346
Q55C99	Q55C99	>sp|Q55C99|SYDM_DICDI Aspartate--tRNA ligase, mitochondrial OS=Dictyostelium discoideum OX=44689 GN=maspS PE=3 SV=1	MASPS	1	MASPS	10	7	-0.032744	-0.24657	0.720079	0.73705	FALSE	37	44	37	44	-0.0591201
P34036	P34036	>sp|P34036|DYHC_DICDI Dynein heavy chain, cytoplasmic OS=Dictyostelium discoideum OX=44689 GN=dhcA PE=1 SV=2	DHCA	1	DHCA	30	10	-0.0873974	-0.662144	0.344544	0.372413	FALSE	69	89	69	89	-0.00716974
Q55CU8	Q55CU8	>sp|Q55CU8|PITC_DICDI Phosphatidylinositol transfer protein 3 OS=Dictyostelium discoideum OX=44689 GN=pitC PE=2 SV=1	PITC	1	PITC	5	2	0.149777	1.13777	0.117575	0.137472	FALSE	19	15	19	15	0.938707
Q7Z2B8	Q7Z2B8	>sp|Q7Z2B8|MLCD_DICDI Myosin-ID light chain OS=Dictyostelium discoideum OX=44689 GN=mlcD PE=1 SV=1	MLCD	1	MLCD	7	3	-0.91173	-5.70589	3.30823e-06	8.2266e-06	TRUE	22	32	22	32	-0.835797
Q1ZXD6	Q1ZXD6	>sp|Q1ZXD6|ROCO5_DICDI Probable serine/threonine-protein kinase roco5 OS=Dictyostelium discoideum OX=44689 GN=roco5 PE=3 SV=1	ROCO5	1	ROCO5	15	4	0.34324	1.57266	0.0385795	0.0478212	FALSE	39	50	39	50	-0.00447242
P13651	P13651	>sp|P13651|IF5A_DICDI Eukaryotic translation initiation factor 5A OS=Dictyostelium discoideum OX=44689 GN=eif5a PE=1 SV=2	EIF5A	1	EIF5A	4	3	-0.351907	-3.14587	0.000637378	0.00100814	TRUE	18	20	18	20	-0.048649
Q54PX1	Q54PX1	>tr|Q54PX1|Q54PX1_DICDI Peptidase M41, FtsH domain-containing protein OS=Dictyostelium discoideum OX=44689 GN=DDB_G0284249 PE=3 SV=1	DDB_G0284249	1	DDB_G0284249	6	5	0.0271637	0.1375	0.841287	0.854641	FALSE	21	26	21	26	0.198738
Q54XX5	Q54XX5	>sp|Q54XX5|Y9849_DICDI Probable serine/threonine-protein kinase DDB_G0278535 OS=Dictyostelium discoideum OX=44689 GN=DDB_G0278535 PE=3 SV=1	DDB_G0278535	1	DDB_G0278535	6	5	0.571856	3.81988	0.000132305	0.000233842	TRUE	26	25	26	25	0.694205
O21042	O21042	>sp|O21042|COX1_DICDI Cytochrome c oxidase subunit 1+2 OS=Dictyostelium discoideum OX=44689 GN=cox1/2 PE=2 SV=1	COX1/2	1	COX1/2	4	3	1.13125	8.97609	3.24477e-08	1.61357e-07	TRUE	19	17	19	17	0.768646
Q54JD4	Q54JD4	>sp|Q54JD4|Y8133_DICDI Uncharacterized protein DDB_G0288133 OS=Dictyostelium discoideum OX=44689 GN=DDB_G0288133 PE=3 SV=1	DDB_G0288133	1	DDB_G0288133	17	14	-3.37689	-26.6353	2.30756e-13	4.00856e-11	TRUE	73	84	73	84	-0.126453
Q54NT2	Q54NT2	>tr|Q54NT2|Q54NT2_DICDI SH3 domain-containing protein OS=Dictyostelium discoideum OX=44689 GN=DDB_G0284997 PE=4 SV=1	DDB_G0284997	1	DDB_G0284997	8	3	-2.2463	-11.7715	1.79387e-09	1.65253e-08	TRUE	19	40	19	40	-1.99483
P0CT31;P0CT32	P0CT31;P0CT32	>sp|P0CT31|EF1A1_DICDI Elongation factor 1-alpha OS=Dictyostelium discoideum OX=44689 GN=eef1a1 PE=1 SV=1;>sp|P0CT32|EF1A2_DICDI Elongation factor 1-alpha OS=Dictyostelium discoideum OX=44689 GN=eef1a2 PE=1 SV=1	EEF1A1;EEF1A2	2	EEF1A1;EEF1A2	21	20	0.407269	4.30237	4.68277e-05	8.85575e-05	TRUE	101	103	101	103	0.277837
Q86AE1	Q86AE1	>sp|Q86AE1|Y9853_DICDI Probable serine/threonine-protein kinase DDB_G0271538 OS=Dictyostelium discoideum OX=44689 GN=DDB_G0271538 PE=3 SV=1	DDB_G0271538	1	DDB_G0271538	9	3	-0.18281	-1.22713	0.0941984	0.111534	FALSE	22	37	22	37	-0.939712
P13231	P13231	>sp|P13231|HATA_DICDI Hisactophilin-1 OS=Dictyostelium discoideum OX=44689 GN=hatA PE=1 SV=3	HATA	1	HATA	3	3	0.236645	1.94127	0.0144188	0.0187723	FALSE	15	15	15	15	0.32976
Q54NZ5	Q54NZ5	>sp|Q54NZ5|CUL3_DICDI Cullin-3 OS=Dictyostelium discoideum OX=44689 GN=culC PE=3 SV=1	CULC	1	CULC	6	2	0.278802	1.2976	0.0788414	0.0942686	FALSE	17	23	17	23	-0.235105
Q75JN8	Q75JN8	>sp|Q75JN8|PRPSB_DICDI Ribose-phosphate pyrophosphokinase B OS=Dictyostelium discoideum OX=44689 GN=prsB PE=3 SV=1	PRSB	1	PRSB	8	4	-2.00404	-16.6842	4.02085e-11	8.88973e-10	TRUE	22	38	22	38	-1.00839
Q556G9	Q556G9	>tr|Q556G9|Q556G9_DICDI J domain-containing protein OS=Dictyostelium discoideum OX=44689 GN=DDB_G0272636 PE=4 SV=1	DDB_G0272636	1	DDB_G0272636	7	4	1.10534	6.4342	1.00613e-06	2.91995e-06	TRUE	28	22	28	22	1.5173
Q75JQ1	Q75JQ1	>sp|Q75JQ1|SYDC1_DICDI Aspartate--tRNA ligase, cytoplasmic 1 OS=Dictyostelium discoideum OX=44689 GN=aspS1 PE=3 SV=1	ASPS1	1	ASPS1	20	14	0.717154	6.5515	8.39015e-07	2.49448e-06	TRUE	86	82	86	82	0.604016
Q54X04	Q54X04	>sp|Q54X04|NFS1_DICDI Probable cysteine desulfurase, mitochondrial OS=Dictyostelium discoideum OX=44689 GN=nfs1 PE=1 SV=1	NFS1	1	NFS1	7	4	0.318065	2.0312	0.0113288	0.0149413	FALSE	25	20	25	20	1.32894
Q54I89	Q54I89	>sp|Q54I89|RENT1_DICDI Regulator of nonsense transcripts 1 OS=Dictyostelium discoideum OX=44689 GN=upf1 PE=3 SV=1	UPF1	1	UPF1	9	2	-0.584298	-2.17479	0.00771586	0.0103903	FALSE	20	40	20	40	-1.30448
Q557H3	Q557H3	>sp|Q557H3|VP35L_DICDI VPS35 endosomal protein sorting factor-like OS=Dictyostelium discoideum OX=44689 GN=DDB_G0273473 PE=3 SV=1	DDB_G0273473	1	DDB_G0273473	9	5	0.604303	2.86792	0.00126962	0.00190364	TRUE	29	30	29	30	0.753023
Q86B05	Q86B05	>sp|Q86B05|RLP24_DICDI Probable ribosome biogenesis protein RLP24 OS=Dictyostelium discoideum OX=44689 GN=rlp24 PE=2 SV=1	RLP24	1	RLP24	3	3	0.391698	1.93967	0.0144808	0.0188328	FALSE	15	15	15	15	0.32976
Q86KZ6	Q86KZ6	>tr|Q86KZ6|Q86KZ6_DICDI Amidinotransferase OS=Dictyostelium discoideum OX=44689 GN=DDB_G0272322 PE=4 SV=2	DDB_G0272322	1	DDB_G0272322	5	3	-0.0291884	-0.242569	0.724409	0.740859	FALSE	15	22	15	22	-0.510588
Q54S03	Q54S03	>sp|Q54S03|DDX18_DICDI Probable ATP-dependent RNA helicase ddx18 OS=Dictyostelium discoideum OX=44689 GN=ddx18 PE=3 SV=1	DDX18	1	DDX18	11	7	-0.181562	-1.18632	0.104296	0.122772	FALSE	32	48	32	48	-0.401122
Q556G8	Q556G8	>tr|Q556G8|Q556G8_DICDI Uncharacterized protein OS=Dictyostelium discoideum OX=44689 GN=DDB_G0273029 PE=4 SV=1	DDB_G0273029	1	DDB_G0273029	5	3	-0.939048	-5.31275	6.60488e-06	1.52401e-05	TRUE	14	23	14	23	-0.858567
Q54RM1	Q54RM1	>sp|Q54RM1|OSB7_DICDI Oxysterol-binding protein 7 OS=Dictyostelium discoideum OX=44689 GN=osbG PE=3 SV=1	OSBG	1	OSBG	6	4	0.406309	3.39981	0.00034663	0.0005774	TRUE	27	22	27	22	0.811088
Q54Q05	Q54Q05	>sp|Q54Q05|ELOC_DICDI Elongin-C OS=Dictyostelium discoideum OX=44689 GN=tceb1 PE=3 SV=1	TCEB1	1	TCEB1	8	8	-1.45873	-10.4547	6.41918e-09	4.61877e-08	TRUE	40	40	40	40	0.30257
Q54JF5	Q54JF5	>tr|Q54JF5|Q54JF5_DICDI DUF4286 family protein OS=Dictyostelium discoideum OX=44689 GN=DDB_G0288081 PE=4 SV=1	DDB_G0288081	1	DDB_G0288081	6	3	-2.64656	-24.2644	6.47765e-13	5.6263e-11	TRUE	15	30	15	30	-1.59646
P32256	P32256	>sp|P32256|TBB_DICDI Tubulin beta chain OS=Dictyostelium discoideum OX=44689 GN=tubB PE=1 SV=2	TUBB	1	TUBB	16	14	0.355584	2.56313	0.00277082	0.00393152	TRUE	71	75	71	75	0.291938
Q54PQ2	Q54PQ2	>tr|Q54PQ2|Q54PQ2_DICDI Actin domain-containing protein OS=Dictyostelium discoideum OX=44689 GN=fia PE=3 SV=1	FIA	1	FIA	9	2	-0.633769	-3.16901	0.000602462	0.000958892	TRUE	12	34	12	34	-2.17287
Q54Y20	Q54Y20	>sp|Q54Y20|SYAC_DICDI Alanine--tRNA ligase, cytoplasmic OS=Dictyostelium discoideum OX=44689 GN=alaS PE=2 SV=1	ALAS	1	ALAS	23	15	0.848271	6.391	1.07647e-06	3.08723e-06	TRUE	92	85	92	85	0.830597
Q54HK5	Q54HK5	>tr|Q54HK5|Q54HK5_DICDI VWFA domain-containing protein OS=Dictyostelium discoideum OX=44689 GN=DDB_G0289397 PE=4 SV=1	DDB_G0289397	1	DDB_G0289397	9	7	-0.13305	-0.927501	0.193838	0.219671	FALSE	34	42	34	42	-0.113263
Q55CA0	Q55CA0	>sp|Q55CA0|VPS26_DICDI Vacuolar protein sorting-associated protein 26 OS=Dictyostelium discoideum OX=44689 GN=vps26 PE=2 SV=1	VPS26	1	VPS26	6	4	0.75448	4.71453	2.03651e-05	4.12733e-05	TRUE	28	24	28	24	0.696021
Q1ZXA8	Q1ZXA8	>sp|Q1ZXA8|Y1625_DICDI Uncharacterized protein DDB_G0292160 OS=Dictyostelium discoideum OX=44689 GN=DDB_G0292160 PE=3 SV=1	DDB_G0292160	1	DDB_G0292160	9	3	-1.84955	-10.1037	9.2454e-09	5.82508e-08	TRUE	19	40	19	40	-1.80027
Q559I6	Q559I6	>tr|Q559I6|Q559I6_DICDI Uncharacterized protein OS=Dictyostelium discoideum OX=44689 GN=DDB_G0272550 PE=3 SV=1	DDB_G0272550	1	DDB_G0272550	2	2	0.530406	3.45797	0.000302355	0.000510644	TRUE	10	10	10	10	0.349902
Q54FX9	Q54FX9	>tr|Q54FX9|Q54FX9_DICDI Uncharacterized protein OS=Dictyostelium discoideum OX=44689 GN=DDB_G0290541 PE=4 SV=1	DDB_G0290541	1	DDB_G0290541	10	6	-2.47017	-20.9226	3.33065e-12	1.53721e-10	TRUE	34	50	34	50	-0.811687
Q54RB9	Q54RB9	>sp|Q54RB9|CMC_DICDI Calcium-binding mitochondrial carrier protein OS=Dictyostelium discoideum OX=44689 GN=mcfO PE=3 SV=1	MCFO	1	MCFO	11	6	0.680468	4.97389	1.2356e-05	2.65457e-05	TRUE	35	35	35	35	0.858694
Q54EG3	Q54EG3	>sp|Q54EG3|RS14_DICDI Small ribosomal subunit protein uS11 OS=Dictyostelium discoideum OX=44689 GN=rps14 PE=3 SV=1	RPS14	1	RPS14	6	6	0.961188	7.32946	2.67909e-07	9.25505e-07	TRUE	30	30	30	30	0.308199
Q95UQ1	Q95UQ1	>sp|Q95UQ1|GDIR1_DICDI Putative rho GDP-dissociation inhibitor 1 OS=Dictyostelium discoideum OX=44689 GN=rdiA PE=1 SV=1	RDIA	1	RDIA	12	11	-1.64385	-7.62852	1.77446e-07	6.53861e-07	TRUE	52	56	52	56	0.179819
Q54UM2	Q54UM2	>tr|Q54UM2|Q54UM2_DICDI RING-type domain-containing protein OS=Dictyostelium discoideum OX=44689 GN=DDB_G0280987 PE=4 SV=1	DDB_G0280987	1	DDB_G0280987	2	2	0.15774	0.366516	0.595574	0.619519	FALSE	8	9	8	9	0.289932
Q86IC8	Q86IC8	>sp|Q86IC8|CAMT2_DICDI Probable caffeoyl-CoA O-methyltransferase 2 OS=Dictyostelium discoideum OX=44689 GN=omt6 PE=1 SV=1	OMT6	1	OMT6	9	8	-0.382783	-3.10644	0.00070185	0.00110265	TRUE	41	44	41	44	0.206104
Q54WN0	Q54WN0	>sp|Q54WN0|AP3D_DICDI AP-3 complex subunit delta OS=Dictyostelium discoideum OX=44689 GN=ap3d1 PE=3 SV=1	AP3D1	1	AP3D1	12	7	-0.161781	-1.05322	0.144327	0.166827	FALSE	44	54	44	54	-0.0602013
Q94464	Q94464	>sp|Q94464|DYNA_DICDI Dynamin-A OS=Dictyostelium discoideum OX=44689 GN=dymA PE=1 SV=2	DYMA	1	DYMA	5	2	0.955157	4.81436	1.67657e-05	3.49094e-05	TRUE	15	14	15	14	0.936233
Q9U9A3	Q9U9A3	>sp|Q9U9A3|PPP6_DICDI Serine/threonine-protein phosphatase 6 catalytic subunit OS=Dictyostelium discoideum OX=44689 GN=ppp6c PE=2 SV=2	PPP6C	1	PPP6C	4	2	0.9401	3.45557	0.000304054	0.000512801	TRUE	16	11	16	11	1.37908
Q54AX5	Q54AX5	>sp|Q54AX5|LRRA_DICDI Leucine-rich repeat protein lrrA OS=Dictyostelium discoideum OX=44689 GN=lrrA PE=1 SV=1	LRRA	1	LRRA	15	9	-1.04542	-7.9655	1.1337e-07	4.43273e-07	TRUE	51	72	51	72	-0.40484
P14132	P14132	>sp|P14132|RS9_DICDI Small ribosomal subunit protein uS4 OS=Dictyostelium discoideum OX=44689 GN=rps9 PE=1 SV=1	RPS9	1	RPS9	14	11	1.10074	10.06	9.68233e-09	6.06359e-08	TRUE	64	57	64	57	0.671278
Q54JC2	Q54JC2	>sp|Q54JC2|Y2881_DICDI Uncharacterized protein DDB_G0288155 OS=Dictyostelium discoideum OX=44689 GN=DDB_G0288155 PE=1 SV=1	DDB_G0288155	1	DDB_G0288155	11	9	0.925926	8.02169	1.05377e-07	4.21507e-07	TRUE	52	48	52	48	0.620078
P32073	P32073	>sp|P32073|GUAA_DICDI GMP synthase [glutamine-hydrolyzing] OS=Dictyostelium discoideum OX=44689 GN=guaA PE=1 SV=2	GUAA	1	GUAA	23	17	0.0940213	0.73139	0.298584	0.325339	FALSE	94	102	94	102	0.161182
Q86H98	Q86H98	>sp|Q86H98|CHMP4_DICDI Charged multivesicular body protein 4 OS=Dictyostelium discoideum OX=44689 GN=chmp4 PE=3 SV=1	CHMP4	1	CHMP4	4	2	-0.623997	-5.15343	8.83438e-06	1.96033e-05	TRUE	12	20	12	20	-1.23405
Q54UX5	Q54UX5	>tr|Q54UX5|Q54UX5_DICDI Uncharacterized protein OS=Dictyostelium discoideum OX=44689 GN=DDB_G0280759 PE=4 SV=1	DDB_G0280759	1	DDB_G0280759	7	5	0.401417	2.2206	0.00682894	0.00922666	TRUE	27	30	27	30	0.197547
Q54HD0	Q54HD0	>tr|Q54HD0|Q54HD0_DICDI RNA-binding region RNP-1 domain-containing protein OS=Dictyostelium discoideum OX=44689 GN=DDB_G0289547 PE=4 SV=1	DDB_G0289547	1	DDB_G0289547	17	3	-3.99047	-24.8133	5.05718e-13	5.12461e-11	TRUE	15	78	15	78	-3.72423
Q54CB2	Q54CB2	>sp|Q54CB2|XPO6_DICDI Exportin-6 OS=Dictyostelium discoideum OX=44689 GN=xpo6 PE=3 SV=1	XPO6	1	XPO6	5	3	0.304297	1.82789	0.0195425	0.0249881	FALSE	15	19	15	19	0.288294
Q23889	Q23889	>sp|Q23889|RT19_DICDI Small ribosomal subunit protein uS19m OS=Dictyostelium discoideum OX=44689 GN=mrps19 PE=3 SV=1	MRPS19	1	MRPS19	3	2	1.09406	6.0754	1.78354e-06	4.83025e-06	TRUE	12	11	12	11	0.690369
Q55D07	Q55D07	>tr|Q55D07|Q55D07_DICDI Sjogrens syndrome scleroderma autoantigen 1 family protein OS=Dictyostelium discoideum OX=44689 GN=DDB_G0269828 PE=4 SV=1	DDB_G0269828	1	DDB_G0269828	20	5	-3.95746	-20.3371	4.5551e-12	1.78678e-10	TRUE	26	94	26	94	-3.19312
Q54J23	Q54J23	>sp|Q54J23|RL35_DICDI Large ribosomal subunit protein uL29 OS=Dictyostelium discoideum OX=44689 GN=rpl35 PE=3 SV=1	RPL35	1	RPL35	5	4	1.303	12.5541	8.94472e-10	9.21761e-09	TRUE	21	22	21	22	0.225844
Q55AP4	Q55AP4	>tr|Q55AP4|Q55AP4_DICDI Kinase OS=Dictyostelium discoideum OX=44689 GN=DDB_G0271760 PE=3 SV=1	DDB_G0271760	1	DDB_G0271760	6	2	-1.26952	-7.42063	2.35936e-07	8.38884e-07	TRUE	12	27	12	27	-1.5377
Q55E94	Q55E94	>sp|Q55E94|EFGM_DICDI Elongation factor G, mitochondrial OS=Dictyostelium discoideum OX=44689 GN=gfm1 PE=3 SV=1	GFM1	1	GFM1	7	5	0.482569	4.25464	5.17324e-05	9.66308e-05	TRUE	30	30	30	30	0.303372
Q54ZX6	Q54ZX6	>tr|Q54ZX6|Q54ZX6_DICDI Methyltransferase type 12 domain-containing protein OS=Dictyostelium discoideum OX=44689 GN=DDB_G0277333 PE=3 SV=1	DDB_G0277333	1	DDB_G0277333	7	2	-1.84374	-6.16505	6.64725e-06	1.53088e-05	TRUE	17	33	17	33	-1.8585
P25323	P25323	>sp|P25323|MYLKA_DICDI Myosin light chain kinase A OS=Dictyostelium discoideum OX=44689 GN=mlkA PE=1 SV=2	MLKA	1	MLKA	13	7	-0.859997	-7.58103	1.89268e-07	6.89072e-07	TRUE	41	59	41	59	-0.477599
Q54C02	Q54C02	>sp|Q54C02|UBA5_DICDI Ubiquitin-like modifier-activating enzyme 5 OS=Dictyostelium discoideum OX=44689 GN=uba5 PE=3 SV=1	UBA5	1	UBA5	10	6	-1.93825	-15.1658	1.14322e-10	1.95796e-09	TRUE	34	49	34	49	-0.54936
Q54RH6	Q54RH6	>tr|Q54RH6|Q54RH6_DICDI protein-serine/threonine phosphatase OS=Dictyostelium discoideum OX=44689 GN=DDB_G0283157 PE=3 SV=1	DDB_G0283157	1	DDB_G0283157	11	7	-0.113619	-0.902019	0.205451	0.231537	FALSE	44	48	44	48	0.115566
Q555Q9	Q555Q9	>sp|Q555Q9|GLGB_DICDI 1,4-alpha-glucan-branching enzyme OS=Dictyostelium discoideum OX=44689 GN=glgB PE=3 SV=1	GLGB	1	GLGB	8	7	1.1786	10.9468	3.92061e-09	3.07578e-08	TRUE	39	34	39	34	0.765131
Q02720	Q02720	>sp|Q02720|CSK2A_DICDI Casein kinase II subunit alpha OS=Dictyostelium discoideum OX=44689 GN=casK PE=2 SV=1	CASK	1	CASK	4	3	0.531208	1.98966	0.0126637	0.0166297	FALSE	15	17	15	17	0.411756
Q54WI8	Q54WI8	>sp|Q54WI8|PSMD7_DICDI 26S proteasome non-ATPase regulatory subunit 7 OS=Dictyostelium discoideum OX=44689 GN=psmD7 PE=3 SV=1	PSMD7	1	PSMD7	8	4	-1.36924	-6.97415	4.45383e-07	1.44423e-06	TRUE	20	40	20	40	-1.30871
Q34312	Q34312	>sp|Q34312|NDUS1_DICDI NADH-ubiquinone oxidoreductase 75 kDa subunit OS=Dictyostelium discoideum OX=44689 GN=nad11 PE=3 SV=1	NAD11	1	NAD11	7	6	0.538127	4.92516	1.35536e-05	2.89143e-05	TRUE	27	32	27	32	0.0124206
Q54S74	Q54S74	>tr|Q54S74|Q54S74_DICDI Ankyrin repeat-containing protein OS=Dictyostelium discoideum OX=44689 GN=DDB_G0282633 PE=4 SV=2	DDB_G0282633	1	DDB_G0282633	11	8	-0.581314	-5.24447	7.47581e-06	1.69982e-05	TRUE	40	53	40	53	-0.415051
Q54KI3	Q54KI3	>sp|Q54KI3|ANM5_DICDI Protein arginine N-methyltransferase 5 OS=Dictyostelium discoideum OX=44689 GN=prmt5 PE=3 SV=1	PRMT5	1	PRMT5	13	2	-1.37291	-10.3039	7.49765e-09	5.12199e-08	TRUE	16	63	16	63	-3.0888
Q54X84	Q54X84	>tr|Q54X84|Q54X84_DICDI methylenetetrahydrofolate reductase (NADH) OS=Dictyostelium discoideum OX=44689 GN=DDB_G0279137 PE=3 SV=1	DDB_G0279137	1	DDB_G0279137	6	3	1.36957	12.2101	1.20829e-09	1.1661e-08	TRUE	23	18	23	18	1.08122
Q54KF3	Q54KF3	>sp|Q54KF3|ADA_DICDI Probable adenosine deaminase OS=Dictyostelium discoideum OX=44689 GN=ada PE=3 SV=1	ADA	1	ADA	5	3	0.439008	1.9144	0.0154964	0.0200891	FALSE	18	20	18	20	0.313507
Q550W6	Q550W6	>sp|Q550W6|FUCT1_DICDI GDP-fucose transporter 1 OS=Dictyostelium discoideum OX=44689 GN=slc35c1 PE=3 SV=1	SLC35C1	1	SLC35C1	3	2	-0.18844	-0.803582	0.255794	0.283026	FALSE	10	15	10	15	-0.432893
O15692	O15692	>sp|O15692|DRE2_DICDI Anamorsin homolog OS=Dictyostelium discoideum OX=44689 GN=rsc43 PE=2 SV=1	RSC43	1	RSC43	6	3	-2.03983	-11.1209	3.30925e-09	2.66494e-08	TRUE	12	29	12	29	-1.73502
Q54F87	Q54F87	>sp|Q54F87|ARPIN_DICDI Arpin OS=Dictyostelium discoideum OX=44689 GN=arpin PE=3 SV=1	ARPIN	1	ARPIN	10	6	-1.60513	-14.1936	2.35608e-10	3.33139e-09	TRUE	32	49	32	49	-0.865862
Q55CQ7	Q55CQ7	>sp|Q55CQ7|TNPO_DICDI Transportin OS=Dictyostelium discoideum OX=44689 GN=tnpo PE=3 SV=1	TNPO	1	TNPO	11	3	-0.145273	-0.742266	0.291807	0.319098	FALSE	27	37	27	37	-0.287587
Q54CA8	Q54CA8	>tr|Q54CA8|Q54CA8_DICDI DOCK family protein OS=Dictyostelium discoideum OX=44689 GN=zizB PE=3 SV=1	ZIZB	1	ZIZB	14	8	0.530545	4.15266	6.41473e-05	0.000118726	TRUE	51	50	51	50	0.63176
Q54GP3	Q54GP3	>sp|Q54GP3|SPRE_DICDI Sepiapterin reductase OS=Dictyostelium discoideum OX=44689 GN=sprA PE=1 SV=1	SPRA	1	SPRA	3	2	0.356252	2.5694	0.00272601	0.00387246	TRUE	12	12	12	12	0.441513
Q54J74	Q54J74	>tr|Q54J74|Q54J74_DICDI Leucine carboxyl methyltransferase 1 OS=Dictyostelium discoideum OX=44689 GN=DDB_G0288271 PE=3 SV=1	DDB_G0288271	1	DDB_G0288271	6	3	-0.43183	-2.83568	0.00137729	0.00205495	TRUE	23	28	23	28	-0.151777
Q54F86	Q54F86	>tr|Q54F86|Q54F86_DICDI RING-type domain-containing protein OS=Dictyostelium discoideum OX=44689 GN=DDB_G0291011 PE=4 SV=1	DDB_G0291011	1	DDB_G0291011	15	2	-1.52442	-10.2901	7.60605e-09	5.14473e-08	TRUE	25	67	25	67	-2.35022
Q54U48	Q54U48	>tr|Q54U48|Q54U48_DICDI Uncharacterized protein OS=Dictyostelium discoideum OX=44689 GN=DDB_G0281279 PE=4 SV=1	DDB_G0281279	1	DDB_G0281279	8	6	-0.369501	-2.86328	0.00128456	0.00192367	TRUE	30	35	30	35	-0.00302143
Q54QJ0	Q54QJ0	>tr|Q54QJ0|Q54QJ0_DICDI HBS1-like protein OS=Dictyostelium discoideum OX=44689 GN=HBS1 PE=4 SV=1	HBS1	1	HBS1	19	13	-0.597525	-6.32579	1.19287e-06	3.3655e-06	TRUE	74	85	74	85	-0.0698615
Q556D1	Q556D1	>tr|Q556D1|Q556D1_DICDI Uncharacterized protein OS=Dictyostelium discoideum OX=44689 GN=DDB_G0274771 PE=4 SV=1	DDB_G0274771	1	DDB_G0274771	5	4	-1.48011	-12.2798	1.13609e-09	1.12035e-08	TRUE	18	23	18	23	-0.0680833
Q54XI9	Q54XI9	>sp|Q54XI9|Y0124_DICDI Probable inactive serine/threonine-protein kinase DDB_G0278909 OS=Dictyostelium discoideum OX=44689 GN=DDB_G0278909 PE=4 SV=1	DDB_G0278909	1	DDB_G0278909	14	3	-2.3033	-16.8028	3.72031e-11	8.83057e-10	TRUE	22	59	22	59	-2.11449
Q86A24	Q86A24	>sp|Q86A24|EFM5_DICDI Protein-lysine N-methyltransferase DDB_G0272708 OS=Dictyostelium discoideum OX=44689 GN=DDB_G0272708 PE=3 SV=1	DDB_G0272708	1	DDB_G0272708	5	4	-1.96068	-12.8551	6.91877e-10	7.51181e-09	TRUE	21	25	21	25	-0.134242
Q55BH2	Q55BH2	>tr|Q55BH2|Q55BH2_DICDI C2 calcium/lipid-binding region-containing protein OS=Dictyostelium discoideum OX=44689 GN=DDB_G0271334 PE=4 SV=1	DDB_G0271334	1	DDB_G0271334	6	2	-0.141821	-0.653498	0.350628	0.377982	FALSE	16	16	16	16	0.570342
Q86A85	Q86A85	>sp|Q86A85|PUR1_DICDI Amidophosphoribosyltransferase OS=Dictyostelium discoideum OX=44689 GN=purF PE=3 SV=1	PURF	1	PURF	10	9	-0.395735	-3.82495	0.00013082	0.000231554	TRUE	40	50	40	50	-0.163497
Q8T2F3	Q8T2F3	>sp|Q8T2F3|NUBP1_DICDI Cytosolic Fe-S cluster assembly factor NUBP1 homolog OS=Dictyostelium discoideum OX=44689 GN=nubp1 PE=3 SV=1	NUBP1	1	NUBP1	5	3	0.184959	1.36839	0.0657735	0.0795036	FALSE	18	20	18	20	0.320031
Q54MQ7	Q54MQ7	>sp|Q54MQ7|DHYS_DICDI Probable deoxyhypusine synthase OS=Dictyostelium discoideum OX=44689 GN=dhps PE=3 SV=1	DHPS	1	DHPS	5	3	0.105546	0.450111	0.515888	0.543134	FALSE	16	19	16	19	0.0989975
Q54VG0	Q54VG0	>sp|Q54VG0|DHTK1_DICDI Probable 2-oxoglutarate dehydrogenase E1 component DHKTD1 homolog, mitochondrial OS=Dictyostelium discoideum OX=44689 GN=odhA PE=3 SV=1	ODHA	1	ODHA	17	9	0.961983	9.57243	1.64276e-08	9.24813e-08	TRUE	68	58	68	58	1.07907
Q86IY4	Q86IY4	>tr|Q86IY4|Q86IY4_DICDI Acetyl-CoA C-acyltransferase OS=Dictyostelium discoideum OX=44689 GN=DDB_G0274339 PE=3 SV=1	DDB_G0274339	1	DDB_G0274339	7	4	1.132	9.54709	1.68963e-08	9.42691e-08	TRUE	34	27	34	27	1.03395
Q54ZC6	Q54ZC6	>tr|Q54ZC6|Q54ZC6_DICDI glucose-6-phosphate 1-epimerase OS=Dictyostelium discoideum OX=44689 GN=DDB_G0277669 PE=3 SV=1	DDB_G0277669	1	DDB_G0277669	16	9	-2.13458	-14.2021	2.34086e-10	3.33139e-09	TRUE	46	77	46	77	-1.08247
Q8T683	Q8T683	>sp|Q8T683|ABCG9_DICDI ABC transporter G family member 9 OS=Dictyostelium discoideum OX=44689 GN=abcG9 PE=3 SV=1	ABCG9	1	ABCG9	29	13	-2.14298	-15.726	7.68745e-11	1.4838e-09	TRUE	68	132	68	132	-1.38173
P26310	P26310	>sp|P26310|COX6_DICDI Cytochrome c oxidase polypeptide 6, mitochondrial OS=Dictyostelium discoideum OX=44689 GN=cxfA PE=1 SV=2	CXFA	1	CXFA	3	3	1.73611	10.4605	6.38081e-09	4.61877e-08	TRUE	14	13	14	13	0.728894
Q54BJ4	Q54BJ4	>tr|Q54BJ4|Q54BJ4_DICDI WW domain-containing protein OS=Dictyostelium discoideum OX=44689 GN=DDB_G0293596 PE=4 SV=1	DDB_G0293596	1	DDB_G0293596	5	2	-0.669019	-2.22154	0.00681193	0.00921391	TRUE	12	23	12	23	-1.3329
Q9NHF6	Q9NHF6	>tr|Q9NHF6|Q9NHF6_DICDI Dynacortin OS=Dictyostelium discoideum OX=44689 GN=dct PE=2 SV=1	DCT	1	DCT	4	2	-2.19293	-20.9469	3.28831e-12	1.53721e-10	TRUE	11	19	11	19	-1.38877
Q54Q99	Q54Q99	>sp|Q54Q99|PH2AB_DICDI Serine/threonine-protein phosphatase 2A regulatory subunit phr2AB OS=Dictyostelium discoideum OX=44689 GN=phr2aB PE=3 SV=1	PHR2AB	1	PHR2AB	12	10	0.399197	3.38278	0.000360852	0.000599448	TRUE	55	51	55	51	0.638436
Q55CJ9	Q55CJ9	>tr|Q55CJ9|Q55CJ9_DICDI Aldehyde dehydrogenase OS=Dictyostelium discoideum OX=44689 GN=DDB_G0270028 PE=4 SV=1	DDB_G0270028	1	DDB_G0270028	10	7	-0.141089	-1.22636	0.0943795	0.11164	FALSE	31	45	31	45	-0.217123
Q8T2H8	Q8T2H8	>tr|Q8T2H8|Q8T2H8_DICDI SAP DNA-binding domain-containing protein OS=Dictyostelium discoideum OX=44689 GN=DDB_G0277405 PE=3 SV=1	DDB_G0277405	1	DDB_G0277405	6	5	0.583264	5.30641	6.68096e-06	1.53574e-05	TRUE	26	25	26	25	0.825323
Q8MY12	Q8MY12	>sp|Q8MY12|MHCKC_DICDI Myosin heavy chain kinase C OS=Dictyostelium discoideum OX=44689 GN=mhkC PE=1 SV=1	MHKC	1	MHKC	6	4	-0.251409	-1.44598	0.0537966	0.0654821	FALSE	21	25	21	25	0.0236539
Q54TU9	Q54TU9	>tr|Q54TU9|Q54TU9_DICDI 3beta-hydroxysteroid dehydrogenase OS=Dictyostelium discoideum OX=44689 GN=DDB_G0281487 PE=3 SV=1	DDB_G0281487	1	DDB_G0281487	4	2	-0.190259	-1.09889	0.129278	0.150289	FALSE	11	18	11	18	-0.938338
Q54KD9	Q54KD9	>sp|Q54KD9|RANG_DICDI Ran-specific GTPase-activating protein homolog OS=Dictyostelium discoideum OX=44689 GN=ranbp1 PE=1 SV=1	RANBP1	1	RANBP1	6	5	-0.686388	-6.42546	1.01994e-06	2.95298e-06	TRUE	23	29	23	29	-0.244809
P34140	P34140	>sp|P34140|RAB1B_DICDI Ras-related protein Rab-1B OS=Dictyostelium discoideum OX=44689 GN=rab1B PE=2 SV=2	RAB1B	1	RAB1B	5	4	1.20033	5.89358	2.4082e-06	6.20417e-06	TRUE	23	21	23	21	0.664839
Q54IT3	Q54IT3	>sp|Q54IT3|AOFA_DICDI Probable flavin-containing monoamine oxidase A OS=Dictyostelium discoideum OX=44689 GN=maoA PE=3 SV=1	MAOA	1	MAOA	16	7	-3.07628	-16.7571	3.8332e-11	8.83057e-10	TRUE	39	77	39	77	-1.31694
Q54XF2	Q54XF2	>sp|Q54XF2|KGUA_DICDI Guanylate kinase OS=Dictyostelium discoideum OX=44689 GN=guk1 PE=3 SV=1	GUK1	1	GUK1	4	3	-0.969918	-5.42819	5.37081e-06	1.25353e-05	TRUE	14	20	14	20	-0.469319
Q54DD2	Q54DD2	>sp|Q54DD2|THOPL_DICDI Thimet-like oligopeptidase OS=Dictyostelium discoideum OX=44689 GN=DDB_G0292362 PE=3 SV=1	DDB_G0292362	1	DDB_G0292362	4	3	0.756194	3.61962	0.000207959	0.000356669	TRUE	16	15	16	15	0.935403
Q54WN8	Q54WN8	>sp|Q54WN8|Y7952_DICDI Uncharacterized protein DDB_G0279527 OS=Dictyostelium discoideum OX=44689 GN=DDB_G0279527 PE=1 SV=1	DDB_G0279527	1	DDB_G0279527	4	2	0.864794	3.70955	0.000169477	0.000293985	TRUE	13	11	13	11	1.38063
Q54SF7	Q54SF7	>sp|Q54SF7|AATC_DICDI Aspartate aminotransferase, cytoplasmic OS=Dictyostelium discoideum OX=44689 GN=aatB PE=3 SV=1	AATB	1	AATB	4	2	0.297293	2.03807	0.0111222	0.0146847	FALSE	9	15	9	15	-1.09015
Q54QN6	Q54QN6	>tr|Q54QN6|Q54QN6_DICDI Short-chain dehydrogenase/reductase family protein OS=Dictyostelium discoideum OX=44689 GN=DDB_G0283727 PE=4 SV=1	DDB_G0283727	1	DDB_G0283727	7	3	0.539524	2.31712	0.00528492	0.007237	TRUE	26	21	26	21	1.19075
Q55FS2	Q55FS2	>sp|Q55FS2|STK4L_DICDI Serine/threonine-protein kinase 4 homolog B OS=Dictyostelium discoideum OX=44689 GN=krsB PE=3 SV=1	KRSB	1	KRSB	4	3	0.447283	2.08748	0.00974355	0.0129914	FALSE	17	18	17	18	0.251988
Q54YD3	Q54YD3	>tr|Q54YD3|Q54YD3_DICDI Uncharacterized protein OS=Dictyostelium discoideum OX=44689 GN=DDB_G0278649 PE=4 SV=1	DDB_G0278649	1	DDB_G0278649	6	3	0.486032	3.01669	0.0008755	0.00135103	TRUE	23	20	23	20	0.790142
Q1ZXJ3	Q1ZXJ3	>tr|Q1ZXJ3|Q1ZXJ3_DICDI Phosphatidylserine synthase OS=Dictyostelium discoideum OX=44689 GN=pssA PE=4 SV=1	PSSA	1	PSSA	3	3	0.594402	2.54974	0.00286896	0.00406603	TRUE	15	15	15	15	0.32976
Q54E29	Q54E29	>sp|Q54E29|THG1_DICDI Probable tRNA(His) guanylyltransferase OS=Dictyostelium discoideum OX=44689 GN=thg1 PE=3 SV=1	THG1	1	THG1	14	4	-3.50602	-25.555	3.65019e-13	4.45149e-11	TRUE	18	67	18	67	-3.27964
Q54XB5	Q54XB5	>sp|Q54XB5|RL31_DICDI Large ribosomal subunit protein eL31 OS=Dictyostelium discoideum OX=44689 GN=rpl31 PE=3 SV=1	RPL31	1	RPL31	6	5	1.23748	10.7272	4.87312e-09	3.68057e-08	TRUE	27	26	27	26	0.591167
Q54SM3	Q54SM3	>sp|Q54SM3|PPIA_DICDI Peptidyl-prolyl cis-trans isomerase A OS=Dictyostelium discoideum OX=44689 GN=ppiA PE=1 SV=1	PPIA	1	PPIA	6	5	0.820866	6.03199	1.91487e-06	5.09515e-06	TRUE	30	27	30	27	0.603124
Q54JJ7	Q54JJ7	>tr|Q54JJ7|Q54JJ7_DICDI Uncharacterized protein OS=Dictyostelium discoideum OX=44689 GN=DDB_G0288007 PE=4 SV=1	DDB_G0288007	1	DDB_G0288007	3	2	-0.243986	-1.18346	0.10504	0.123529	FALSE	9	13	9	13	-0.68995
Q54D63	Q54D63	>sp|Q54D63|RL6_DICDI Large ribosomal subunit protein eL6 OS=Dictyostelium discoideum OX=44689 GN=rpl6 PE=1 SV=1	RPL6	1	RPL6	19	17	1.03351	10.1569	8.7418e-09	5.65427e-08	TRUE	90	90	90	90	0.292634
C7FZZ5	C7FZZ5	>tr|C7FZZ5|C7FZZ5_DICDI BAR domain-containing protein OS=Dictyostelium discoideum OX=44689 GN=DDB_G0275301 PE=4 SV=1	DDB_G0275301	1	DDB_G0275301	14	12	-1.55374	-12.8663	6.8534e-10	7.50787e-09	TRUE	53	70	53	70	-0.392736
Q54RJ2	Q54RJ2	>tr|Q54RJ2|Q54RJ2_DICDI Exonuclease domain-containing protein OS=Dictyostelium discoideum OX=44689 GN=eriA PE=4 SV=1	ERIA	1	ERIA	3	2	0.385031	2.09069	0.00966018	0.0128944	FALSE	10	11	10	11	0.413494
Q54BC4	Q54BC4	>tr|Q54BC4|Q54BC4_DICDI Regulator of chromosome condensation domain-containing protein OS=Dictyostelium discoideum OX=44689 GN=DDB_G0293756 PE=4 SV=1	DDB_G0293756	1	DDB_G0293756	7	5	0.339311	1.84053	0.0188917	0.024209	FALSE	29	27	29	27	0.835349
Q556J8	Q556J8	>sp|Q556J8|AP3B_DICDI AP-3 complex subunit beta OS=Dictyostelium discoideum OX=44689 GN=ap3b-1 PE=3 SV=1	AP3B-1	1	AP3B-1	5	2	0.553756	2.12613	0.00878669	0.0117802	FALSE	17	16	17	16	0.745071
Q54CC0	Q54CC0	>tr|Q54CC0|Q54CC0_DICDI N-acetyltransferase domain-containing protein OS=Dictyostelium discoideum OX=44689 GN=DDB_G0293062 PE=4 SV=1	DDB_G0293062	1	DDB_G0293062	3	3	-2.15601	-10.9232	4.01259e-09	3.12776e-08	TRUE	14	15	14	15	0.0955782
Q54G21	Q54G21	>sp|Q54G21|FKBP5_DICDI FK506-binding protein 5 OS=Dictyostelium discoideum OX=44689 GN=fkbp5 PE=1 SV=1	FKBP5	1	FKBP5	20	5	-1.69705	-10.7726	4.65727e-09	3.56178e-08	TRUE	36	86	36	86	-2.16216
Q54TP9	Q54TP9	>tr|Q54TP9|Q54TP9_DICDI Arf GTPase activating protein OS=Dictyostelium discoideum OX=44689 GN=DDB_G0281627 PE=4 SV=1	DDB_G0281627	1	DDB_G0281627	9	4	-0.362557	-2.37092	0.00458422	0.00632737	TRUE	27	38	27	38	-0.365031
Q54G78	Q54G78	>sp|Q54G78|SSRP1_DICDI FACT complex subunit SSRP1 OS=Dictyostelium discoideum OX=44689 GN=ssrp1 PE=3 SV=1	SSRP1	1	SSRP1	3	2	0.170027	0.658527	0.347079	0.374821	FALSE	12	13	12	13	0.236652
Q55FM7	Q55FM7	>tr|Q55FM7|Q55FM7_DICDI Rab GDP dissociation inhibitor OS=Dictyostelium discoideum OX=44689 GN=DDB_G0268034 PE=3 SV=1	DDB_G0268034	1	DDB_G0268034	7	4	0.97663	5.04726	1.07622e-05	2.34112e-05	TRUE	28	25	28	25	0.930233
Q86KD0	Q86KD0	>sp|Q86KD0|Y7416_DICDI BolA-like protein DDB_G0274169 OS=Dictyostelium discoideum OX=44689 GN=DDB_G0274169 PE=3 SV=1	DDB_G0274169	1	DDB_G0274169	4	3	-1.51558	-7.88888	1.25344e-07	4.83867e-07	TRUE	12	18	12	18	-0.922819
Q54DA5	Q54DA5	>sp|Q54DA5|ZC3HF_DICDI Zinc finger CCCH domain-containing protein 15 homolog OS=Dictyostelium discoideum OX=44689 GN=DDB_G0292410 PE=3 SV=1	DDB_G0292410	1	DDB_G0292410	2	2	-1.55066	-5.66473	3.55059e-06	8.74886e-06	TRUE	8	10	8	10	0.00169489
Q54RA4	Q54RA4	>sp|Q54RA4|Y3291_DICDI Probable iron/ascorbate oxidoreductase DDB_G0283291 OS=Dictyostelium discoideum OX=44689 GN=DDB_G0283291 PE=3 SV=1	DDB_G0283291	1	DDB_G0283291	6	3	-1.66849	-9.28352	2.27329e-08	1.20188e-07	TRUE	15	30	15	30	-1.38474
Q54II1	Q54II1	>tr|Q54II1|Q54II1_DICDI Acyl-coenzyme A oxidase OS=Dictyostelium discoideum OX=44689 GN=DDB_G0288735 PE=3 SV=1	DDB_G0288735	1	DDB_G0288735	4	3	1.57419	7.76271	1.48155e-07	5.57759e-07	TRUE	15	15	15	15	0.743506
Q54GL1	Q54GL1	>tr|Q54GL1|Q54GL1_DICDI Uncharacterized protein OS=Dictyostelium discoideum OX=44689 GN=DDB_G0290085 PE=4 SV=1	DDB_G0290085	1	DDB_G0290085	21	13	-0.316254	-3.29507	0.000444545	0.000727546	TRUE	69	92	69	92	-0.250818
Q54ZD1	Q54ZD1	>sp|Q54ZD1|RL7A_DICDI Large ribosomal subunit protein eL8 OS=Dictyostelium discoideum OX=44689 GN=rpl7a PE=1 SV=1	RPL7A	1	RPL7A	16	15	0.0322406	0.34777	0.614294	0.6379	FALSE	72	77	72	77	0.219723
Q54PW5	Q54PW5	>sp|Q54PW5|DPH1_DICDI 2-(3-amino-3-carboxypropyl)histidine synthase subunit 1 OS=Dictyostelium discoideum OX=44689 GN=dph1 PE=3 SV=1	DPH1	1	DPH1	2	2	-0.260367	-1.1042	0.127621	0.148505	FALSE	8	9	8	9	0.289932
Q54N06	Q54N06	>tr|Q54N06|Q54N06_DICDI Nuclear pore complex protein OS=Dictyostelium discoideum OX=44689 GN=nup107 PE=3 SV=1	NUP107	1	NUP107	7	2	-1.40068	-9.05103	2.97223e-08	1.49348e-07	TRUE	8	26	8	26	-2.25207
Q55DS4	Q55DS4	>sp|Q55DS4|LIMG_DICDI LIM domain-containing protein G OS=Dictyostelium discoideum OX=44689 GN=limG PE=4 SV=1	LIMG	1	LIMG	10	7	-0.990687	-6.82789	5.52498e-07	1.74051e-06	TRUE	35	47	35	47	-0.339665
Q54NB5	Q54NB5	>tr|Q54NB5|Q54NB5_DICDI Uncharacterized protein OS=Dictyostelium discoideum OX=44689 GN=DDB_G0285359 PE=4 SV=1	DDB_G0285359	1	DDB_G0285359	4	3	0.913228	5.98426	2.07142e-06	5.46387e-06	TRUE	17	17	17	17	0.77323
Q9GPM4	Q9GPM4	>sp|Q9GPM4|PGK_DICDI Phosphoglycerate kinase OS=Dictyostelium discoideum OX=44689 GN=pgkA PE=1 SV=2	PGKA	1	PGKA	14	7	-1.29241	-10.4242	6.62264e-09	4.73714e-08	TRUE	35	66	35	66	-1.50065
Q9BMX0	Q9BMX0	>sp|Q9BMX0|ERF1_DICDI Eukaryotic peptide chain release factor subunit 1 OS=Dictyostelium discoideum OX=44689 GN=erf1 PE=2 SV=2	ERF1	1	ERF1	6	6	0.336242	2.25591	0.00621664	0.00844643	TRUE	25	30	25	30	0.187799
Q54NQ0	Q54NQ0	>sp|Q54NQ0|PSD13_DICDI 26S proteasome non-ATPase regulatory subunit 13 OS=Dictyostelium discoideum OX=44689 GN=psmD13 PE=2 SV=1	PSMD13	1	PSMD13	3	3	0.633618	3.02967	0.000847833	0.00131501	TRUE	13	14	13	14	0.0329741
Q869Y3	Q869Y3	>tr|Q869Y3|Q869Y3_DICDI Uncharacterized protein OS=Dictyostelium discoideum OX=44689 GN=DDB_G0275049 PE=3 SV=1	DDB_G0275049	1	DDB_G0275049	14	10	0.919693	9.52479	1.73209e-08	9.53041e-08	TRUE	60	57	60	57	0.616751
Q54LP3	Q54LP3	>sp|Q54LP3|DPM1_DICDI Dolichol-phosphate mannosyltransferase subunit 1 OS=Dictyostelium discoideum OX=44689 GN=dpm1 PE=3 SV=1	DPM1	1	DPM1	3	2	0.834955	4.41816	3.68786e-05	7.10687e-05	TRUE	12	12	12	12	0.6955
Q54UG7	Q54UG7	>tr|Q54UG7|Q54UG7_DICDI Association with the SNF1 complex (ASC) domain-containing protein OS=Dictyostelium discoideum OX=44689 GN=prkab PE=3 SV=1	PRKAB	1	PRKAB	4	3	0.161598	0.624183	0.37183	0.398717	FALSE	15	16	15	16	0.150546
Q55DK1	Q55DK1	>tr|Q55DK1|Q55DK1_DICDI TatD-related DNAse OS=Dictyostelium discoideum OX=44689 GN=DDB_G0269630 PE=4 SV=2	DDB_G0269630	1	DDB_G0269630	12	9	0.106389	0.947842	0.184967	0.210599	FALSE	44	53	44	53	0.0618664
Q555H8	Q555H8	>sp|Q555H8|LTN1_DICDI E3 ubiquitin-protein ligase listerin OS=Dictyostelium discoideum OX=44689 GN=rnf160 PE=3 SV=1	RNF160	1	RNF160	8	5	0.151061	1.0059	0.16151	0.185805	FALSE	26	34	26	34	-0.0373127
Q55GT3	Q55GT3	>tr|Q55GT3|Q55GT3_DICDI Uncharacterized protein OS=Dictyostelium discoideum OX=44689 GN=DDB_G0267528 PE=4 SV=1	DDB_G0267528	1	DDB_G0267528	10	2	-1.27666	-6.34705	1.1535e-06	3.26199e-06	TRUE	17	43	17	43	-2.19645
Q556T7	Q556T7	>tr|Q556T7|Q556T7_DICDI Armadillo-like helical domain-containing protein OS=Dictyostelium discoideum OX=44689 GN=DDB_G0273101 PE=4 SV=1	DDB_G0273101	1	DDB_G0273101	12	5	0.143618	0.905026	0.204051	0.230172	FALSE	34	44	34	44	-0.0600772
Q54DG1	Q54DG1	>sp|Q54DG1|ALDH3_DICDI Aldehyde dehydrogenase family 3 comG OS=Dictyostelium discoideum OX=44689 GN=comG PE=3 SV=1	COMG	1	COMG	6	3	0.795316	6.40183	1.05834e-06	3.04241e-06	TRUE	23	22	23	22	0.526602
Q55F79	Q55F79	>tr|Q55F79|Q55F79_DICDI Leucine-rich repeat-containing protein OS=Dictyostelium discoideum OX=44689 GN=DDB_G0268220 PE=4 SV=1	DDB_G0268220	1	DDB_G0268220	7	2	-1.40968	-8.78255	4.08231e-08	1.90195e-07	TRUE	13	32	13	32	-2.00518
P54201	P54201	>sp|P54201|UBPA_DICDI Ubiquitin carboxyl-terminal hydrolase A OS=Dictyostelium discoideum OX=44689 GN=ubpA PE=2 SV=2	UBPA	1	UBPA	4	4	-0.0299816	-0.300254	0.663017	0.684987	FALSE	18	19	18	19	0.281717
Q55D96	Q55D96	>tr|Q55D96|Q55D96_DICDI SPX domain-containing protein OS=Dictyostelium discoideum OX=44689 GN=DDB_G0269734 PE=4 SV=1	DDB_G0269734	1	DDB_G0269734	12	9	-0.462798	-4.55176	2.81307e-05	5.54407e-05	TRUE	48	58	48	58	-0.195252
Q55EK6	Q55EK6	>tr|Q55EK6|Q55EK6_DICDI Sacsin OS=Dictyostelium discoideum OX=44689 GN=DDB_G0268848 PE=4 SV=1	DDB_G0268848	1	DDB_G0268848	39	13	-0.191755	-1.67389	0.029493	0.0372414	FALSE	94	135	94	135	-0.493564
P54661	P54661	>sp|P54661|SMLA_DICDI Small aggregate formation protein OS=Dictyostelium discoideum OX=44689 GN=smlA PE=2 SV=2	SMLA	1	SMLA	15	11	2.99462	24.2856	6.41547e-13	5.6263e-11	TRUE	74	63	74	63	0.747492
Q559E8	Q559E8	>tr|Q559E8|Q559E8_DICDI NOG1 N-terminal helical domain-containing protein OS=Dictyostelium discoideum OX=44689 GN=DDB_G0272953 PE=4 SV=1	DDB_G0272953	1	DDB_G0272953	5	2	-0.173982	-0.495576	0.475315	0.502157	FALSE	14	23	14	23	-0.850861
Q55GP3	Q55GP3	>tr|Q55GP3|Q55GP3_DICDI Phosphoglycerate mutase family protein OS=Dictyostelium discoideum OX=44689 GN=DDB_G0267574 PE=4 SV=1	DDB_G0267574	1	DDB_G0267574	11	2	-2.38293	-18.1583	1.58664e-11	4.48687e-10	TRUE	18	52	18	52	-2.71913
Q54LZ3	Q54LZ3	>tr|Q54LZ3|Q54LZ3_DICDI J domain-containing protein OS=Dictyostelium discoideum OX=44689 GN=dnajc13 PE=4 SV=1	DNAJC13	1	DNAJC13	16	4	0.244152	0.7552	0.283902	0.311074	FALSE	52	47	52	47	0.886638
Q54L61	Q54L61	>tr|Q54L61|Q54L61_DICDI DUF4269 domain-containing protein OS=Dictyostelium discoideum OX=44689 GN=DDB_G0286879 PE=4 SV=1	DDB_G0286879	1	DDB_G0286879	4	4	0.71582	5.19232	8.2241e-06	1.83833e-05	TRUE	20	20	20	20	0.319167
Q54I98	Q54I98	>sp|Q54I98|SMT1_DICDI Probable cycloartenol-C-24-methyltransferase 1 OS=Dictyostelium discoideum OX=44689 GN=smt1 PE=1 SV=1	SMT1	1	SMT1	7	7	0.824508	7.43523	2.31212e-07	8.24497e-07	TRUE	31	32	31	32	0.451626
Q54CE3	Q54CE3	>tr|Q54CE3|Q54CE3_DICDI NACHT domain-containing protein OS=Dictyostelium discoideum OX=44689 GN=DDB_G0293032 PE=4 SV=1	DDB_G0293032	1	DDB_G0293032	21	11	1.37829	10.1724	8.6003e-09	5.59249e-08	TRUE	83	67	83	67	1.06296
Q54Q97	Q54Q97	>tr|Q54Q97|Q54Q97_DICDI Phospholipid/glycerol acyltransferase domain-containing protein OS=Dictyostelium discoideum OX=44689 GN=DDB_G0284011 PE=3 SV=1	DDB_G0284011	1	DDB_G0284011	4	3	0.329744	1.96273	0.0136121	0.0178365	FALSE	16	18	16	18	0.613689
P54872	P54872	>sp|P54872|HMCSA_DICDI Hydroxymethylglutaryl-CoA synthase A OS=Dictyostelium discoideum OX=44689 GN=hgsA PE=1 SV=2	HGSA	1	HGSA	14	12	0.409085	3.34836	0.000391519	0.000645651	TRUE	54	62	54	62	0.204695
O96623	O96623	>sp|O96623|ARPC2_DICDI Actin-related protein 2/3 complex subunit 2 OS=Dictyostelium discoideum OX=44689 GN=arcB PE=1 SV=1	ARCB	1	ARCB	10	5	0.811473	6.59775	7.81589e-07	2.35251e-06	TRUE	41	30	41	30	1.37874
Q54E01	Q54E01	>tr|Q54E01|Q54E01_DICDI CS domain-containing protein OS=Dictyostelium discoideum OX=44689 GN=DDB_G0291942 PE=4 SV=1	DDB_G0291942	1	DDB_G0291942	6	3	-0.963844	-3.99709	8.96024e-05	0.000160466	TRUE	15	25	15	25	-0.668093
P02886	P02886	>sp|P02886|DIS1A_DICDI Discoidin-1 subunit A OS=Dictyostelium discoideum OX=44689 GN=dscA-1 PE=1 SV=3	DSCA-1	1	DSCA-1	11	8	0.448363	2.4151	0.00408056	0.0056773	TRUE	47	50	47	50	0.156097
Q55BU8	Q55BU8	>sp|Q55BU8|ERG2_DICDI Protein erg2 homolog OS=Dictyostelium discoideum OX=44689 GN=erg2 PE=3 SV=1	ERG2	1	ERG2	5	4	1.23157	12.3141	1.10232e-09	1.09871e-08	TRUE	23	22	23	22	0.526486
Q869U7	Q869U7	>sp|Q869U7|RS18_DICDI Small ribosomal subunit protein uS13 OS=Dictyostelium discoideum OX=44689 GN=rps18 PE=3 SV=1	RPS18	1	RPS18	6	6	0.867766	9.26862	2.31228e-08	1.21379e-07	TRUE	30	30	30	30	0.308199
Q54TS4	Q54TS4	>sp|Q54TS4|YIPF1_DICDI Protein YIPF1 homolog OS=Dictyostelium discoideum OX=44689 GN=yipf1 PE=3 SV=1	YIPF1	1	YIPF1	2	2	0.675243	3.75103	0.000154344	0.000269658	TRUE	10	9	10	9	0.620003
Q54W87	Q54W87	>tr|Q54W87|Q54W87_DICDI Steroid 5-alpha reductase C-terminal domain-containing protein OS=Dictyostelium discoideum OX=44689 GN=DDB_G0279829 PE=4 SV=2	DDB_G0279829	1	DDB_G0279829	2	2	0.17043	0.438421	0.526642	0.553498	FALSE	8	9	8	9	0.281631
Q55FB8	Q55FB8	>sp|Q55FB8|PSLA_DICDI Presporeless protein A OS=Dictyostelium discoideum OX=44689 GN=pslA PE=1 SV=1	PSLA	1	PSLA	15	4	-1.08709	-6.76499	6.06858e-07	1.88731e-06	TRUE	25	66	25	66	-2.04592
Q54DU5	Q54DU5	>sp|Q54DU5|Y2028_DICDI von Willebrand factor A domain-containing protein DDB_G0292028 OS=Dictyostelium discoideum OX=44689 GN=DDB_G0292028 PE=4 SV=1	DDB_G0292028	1	DDB_G0292028	3	2	-0.629078	-1.94754	0.0141783	0.0185186	FALSE	8	13	8	13	-0.691914
P54653	P54653	>sp|P54653|CBP2_DICDI Calcium-binding protein 2 OS=Dictyostelium discoideum OX=44689 GN=cbp2 PE=2 SV=1	CBP2	1	CBP2	6	3	-1.98626	-12.3878	1.03337e-09	1.04714e-08	TRUE	19	30	19	30	-0.813943
Q9NCL8	Q9NCL8	>sp|Q9NCL8|PITP1_DICDI Phosphatidylinositol transfer protein 1 OS=Dictyostelium discoideum OX=44689 GN=pitA PE=1 SV=1	PITA	1	PITA	9	6	-1.36333	-10.7289	4.86452e-09	3.68057e-08	TRUE	29	42	29	42	-0.526551
Q54VA2	Q54VA2	>sp|Q54VA2|FUMH_DICDI Fumarate hydratase, mitochondrial OS=Dictyostelium discoideum OX=44689 GN=fumH PE=3 SV=1	FUMH	1	FUMH	5	5	0.346433	2.67857	0.00205594	0.00299404	TRUE	22	25	22	25	0.170001
Q54XU9	Q54XU9	>tr|Q54XU9|Q54XU9_DICDI Hypoxia induced family protein OS=Dictyostelium discoideum OX=44689 GN=DDB_G0278571 PE=4 SV=1	DDB_G0278571	1	DDB_G0278571	2	2	0.667074	3.33086	0.000408158	0.000670703	TRUE	9	10	9	10	0.349902
Q54XS2	Q54XS2	>sp|Q54XS2|ACON_DICDI Probable aconitate hydratase, mitochondrial OS=Dictyostelium discoideum OX=44689 GN=aco2 PE=3 SV=1	ACO2	1	ACO2	20	9	1.39564	12.1387	1.28743e-09	1.22306e-08	TRUE	84	66	84	66	1.26399
Q7KWY5	Q7KWY5	>tr|Q7KWY5|Q7KWY5_DICDI Uncharacterized protein OS=Dictyostelium discoideum OX=44689 GN=DDB_G0276769 PE=4 SV=1	DDB_G0276769	1	DDB_G0276769	2	2	0.782858	2.50463	0.00322696	0.00454164	TRUE	10	9	10	9	0.634867
Q54GH8	Q54GH8	>tr|Q54GH8|Q54GH8_DICDI Ribosomal protein L30 ferredoxin-like fold domain-containing protein OS=Dictyostelium discoideum OX=44689 GN=DDB_G0290147 PE=3 SV=1	DDB_G0290147	1	DDB_G0290147	2	2	1.26215	5.95489	2.17459e-06	5.69892e-06	TRUE	10	9	10	9	0.620003
Q54JQ2	Q54JQ2	>sp|Q54JQ2|IDE_DICDI Insulin-degrading enzyme homolog OS=Dictyostelium discoideum OX=44689 GN=DDB_G0287851 PE=3 SV=1	DDB_G0287851	1	DDB_G0287851	6	2	0.528739	2.34321	0.00493231	0.00677705	TRUE	23	17	23	17	1.24042
Q54GK6	Q54GK6	>sp|Q54GK6|RL222_DICDI Large ribosomal subunit protein eL22B OS=Dictyostelium discoideum OX=44689 GN=rpl22a PE=3 SV=1	RPL22A	1	RPL22A	7	7	1.04481	10.0225	1.00764e-08	6.18832e-08	TRUE	34	34	34	34	0.285577
Q55FP0	Q55FP0	>sp|Q55FP0|PHG1A_DICDI Putative phagocytic receptor 1a OS=Dictyostelium discoideum OX=44689 GN=phg1a PE=2 SV=1	PHG1A	1	PHG1A	8	5	1.34245	10.1104	9.17987e-09	5.81392e-08	TRUE	35	30	35	30	0.940812
Q54UJ0	Q54UJ0	>sp|Q54UJ0|PSD12_DICDI 26S proteasome non-ATPase regulatory subunit 12 OS=Dictyostelium discoideum OX=44689 GN=psmD12 PE=2 SV=1	PSMD12	1	PSMD12	16	9	-1.88472	-16.8124	3.69703e-11	8.83057e-10	TRUE	40	72	40	72	-1.04887
Q54G88	Q54G88	>tr|Q54G88|Q54G88_DICDI Ribosomal protein L46 N-terminal domain-containing protein OS=Dictyostelium discoideum OX=44689 GN=DDB_G0290311 PE=3 SV=1	DDB_G0290311	1	DDB_G0290311	3	2	0.0363381	0.279594	0.709725	0.727678	FALSE	9	12	9	12	0.161012
Q55E54	Q55E54	>sp|Q55E54|COROB_DICDI Coronin-B OS=Dictyostelium discoideum OX=44689 GN=corB PE=1 SV=1	CORB	1	CORB	16	5	-0.843806	-5.66414	3.55422e-06	8.74886e-06	TRUE	36	70	36	70	-1.28637
P10733	P10733	>sp|P10733|SEVE_DICDI Severin OS=Dictyostelium discoideum OX=44689 GN=sevA PE=1 SV=1	SEVA	1	SEVA	14	12	-0.383895	-3.64884	0.000194527	0.000334575	TRUE	61	65	61	65	0.127341
Q55D79	Q55D79	>tr|Q55D79|Q55D79_DICDI Enoyl-CoA hydratase/isomerase domain-containing protein OS=Dictyostelium discoideum OX=44689 GN=DDB_G0269756 PE=4 SV=1	DDB_G0269756	1	DDB_G0269756	7	2	0.635816	3.06429	0.000778406	0.00121196	TRUE	29	24	29	24	1.15391
Q54IL7	Q54IL7	>sp|Q54IL7|P5CR1_DICDI Pyrroline-5-carboxylate reductase 1 OS=Dictyostelium discoideum OX=44689 GN=pycr1 PE=3 SV=1	PYCR1	1	PYCR1	2	2	0.072647	0.416919	0.546762	0.573157	FALSE	9	10	9	10	0.349902
Q76NV5	Q76NV5	>sp|Q76NV5|HPPD_DICDI 4-hydroxyphenylpyruvate dioxygenase OS=Dictyostelium discoideum OX=44689 GN=hpd PE=1 SV=1	HPD	1	HPD	7	3	-0.915381	-3.72013	0.00016547	0.000287856	TRUE	16	28	16	28	-1.40296
Q54CY9	Q54CY9	>sp|Q54CY9|MYLKD_DICDI Probable myosin light chain kinase DDB_G0292624 OS=Dictyostelium discoideum OX=44689 GN=DDB_G0292624 PE=3 SV=1	DDB_G0292624	1	DDB_G0292624	4	2	0.187722	0.755215	0.283893	0.311074	FALSE	9	17	9	17	-1.42707
Q54LK1	Q54LK1	>tr|Q54LK1|Q54LK1_DICDI glutamine--fructose-6-phosphate transaminase (isomerizing) OS=Dictyostelium discoideum OX=44689 GN=DDB_G0286603 PE=4 SV=1	DDB_G0286603	1	DDB_G0286603	8	2	0.0767308	0.634765	0.364074	0.391436	FALSE	21	19	21	19	1.2187
Q54U72	Q54U72	>sp|Q54U72|IMPA1_DICDI Inositol monophosphatase OS=Dictyostelium discoideum OX=44689 GN=impa1 PE=3 SV=1	IMPA1	1	IMPA1	5	4	-0.907004	-6.9398	4.68349e-07	1.49478e-06	TRUE	20	25	20	25	-0.302786
Q75JS8	Q75JS8	>tr|Q75JS8|Q75JS8_DICDI Peptidase M41, FtsH domain-containing protein OS=Dictyostelium discoideum OX=44689 GN=rcaA PE=3 SV=1	RCAA	1	RCAA	3	3	0.383815	2.34154	0.00495421	0.00679946	TRUE	14	13	14	13	0.71697
P26199	P26199	>sp|P26199|PROF1_DICDI Profilin-1 OS=Dictyostelium discoideum OX=44689 GN=proA PE=2 SV=1	PROA	1	PROA	7	5	0.935133	7.763	1.48098e-07	5.57759e-07	TRUE	25	24	25	24	0.42463
Q54S85	Q54S85	>tr|Q54S85|Q54S85_DICDI Phosphopantothenatecysteine ligase OS=Dictyostelium discoideum OX=44689 GN=DDB_G0282611 PE=3 SV=1	DDB_G0282611	1	DDB_G0282611	9	3	-0.89571	-5.59953	3.97448e-06	9.60828e-06	TRUE	21	43	21	43	-1.36502
Q86A77	Q86A77	>sp|Q86A77|VATD_DICDI V-type proton ATPase subunit D OS=Dictyostelium discoideum OX=44689 GN=atp6v1d PE=1 SV=1	ATP6V1D	1	ATP6V1D	5	5	0.205343	1.59359	0.036502	0.0453848	FALSE	22	24	22	24	0.135973
O96624	O96624	>sp|O96624|ARPC3_DICDI Actin-related protein 2/3 complex subunit 3 OS=Dictyostelium discoideum OX=44689 GN=arcC PE=1 SV=1	ARCC	1	ARCC	4	3	1.387	9.13294	2.70247e-08	1.39839e-07	TRUE	16	15	16	15	0.546485
P36409	P36409	>sp|P36409|RAB2A_DICDI Ras-related protein Rab-2A OS=Dictyostelium discoideum OX=44689 GN=rab2A PE=2 SV=2	RAB2A	1	RAB2A	3	3	0.949897	5.94016	2.22839e-06	5.82737e-06	TRUE	15	15	15	15	0.32976
Q9TW32	Q9TW32	>sp|Q9TW32|PPIB_DICDI Peptidyl-prolyl cis-trans isomerase B OS=Dictyostelium discoideum OX=44689 GN=cypB PE=1 SV=1	CYPB	1	CYPB	5	4	0.791663	5.96852	2.12603e-06	5.59579e-06	TRUE	22	22	22	22	0.222479
Q54DK1	Q54DK1	>sp|Q54DK1|SQOR_DICDI Sulfide:quinone oxidoreductase, mitochondrial OS=Dictyostelium discoideum OX=44689 GN=sqor PE=3 SV=1	SQOR	1	SQOR	4	2	0.961965	3.73783	0.000158997	0.00027739	TRUE	13	11	13	11	0.935001
Q54QU9	Q54QU9	>sp|Q54QU9|PRPSC_DICDI Ribose-phosphate pyrophosphokinase C OS=Dictyostelium discoideum OX=44689 GN=prsC PE=3 SV=1	PRSC	1	PRSC	7	5	-1.49206	-11.2139	3.02595e-09	2.48749e-08	TRUE	25	32	25	32	-0.242797
Q55AW9	Q55AW9	>sp|Q55AW9|SAC1_DICDI Phosphatidylinositol-3-phosphatase SAC1 OS=Dictyostelium discoideum OX=44689 GN=sac1 PE=3 SV=1	SAC1	1	SAC1	10	3	0.915738	6.44133	9.95008e-07	2.89457e-06	TRUE	43	30	43	30	1.45629
Q54BN0	Q54BN0	>sp|Q54BN0|TMEDB_DICDI Transmembrane emp24 domain-containing protein B OS=Dictyostelium discoideum OX=44689 GN=empB PE=3 SV=1	EMPB	1	EMPB	8	6	1.24705	7.61516	1.80687e-07	6.63171e-07	TRUE	34	31	34	31	0.649381
Q54H96	Q54H96	>tr|Q54H96|Q54H96_DICDI Peptidase C19 family protein OS=Dictyostelium discoideum OX=44689 GN=usp40 PE=4 SV=1	USP40	1	USP40	10	3	-0.807591	-4.7418	1.93066e-05	3.93595e-05	TRUE	15	41	15	41	-2.26872
Q54TD8	Q54TD8	>sp|Q54TD8|BOP1_DICDI Ribosome biogenesis protein BOP1 homolog OS=Dictyostelium discoideum OX=44689 GN=DDB_G0281839 PE=3 SV=1	DDB_G0281839	1	DDB_G0281839	11	8	-0.587391	-4.99756	1.18157e-05	2.5475e-05	TRUE	38	51	38	51	-0.301493
Q54EN4	Q54EN4	>sp|Q54EN4|PDI2_DICDI Protein disulfide-isomerase 2 OS=Dictyostelium discoideum OX=44689 GN=pdi2 PE=3 SV=1	PDI2	1	PDI2	4	2	0.143814	0.613403	0.379851	0.405886	FALSE	13	14	13	14	0.290651
Q54CE4	Q54CE4	>sp|Q54CE4|SYIM_DICDI Probable isoleucine--tRNA ligase, mitochondrial OS=Dictyostelium discoideum OX=44689 GN=mileS PE=3 SV=1	MILES	1	MILES	7	3	0.970503	7.70231	1.60634e-07	5.97341e-07	TRUE	26	19	26	19	1.4642
Q54JD9	Q54JD9	>sp|Q54JD9|SCOT_DICDI Probable succinyl-CoA:3-ketoacid coenzyme A transferase, mitochondrial OS=Dictyostelium discoideum OX=44689 GN=oxct1 PE=3 SV=1	OXCT1	1	OXCT1	5	2	1.00121	5.9889	6.45402e-06	1.49203e-05	TRUE	21	16	21	16	1.27057
Q54YZ3	Q54YZ3	>tr|Q54YZ3|Q54YZ3_DICDI Importin subunit alpha OS=Dictyostelium discoideum OX=44689 GN=DDB_G0277993 PE=3 SV=1	DDB_G0277993	1	DDB_G0277993	3	2	0.0847007	0.543136	0.473908	0.501107	FALSE	7	11	7	11	-0.239411
O21032	O21032	>sp|O21032|RM16_DICDI Large ribosomal subunit protein uL16m OS=Dictyostelium discoideum OX=44689 GN=mrpl16 PE=3 SV=1	MRPL16	1	MRPL16	2	2	1.04681	5.7732	2.94951e-06	7.4877e-06	TRUE	10	10	10	10	0.349902
Q75K16	Q75K16	>tr|Q75K16|Q75K16_DICDI RNA-binding region RNP-1 domain-containing protein OS=Dictyostelium discoideum OX=44689 GN=DDB_G0275459 PE=4 SV=1	DDB_G0275459	1	DDB_G0275459	6	4	-1.96263	-10.5609	5.7609e-09	4.24561e-08	TRUE	18	28	18	28	-0.984711
Q54NW9	Q54NW9	>tr|Q54NW9|Q54NW9_DICDI Cytochrome b-c1 complex subunit Rieske, mitochondrial OS=Dictyostelium discoideum OX=44689 GN=ucr PE=3 SV=2	UCR	1	UCR	2	2	1.09869	4.56621	2.73275e-05	5.39452e-05	TRUE	10	8	10	8	0.939538
P02887	P02887	>sp|P02887|DIS1B_DICDI Discoidin-1 subunit B/C OS=Dictyostelium discoideum OX=44689 GN=dscC-1 PE=1 SV=1	DSCC-1	1	DSCC-1	6	4	0.504724	2.09177	0.00963237	0.0128714	FALSE	28	24	28	24	0.686496
Q86I71	Q86I71	>tr|Q86I71|Q86I71_DICDI RRM domain-containing protein OS=Dictyostelium discoideum OX=44689 GN=DDB_G0275027 PE=4 SV=1	DDB_G0275027	1	DDB_G0275027	4	2	0.938132	4.4168	3.69811e-05	7.11535e-05	TRUE	17	14	17	14	1.11138
Q54SF2	Q54SF2	>tr|Q54SF2|Q54SF2_DICDI DUF4419 domain-containing protein OS=Dictyostelium discoideum OX=44689 GN=DDB_G0282767 PE=4 SV=1	DDB_G0282767	1	DDB_G0282767	3	2	0.637951	3.21002	0.000545445	0.000872712	TRUE	12	13	12	13	0.22848
P51173	P51173	>sp|P51173|APEA_DICDI DNA-(apurinic or apyrimidinic site) endonuclease OS=Dictyostelium discoideum OX=44689 GN=apeA PE=2 SV=2	APEA	1	APEA	6	4	0.538552	4.40307	3.80356e-05	7.29638e-05	TRUE	23	24	23	24	0.576362
Q54B67	Q54B67	>sp|Q54B67|MCFZ_DICDI Mitochondrial substrate carrier family protein Z OS=Dictyostelium discoideum OX=44689 GN=mcfZ PE=2 SV=1	MCFZ	1	MCFZ	10	7	0.399607	3.10913	0.000697229	0.0010968	TRUE	37	44	37	44	0.0361607
Q54KI4	Q54KI4	>sp|Q54KI4|EPS15_DICDI Epidermal growth factor receptor substrate 15 homolog OS=Dictyostelium discoideum OX=44689 GN=eps15 PE=1 SV=1	EPS15	1	EPS15	35	6	-3.95851	-22.9417	1.20405e-12	9.1508e-11	TRUE	49	160	49	160	-3.11751
Q86IV4	Q86IV4	>sp|Q86IV4|Y4775_DICDI PH domain-containing protein DDB_G0274775 OS=Dictyostelium discoideum OX=44689 GN=DDB_G0274775 PE=4 SV=1	DDB_G0274775	1	DDB_G0274775	8	6	0.343936	2.91365	0.00113179	0.00171176	TRUE	38	35	38	35	0.597328
Q9BIW4	Q9BIW4	>sp|Q9BIW4|LIMD_DICDI LIM domain-containing protein D OS=Dictyostelium discoideum OX=44689 GN=limD PE=2 SV=1	LIMD	1	LIMD	9	9	-0.898096	-8.23199	8.04639e-08	3.4092e-07	TRUE	41	45	41	45	0.137553
Q55E97	Q55E97	>tr|Q55E97|Q55E97_DICDI C2 calcium/lipid-binding region-containing protein OS=Dictyostelium discoideum OX=44689 GN=DDB_G0269334 PE=4 SV=1	DDB_G0269334	1	DDB_G0269334	4	3	0.365416	1.91794	0.0153502	0.0199209	FALSE	19	18	19	18	0.611798
Q54YZ0	Q54YZ0	>sp|Q54YZ0|UGPA2_DICDI UTP--glucose-1-phosphate uridylyltransferase 2 OS=Dictyostelium discoideum OX=44689 GN=ugpB PE=2 SV=1	UGPB	1	UGPB	9	4	0.974479	4.90298	1.41394e-05	3.00062e-05	TRUE	39	29	39	29	1.21195
Q54MI6	Q54MI6	>sp|Q54MI6|TIPRL_DICDI TIP41-like protein OS=Dictyostelium discoideum OX=44689 GN=tiprl PE=3 SV=1	TIPRL	1	TIPRL	8	3	-1.75034	-11.4778	2.3557e-09	2.07574e-08	TRUE	18	37	18	37	-1.39284
Q23890	Q23890	>tr|Q23890|Q23890_DICDI ORF425 OS=Dictyostelium discoideum OX=44689 PE=4 SV=1	-	0	tr|Q23890|Q23890_DICDI	11	6	1.14482	8.83853	3.81822e-08	1.82695e-07	TRUE	39	31	39	31	0.935534
Q75JS7	Q75JS7	>tr|Q75JS7|Q75JS7_DICDI Uncharacterized protein OS=Dictyostelium discoideum OX=44689 GN=DDB_G0272200 PE=4 SV=1	DDB_G0272200	1	DDB_G0272200	19	6	-0.867633	-7.09597	3.73263e-07	1.23675e-06	TRUE	47	90	47	90	-1.45715
Q54IC2	Q54IC2	>tr|Q54IC2|Q54IC2_DICDI Uncharacterized protein OS=Dictyostelium discoideum OX=44689 GN=DDB_G0288847 PE=4 SV=1	DDB_G0288847	1	DDB_G0288847	3	3	0.64718	4.83555	1.60933e-05	3.36824e-05	TRUE	15	15	15	15	0.32976
Q86IF9	Q86IF9	>tr|Q86IF9|Q86IF9_DICDI Phosphatidylethanolamine N-methyltransferase OS=Dictyostelium discoideum OX=44689 GN=DDB_G0272678 PE=4 SV=1	DDB_G0272678	1	DDB_G0272678	3	2	0.78626	3.4348	0.000319232	0.000534761	TRUE	12	12	12	12	0.69685
Q75K22	Q75K22	>tr|Q75K22|Q75K22_DICDI Endonuclease V OS=Dictyostelium discoideum OX=44689 GN=DDB_G0275469 PE=4 SV=1	DDB_G0275469	1	DDB_G0275469	8	4	-0.0423117	-0.334219	0.628006	0.650473	FALSE	25	32	25	32	0.011433
Q54IP9	Q54IP9	>tr|Q54IP9|Q54IP9_DICDI Membrane bound O-acyl transferase family protein OS=Dictyostelium discoideum OX=44689 GN=DDB_G0288599 PE=4 SV=1	DDB_G0288599	1	DDB_G0288599	3	2	0.57766	3.11183	0.000692644	0.001091	TRUE	13	12	13	12	0.697678
Q557F4	Q557F4	>sp|Q557F4|IMA1A_DICDI Probable importin subunit alpha-A OS=Dictyostelium discoideum OX=44689 GN=DDB_G0273149 PE=3 SV=1	DDB_G0273149	1	DDB_G0273149	3	2	0.741654	2.63468	0.00230206	0.00332065	TRUE	13	12	13	12	0.70826
Q03479	Q03479	>sp|Q03479|MYOE_DICDI Myosin IE heavy chain OS=Dictyostelium discoideum OX=44689 GN=myoE PE=1 SV=2	MYOE	1	MYOE	14	8	0.22846	1.46826	0.0507587	0.0620328	FALSE	51	61	51	61	-0.0615912
Q55BY3	Q55BY3	>tr|Q55BY3|Q55BY3_DICDI LIM zinc-binding domain-containing protein OS=Dictyostelium discoideum OX=44689 GN=DDB_G0270314 PE=4 SV=1	DDB_G0270314	1	DDB_G0270314	4	3	0.3182	2.69755	0.00195817	0.0028585	TRUE	18	17	18	17	0.400257
Q8T7K0	Q8T7K0	>sp|Q8T7K0|ALIX_DICDI ALG-2 interacting protein X OS=Dictyostelium discoideum OX=44689 GN=alxA PE=1 SV=1	ALXA	1	ALXA	9	3	-0.508018	-2.94573	0.00104449	0.00158762	TRUE	17	40	17	40	-1.79401
Q556W7	Q556W7	>tr|Q556W7|Q556W7_DICDI 50S ribosomal protein L20 OS=Dictyostelium discoideum OX=44689 GN=DDB_G0273295 PE=3 SV=1	DDB_G0273295	1	DDB_G0273295	4	2	1.08541	9.31725	2.18767e-08	1.16676e-07	TRUE	17	13	17	13	1.13668
Q86HD3	Q86HD3	>sp|Q86HD3|MRT4_DICDI Ribosome assembly factor mrt4 OS=Dictyostelium discoideum OX=44689 GN=mrt4 PE=3 SV=1	MRT4	1	MRT4	6	3	0.621393	5.24623	7.45195e-06	1.69982e-05	TRUE	22	21	22	21	0.80049
P34092	P34092	>sp|P34092|MYOB_DICDI Myosin IB heavy chain OS=Dictyostelium discoideum OX=44689 GN=myoB PE=1 SV=2	MYOB	1	MYOB	11	5	0.689086	6.05197	1.85318e-06	4.98286e-06	TRUE	38	36	38	36	0.775668
Q76P23	Q76P23	>sp|Q76P23|PM34_DICDI Mitochondrial substrate carrier family protein Q OS=Dictyostelium discoideum OX=44689 GN=mcfQ PE=2 SV=1	MCFQ	1	MCFQ	13	11	0.641279	3.85324	0.000122855	0.000217772	TRUE	63	58	63	58	0.510291
Q6TU48	Q6TU48	>sp|Q6TU48|MAOX_DICDI NADP-dependent malic enzyme OS=Dictyostelium discoideum OX=44689 GN=malA PE=2 SV=1	MALA	1	MALA	14	4	-1.36576	-10.855	4.2918e-09	3.30306e-08	TRUE	25	63	25	63	-1.91642
Q55FN7	Q55FN7	>sp|Q55FN7|ODBB_DICDI 2-oxoisovalerate dehydrogenase subunit beta, mitochondrial OS=Dictyostelium discoideum OX=44689 GN=bkdB PE=3 SV=1	BKDB	1	BKDB	7	3	0.633909	2.75695	0.00168211	0.00248522	TRUE	27	22	27	22	1.05833
Q7KWM9	Q7KWM9	>sp|Q7KWM9|RIH_DICDI Probable ribonucleoside hydrolase OS=Dictyostelium discoideum OX=44689 GN=iunH PE=3 SV=1	IUNH	1	IUNH	11	4	-1.69435	-16.14	5.78354e-11	1.192e-09	TRUE	25	51	25	51	-1.44708
Q54SP2	Q54SP2	>sp|Q54SP2|FORB_DICDI Formin-B OS=Dictyostelium discoideum OX=44689 GN=forB PE=1 SV=1	FORB	1	FORB	5	3	0.360809	1.6624	0.0304091	0.0383584	FALSE	16	18	16	18	0.430415
Q8T2T5	Q8T2T5	>sp|Q8T2T5|C560_DICDI Succinate dehydrogenase cytochrome b560 subunit, mitochondrial OS=Dictyostelium discoideum OX=44689 GN=sdhC PE=3 SV=1	SDHC	1	SDHC	3	2	1.49604	15.455	9.29857e-11	1.73955e-09	TRUE	15	12	15	12	0.931831
Q6DN52	Q6DN52	>sp|Q6DN52|CBPL_DICDI Calcium-binding protein L OS=Dictyostelium discoideum OX=44689 GN=cbpL PE=2 SV=1	CBPL	1	CBPL	5	2	-1.54706	-10.5193	6.00967e-09	4.40227e-08	TRUE	14	23	14	23	-0.849141
Q54X39	Q54X39	>tr|Q54X39|Q54X39_DICDI SRR1-like domain-containing protein OS=Dictyostelium discoideum OX=44689 GN=DDB_G0279227 PE=4 SV=1	DDB_G0279227	1	DDB_G0279227	4	2	0.891867	3.45979	0.000301069	0.00050918	TRUE	16	14	16	14	1.12712
Q86KI1	Q86KI1	>sp|Q86KI1|AP2A2_DICDI AP-2 complex subunit alpha-2 OS=Dictyostelium discoideum OX=44689 GN=ap2a1-1 PE=3 SV=1	AP2A1-1	1	AP2A1-1	11	4	0.787402	5.57836	4.12352e-06	9.92912e-06	TRUE	38	31	38	31	1.20251
Q75JR2	Q75JR2	>sp|Q75JR2|IDHP_DICDI Isocitrate dehydrogenase [NADP], mitochondrial OS=Dictyostelium discoideum OX=44689 GN=idhM PE=3 SV=1	IDHM	1	IDHM	11	6	0.718861	5.676	3.48239e-06	8.62442e-06	TRUE	44	38	44	38	1.15227
Q54UA6	Q54UA6	>tr|Q54UA6|Q54UA6_DICDI Integrase zinc-binding domain-containing protein OS=Dictyostelium discoideum OX=44689 GN=DDB_G0281185 PE=4 SV=1	DDB_G0281185	1	DDB_G0281185	7	4	0.242166	1.49599	0.0472064	0.0579243	FALSE	21	31	21	31	-0.739273
Q54XS7	Q54XS7	>tr|Q54XS7|Q54XS7_DICDI Major sperm protein domain-containing protein OS=Dictyostelium discoideum OX=44689 GN=DDB_G0278773 PE=3 SV=1	DDB_G0278773	1	DDB_G0278773	9	3	-2.10234	-18.9252	1.0065e-11	3.31675e-10	TRUE	22	45	22	45	-1.63856
Q54Y55	Q54Y55	>sp|Q54Y55|SHKC_DICDI Dual specificity protein kinase shkC OS=Dictyostelium discoideum OX=44689 GN=shkC PE=3 SV=1	SHKC	1	SHKC	12	9	0.336638	3.2756	0.000465761	0.000757172	TRUE	47	50	47	50	0.375909
Q54KS4	Q54KS4	>sp|Q54KS4|GNL3_DICDI Guanine nucleotide-binding protein-like 3 homolog OS=Dictyostelium discoideum OX=44689 GN=gnl3 PE=3 SV=1	GNL3	1	GNL3	8	3	-0.39171	-2.49952	0.00327032	0.00458675	TRUE	15	29	15	29	-1.08025
Q54DV3	Q54DV3	>sp|Q54DV3|Y2016_DICDI von Willebrand factor A domain-containing protein DDB_G0292016 OS=Dictyostelium discoideum OX=44689 GN=DDB_G0292016 PE=4 SV=1	DDB_G0292016	1	DDB_G0292016	8	3	0.140125	0.755108	0.283958	0.311074	FALSE	28	25	28	25	0.933626
Q54Y41	Q54Y41	>sp|Q54Y41|RS20_DICDI Small ribosomal subunit protein uS10 OS=Dictyostelium discoideum OX=44689 GN=rps20 PE=3 SV=1	RPS20	1	RPS20	10	6	0.790478	6.53291	8.6337e-07	2.56063e-06	TRUE	49	39	49	39	1.00264
Q55GJ9	Q55GJ9	>tr|Q55GJ9|Q55GJ9_DICDI Erg4/erg24 family protein OS=Dictyostelium discoideum OX=44689 GN=DDB_G0267448 PE=3 SV=1	DDB_G0267448	1	DDB_G0267448	2	2	0.166211	0.408576	0.554685	0.580462	FALSE	9	10	9	10	0.0149613
Q54UP5	Q54UP5	>sp|Q54UP5|XPO4_DICDI Exportin-4 OS=Dictyostelium discoideum OX=44689 GN=xpo4 PE=3 SV=1	XPO4	1	XPO4	6	2	-0.0522348	-0.161392	0.814239	0.827856	FALSE	22	19	22	19	1.21123
Q54I33	Q54I33	>tr|Q54I33|Q54I33_DICDI Biotin--[acetyl-CoA-carboxylase] ligase 3 OS=Dictyostelium discoideum OX=44689 GN=hlcs3 PE=4 SV=1	HLCS3	1	HLCS3	18	16	0.939523	8.23748	7.99065e-08	3.39742e-07	TRUE	86	78	86	78	0.623272
Q86I87	Q86I87	>tr|Q86I87|Q86I87_DICDI Uncharacterized protein OS=Dictyostelium discoideum OX=44689 GN=DDB_G0271894 PE=4 SV=1	DDB_G0271894	1	DDB_G0271894	8	4	-0.70666	-5.98994	2.05211e-06	5.43652e-06	TRUE	23	33	23	33	-0.479066
Q55EL3	Q55EL3	>sp|Q55EL3|UCKA_DICDI Uridine-cytidine kinase A OS=Dictyostelium discoideum OX=44689 GN=udkA PE=3 SV=1	UDKA	1	UDKA	4	3	0.46318	2.06794	0.0102669	0.0136294	FALSE	14	18	14	18	0.0431369
Q55GV3	Q55GV3	>sp|Q55GV3|PAKC_DICDI Serine/threonine-protein kinase pakC OS=Dictyostelium discoideum OX=44689 GN=pakC PE=1 SV=2	PAKC	1	PAKC	5	3	0.498958	3.34801	0.000391851	0.000645651	TRUE	20	16	20	16	1.41597
Q869S7	Q869S7	>sp|Q869S7|SUCB2_DICDI Succinate--CoA ligase [GDP-forming] subunit beta, mitochondrial OS=Dictyostelium discoideum OX=44689 GN=scsB PE=3 SV=1	SCSB	1	SCSB	6	4	1.09154	6.62639	7.48173e-07	2.26552e-06	TRUE	27	22	27	22	1.05382
Q54Q48	Q54Q48	>sp|Q54Q48|Y5844_DICDI Putative uncharacterized protein DDB_G0284097 OS=Dictyostelium discoideum OX=44689 GN=DDB_G0284097 PE=1 SV=1	DDB_G0284097	1	DDB_G0284097	11	8	-0.115152	-0.912966	0.200393	0.226677	FALSE	39	50	39	50	-0.0737807
O21033	O21033	>sp|O21033|RM14_DICDI Large ribosomal subunit protein uL14m OS=Dictyostelium discoideum OX=44689 GN=mrpl14 PE=3 SV=1	MRPL14	1	MRPL14	3	2	0.969557	5.57936	4.11639e-06	9.92912e-06	TRUE	12	14	12	14	0.0341616
Q54JR2	Q54JR2	>sp|Q54JR2|ABCC3_DICDI ABC transporter C family member 3 OS=Dictyostelium discoideum OX=44689 GN=abcC3 PE=3 SV=1	ABCC3	1	ABCC3	9	3	0.130694	0.791797	0.26243	0.290105	FALSE	29	29	29	29	0.630548
Q54MG6	Q54MG6	>sp|Q54MG6|RL37_DICDI Large ribosomal subunit protein eL37 OS=Dictyostelium discoideum OX=44689 GN=rpl37 PE=3 SV=1	RPL37	1	RPL37	5	3	0.642325	6.15088	1.57774e-06	4.34057e-06	TRUE	16	17	16	17	0.204817
O21037	O21037	>sp|O21037|RM06_DICDI Large ribosomal subunit protein uL6m OS=Dictyostelium discoideum OX=44689 GN=mrpl6 PE=3 SV=1	MRPL6	1	MRPL6	6	6	0.850759	5.61127	3.89425e-06	9.4898e-06	TRUE	28	27	28	27	0.362808
Q55CK8	Q55CK8	>tr|Q55CK8|Q55CK8_DICDI Uncharacterized protein OS=Dictyostelium discoideum OX=44689 GN=DDB_G0270018 PE=3 SV=1	DDB_G0270018	1	DDB_G0270018	4	2	0.762247	5.24301	7.49583e-06	1.70055e-05	TRUE	11	11	11	11	0.928859
P42522	P42522	>sp|P42522|MYOC_DICDI Myosin IC heavy chain OS=Dictyostelium discoideum OX=44689 GN=myoC PE=1 SV=2	MYOC	1	MYOC	17	5	1.06735	4.50002	3.12217e-05	6.09399e-05	TRUE	65	47	65	47	1.63704
Q554J3	Q554J3	>sp|Q554J3|FKBP1_DICDI FK506-binding protein 1 OS=Dictyostelium discoideum OX=44689 GN=fkbp1 PE=3 SV=1	FKBP1	1	FKBP1	6	3	0.885086	4.49667	3.14342e-05	6.12564e-05	TRUE	21	21	21	21	0.346818
Q54TW3	Q54TW3	>sp|Q54TW3|RL29_DICDI Large ribosomal subunit protein eL29 OS=Dictyostelium discoideum OX=44689 GN=rpl29 PE=3 SV=1	RPL29	1	RPL29	2	2	0.602683	2.72245	0.00183711	0.00270125	TRUE	9	9	9	9	0.633047
Q54FF4	Q54FF4	>sp|Q54FF4|GACL_DICDI Rho GTPase-activating protein gacL OS=Dictyostelium discoideum OX=44689 GN=gacL PE=2 SV=1	GACL	1	GACL	8	4	-0.629357	-4.38347	3.95978e-05	7.58282e-05	TRUE	22	33	22	33	-0.605347
Q6B9X6	Q6B9X6	>sp|Q6B9X6|VWKA_DICDI Alpha-protein kinase vwkA OS=Dictyostelium discoideum OX=44689 GN=vwkA PE=1 SV=1	VWKA	1	VWKA	7	3	-0.67533	-4.33485	4.37755e-05	8.31734e-05	TRUE	17	30	17	30	-0.636365
Q556Y1	Q556Y1	>sp|Q556Y1|RS30_DICDI Small ribosomal subunit protein eS30 OS=Dictyostelium discoideum OX=44689 GN=rps30-1 PE=3 SV=1	RPS30-1	1	RPS30-1	3	3	0.673864	4.28424	4.86294e-05	9.12552e-05	TRUE	15	15	15	15	0.32976
Q54IK2	Q54IK2	>sp|Q54IK2|TM120_DICDI Transmembrane protein 120 homolog OS=Dictyostelium discoideum OX=44689 GN=tmem120 PE=3 SV=1	TMEM120	1	TMEM120	3	2	0.343132	1.26563	0.0854976	0.101429	FALSE	13	11	13	11	0.95412
Q54I61	Q54I61	>tr|Q54I61|Q54I61_DICDI Ribosomal protein L3, mitochondrial OS=Dictyostelium discoideum OX=44689 GN=mrpl3 PE=3 SV=1	MRPL3	1	MRPL3	4	2	0.864514	4.17316	6.14168e-05	0.00011402	TRUE	18	11	18	11	1.78682
Q555H5	Q555H5	>tr|Q555H5|Q555H5_DICDI N-acetyltransferase domain-containing protein OS=Dictyostelium discoideum OX=44689 GN=DDB_G0274879 PE=4 SV=1	DDB_G0274879	1	DDB_G0274879	19	8	-1.19931	-6.40222	1.05769e-06	3.04241e-06	TRUE	34	81	34	81	-1.6304
O77082	O77082	>sp|O77082|RS10_DICDI Small ribosomal subunit protein eS10 OS=Dictyostelium discoideum OX=44689 GN=rps10 PE=1 SV=3	RPS10	1	RPS10	4	3	1.41402	6.8809	5.1076e-07	1.61741e-06	TRUE	19	18	19	18	0.604944
Q54WT5	Q54WT5	>tr|Q54WT5|Q54WT5_DICDI Villin headpiece domain-containing protein OS=Dictyostelium discoideum OX=44689 GN=DDB_G0279449 PE=4 SV=1	DDB_G0279449	1	DDB_G0279449	8	4	-0.453832	-2.76302	0.00165626	0.00245014	TRUE	20	34	20	34	-1.16064
P14329	P14329	>sp|P14329|RL19_DICDI Large ribosomal subunit protein eL19 OS=Dictyostelium discoideum OX=44689 GN=rpl19 PE=1 SV=1	RPL19	1	RPL19	9	8	1.0183	7.39119	2.45786e-07	8.66308e-07	TRUE	44	38	44	38	0.783846
Q54EW2	Q54EW2	>sp|Q54EW2|Y9130_DICDI Putative bifunctional amine oxidase DDB_G0291301 OS=Dictyostelium discoideum OX=44689 GN=DDB_G0291301 PE=1 SV=1	DDB_G0291301	1	DDB_G0291301	25	14	1.61583	10.3317	7.28484e-09	5.09102e-08	TRUE	117	89	117	89	1.08998
Q23886	Q23886	>sp|Q23886|RT12_DICDI Small ribosomal subunit protein uS12m OS=Dictyostelium discoideum OX=44689 GN=mrps12 PE=3 SV=1	MRPS12	1	MRPS12	5	3	0.5091	2.92988	0.0010867	0.00164766	TRUE	22	18	22	18	0.940694
Q54N51	Q54N51	>tr|Q54N51|Q54N51_DICDI Prolyl 4-hydroxylase alpha subunit domain-containing protein OS=Dictyostelium discoideum OX=44689 GN=DDB_G0285501 PE=4 SV=1	DDB_G0285501	1	DDB_G0285501	4	2	0.00499895	0.0253301	0.970547	0.97375	FALSE	9	18	9	18	-1.5792
Q6UK63	Q6UK63	>sp|Q6UK63|PIRA_DICDI Protein pirA OS=Dictyostelium discoideum OX=44689 GN=pirA PE=1 SV=1	PIRA	1	PIRA	16	4	0.616455	5.00307	1.16936e-05	2.52565e-05	TRUE	46	50	46	50	0.504345
Q55AI5	Q55AI5	>sp|Q55AI5|SUCB1_DICDI Succinate--CoA ligase [ADP-forming] subunit beta, mitochondrial OS=Dictyostelium discoideum OX=44689 GN=scsC PE=3 SV=1	SCSC	1	SCSC	4	2	0.301451	1.52627	0.043598	0.0537679	FALSE	13	15	13	15	0.086311
Q54DP1	Q54DP1	>sp|Q54DP1|TKRA_DICDI Probable 2-ketogluconate reductase OS=Dictyostelium discoideum OX=44689 GN=tkrA PE=3 SV=1	TKRA	1	TKRA	4	2	-0.643776	-3.29085	0.000449059	0.000731979	TRUE	11	16	11	16	-0.327586
Q54BJ7	Q54BJ7	>tr|Q54BJ7|Q54BJ7_DICDI Glutathione transferase OS=Dictyostelium discoideum OX=44689 GN=DDB_G0293714 PE=4 SV=1	DDB_G0293714	1	DDB_G0293714	4	2	1.36386	8.28016	7.57079e-08	3.25303e-07	TRUE	16	14	16	14	0.940974
Q54QP6	Q54QP6	>sp|Q54QP6|OSB8_DICDI Oxysterol-binding protein 8 OS=Dictyostelium discoideum OX=44689 GN=osbH PE=1 SV=1	OSBH	1	OSBH	10	3	-0.990835	-7.63849	1.75067e-07	6.47054e-07	TRUE	26	35	26	35	-0.370295
P21900	P21900	>sp|P21900|PURA_DICDI Adenylosuccinate synthetase OS=Dictyostelium discoideum OX=44689 GN=purA PE=1 SV=1	PURA	1	PURA	5	5	0.456188	2.50266	0.00324361	0.00455981	TRUE	22	24	22	24	0.282486
Q54BW3	Q54BW3	>tr|Q54BW3|Q54BW3_DICDI Thioredoxin domain-containing protein OS=Dictyostelium discoideum OX=44689 GN=DDB_G0293378 PE=4 SV=1	DDB_G0293378	1	DDB_G0293378	3	3	0.568168	3.26904	0.000473152	0.000767138	TRUE	15	14	15	14	0.521275
Q54VA5	Q54VA5	>tr|Q54VA5|Q54VA5_DICDI WD40 repeat-containing protein OS=Dictyostelium discoideum OX=44689 GN=wdr46 PE=4 SV=1	WDR46	1	WDR46	3	3	-0.188753	-0.993274	0.166383	0.190869	FALSE	14	15	14	15	0.0934002
Q54LP8	Q54LP8	>sp|Q54LP8|H2BV3_DICDI Histone H2B.v3 OS=Dictyostelium discoideum OX=44689 GN=H2Bv3 PE=3 SV=1	H2BV3	1	H2BV3	5	2	-0.235787	-1.61929	0.0340987	0.0425709	FALSE	15	20	15	20	-0.246437
Q54WJ9	Q54WJ9	>tr|Q54WJ9|Q54WJ9_DICDI Aldehyde dehydrogenase OS=Dictyostelium discoideum OX=44689 GN=DDB_G0279613 PE=3 SV=1	DDB_G0279613	1	DDB_G0279613	9	3	0.774413	4.44224	3.51087e-05	6.79813e-05	TRUE	25	21	25	21	1.18779
O15746	O15746	>sp|O15746|RTCA_DICDI Probable RNA 3'-terminal phosphate cyclase OS=Dictyostelium discoideum OX=44689 GN=rtca PE=3 SV=1	RTCA	1	RTCA	5	4	0.0621524	0.418486	0.545281	0.572098	FALSE	19	17	19	17	0.772548
Q54WP7	Q54WP7	>tr|Q54WP7|Q54WP7_DICDI RabGAP/TBC domain-containing protein OS=Dictyostelium discoideum OX=44689 GN=DDB_G0279511 PE=4 SV=1	DDB_G0279511	1	DDB_G0279511	6	2	-0.721767	-3.32046	0.000813188	0.00126288	TRUE	14	28	14	28	-1.39333
P42527	P42527	>sp|P42527|MHCKA_DICDI Myosin heavy chain kinase A OS=Dictyostelium discoideum OX=44689 GN=mhkA PE=1 SV=2	MHKA	1	MHKA	6	2	0.604147	3.72103	0.000165135	0.000287685	TRUE	16	18	16	18	-0.175032
Q54WC8	Q54WC8	>tr|Q54WC8|Q54WC8_DICDI OB fold-containing protein, nucleic acid binding OS=Dictyostelium discoideum OX=44689 GN=DDB_G0279755 PE=4 SV=1	DDB_G0279755	1	DDB_G0279755	14	4	-1.67609	-12.2735	1.14246e-09	1.12035e-08	TRUE	28	63	28	63	-1.6803
Q54JY6	Q54JY6	>tr|Q54JY6|Q54JY6_DICDI Uncharacterized protein OS=Dictyostelium discoideum OX=44689 GN=DDB_G0287735 PE=3 SV=1	DDB_G0287735	1	DDB_G0287735	4	2	0.219963	0.945213	0.186094	0.211684	FALSE	13	16	13	16	0.146014
Q54T76	Q54T76	>sp|Q54T76|DUSP4_DICDI Probable dual specificity protein phosphatase DDB_G0281963 OS=Dictyostelium discoideum OX=44689 GN=DDB_G0281963 PE=3 SV=1	DDB_G0281963	1	DDB_G0281963	6	2	-1.75606	-3.80401	0.00013707	0.000241561	TRUE	14	30	14	30	-1.82398
P08800	P08800	>sp|P08800|UGPA1_DICDI UTP--glucose-1-phosphate uridylyltransferase 1 OS=Dictyostelium discoideum OX=44689 GN=uppA PE=2 SV=2	UPPA	1	UPPA	11	5	-0.823257	-4.77037	1.82598e-05	3.76337e-05	TRUE	28	50	28	50	-1.13498
Q55FK1	Q55FK1	>tr|Q55FK1|Q55FK1_DICDI F-box domain-containing protein OS=Dictyostelium discoideum OX=44689 GN=DDB_G0268070 PE=4 SV=1	DDB_G0268070	1	DDB_G0268070	4	3	-0.918176	-4.65714	2.28028e-05	4.59076e-05	TRUE	9	20	9	20	-1.22343
Q86HT3	Q86HT3	>sp|Q86HT3|Y4439_DICDI BolA-like protein DDB_G0274439 OS=Dictyostelium discoideum OX=44689 GN=DDB_G0274439 PE=3 SV=1	DDB_G0274439	1	DDB_G0274439	2	2	0.515746	2.7123	0.00188547	0.002769	TRUE	9	10	9	10	0.349902
Q54IK3	Q54IK3	>tr|Q54IK3|Q54IK3_DICDI Uncharacterized protein OS=Dictyostelium discoideum OX=44689 GN=DDB_G0288697 PE=4 SV=1	DDB_G0288697	1	DDB_G0288697	5	2	1.18114	9.78726	1.2976e-08	7.58596e-08	TRUE	20	14	20	14	1.47
Q55AZ2	Q55AZ2	>tr|Q55AZ2|Q55AZ2_DICDI Myotubularin phosphatase domain-containing protein OS=Dictyostelium discoideum OX=44689 GN=DDB_G0271610 PE=3 SV=1	DDB_G0271610	1	DDB_G0271610	4	2	-0.940972	-5.02259	1.12719e-05	2.44324e-05	TRUE	7	15	7	15	-1.46226
Q54L51	Q54L51	>tr|Q54L51|Q54L51_DICDI Uncharacterized protein OS=Dictyostelium discoideum OX=44689 GN=DDB_G0286899 PE=4 SV=1	DDB_G0286899	1	DDB_G0286899	3	2	0.523298	1.59747	0.0470612	0.0578044	FALSE	11	11	11	11	0.934415
Q37315	Q37315	>sp|Q37315|ATP9_DICDI ATP synthase subunit 9, mitochondrial OS=Dictyostelium discoideum OX=44689 GN=atp9 PE=3 SV=1	ATP9	1	ATP9	2	2	1.33761	7.17226	3.346e-07	1.12404e-06	TRUE	10	10	10	10	0.349902
Q54EQ1	Q54EQ1	>sp|Q54EQ1|EIF3K_DICDI Eukaryotic translation initiation factor 3 subunit K OS=Dictyostelium discoideum OX=44689 GN=eif3K PE=3 SV=2	EIF3K	1	EIF3K	4	4	-1.05156	-7.80118	1.40757e-07	5.36555e-07	TRUE	15	19	15	19	-0.0945593
Q54EG7	Q54EG7	>tr|Q54EG7|Q54EG7_DICDI RNA ligase domain-containing protein OS=Dictyostelium discoideum OX=44689 GN=DDB_G0291520 PE=4 SV=1	DDB_G0291520	1	DDB_G0291520	7	4	0.107951	0.781157	0.268538	0.296317	FALSE	23	31	23	31	-0.297332
Q55CE4	Q55CE4	>tr|Q55CE4|Q55CE4_DICDI Uncharacterized protein OS=Dictyostelium discoideum OX=44689 GN=DDB_G0270096 PE=4 SV=1	DDB_G0270096	1	DDB_G0270096	7	4	-0.391716	-2.51882	0.00310963	0.00438667	TRUE	16	29	16	29	-0.720433
Q54VA3	Q54VA3	>tr|Q54VA3|Q54VA3_DICDI F-box domain-containing protein OS=Dictyostelium discoideum OX=44689 GN=DDB_G0280493 PE=4 SV=1	DDB_G0280493	1	DDB_G0280493	16	7	-2.02395	-14.7184	1.58562e-10	2.50405e-09	TRUE	48	77	48	77	-1.24003
Q54XE6	Q54XE6	>sp|Q54XE6|GAR1_DICDI Probable H/ACA ribonucleoprotein complex subunit 1 OS=Dictyostelium discoideum OX=44689 GN=gar1 PE=3 SV=1	GAR1	1	GAR1	5	5	0.388874	2.24248	0.00644261	0.0087338	TRUE	24	24	24	24	0.290273
Q86L05	Q86L05	>sp|Q86L05|RL10A_DICDI Large ribosomal subunit protein uL1 OS=Dictyostelium discoideum OX=44689 GN=rpl10a PE=1 SV=1	RPL10A	1	RPL10A	9	7	1.72667	10.0167	1.01387e-08	6.1953e-08	TRUE	44	39	44	39	0.708755
Q54G43	Q54G43	>sp|Q54G43|SHKE_DICDI Dual specificity protein kinase shkE OS=Dictyostelium discoideum OX=44689 GN=shkE PE=3 SV=1	SHKE	1	SHKE	4	2	-0.314015	-1.72614	0.0256575	0.0324319	FALSE	9	19	9	19	-1.08997
Q54GY8	Q54GY8	>sp|Q54GY8|RAB18_DICDI Ras-related protein Rab-18 OS=Dictyostelium discoideum OX=44689 GN=rab18 PE=3 SV=1	RAB18	1	RAB18	3	3	0.414719	3.01088	0.000888199	0.00136542	TRUE	14	13	14	13	0.485302
Q54DF7	Q54DF7	>sp|Q54DF7|Y2354_DICDI Probable serine/threonine-protein kinase DDB_G0292354 OS=Dictyostelium discoideum OX=44689 GN=DDB_G0292354 PE=3 SV=1	DDB_G0292354	1	DDB_G0292354	4	3	0.144407	0.821846	0.245772	0.27343	FALSE	15	17	15	17	0.204398
Q55DU3	Q55DU3	>sp|Q55DU3|ACTOA_DICDI Actobindin-A OS=Dictyostelium discoideum OX=44689 GN=abnA PE=2 SV=1	ABNA	1	ABNA	4	3	-1.89447	-17.352	2.61369e-11	6.48622e-10	TRUE	16	20	16	20	-0.249518
Q54BQ4	Q54BQ4	>tr|Q54BQ4|Q54BQ4_DICDI G-patch domain-containing protein OS=Dictyostelium discoideum OX=44689 GN=DDB_G0293500 PE=4 SV=1	DDB_G0293500	1	DDB_G0293500	5	2	0.640842	2.64781	0.0022254	0.00321387	TRUE	23	17	23	17	1.38867
Q54MI5	Q54MI5	>tr|Q54MI5|Q54MI5_DICDI SMP-LTD domain-containing protein OS=Dictyostelium discoideum OX=44689 GN=DDB_G0285921 PE=4 SV=1	DDB_G0285921	1	DDB_G0285921	4	2	-1.0308	-5.93322	2.25425e-06	5.86294e-06	TRUE	10	11	10	11	0.399705
Q54BX7	Q54BX7	>tr|Q54BX7|Q54BX7_DICDI Enoyl-CoA hydratase OS=Dictyostelium discoideum OX=44689 GN=DDB_G0293354 PE=3 SV=1	DDB_G0293354	1	DDB_G0293354	5	2	-0.25254	-1.83523	0.0191618	0.0245271	FALSE	14	18	14	18	-0.411471
Q54J48	Q54J48	>sp|Q54J48|PDX2_DICDI Probable pyridoxal 5'-phosphate synthase subunit pdx2 OS=Dictyostelium discoideum OX=44689 GN=pdx2 PE=1 SV=1	PDX2	1	PDX2	3	2	-0.226929	-1.13624	0.118018	0.137858	FALSE	11	15	11	15	-0.154225
Q54SF9	Q54SF9	>sp|Q54SF9|MHCKD_DICDI Myosin heavy chain kinase D OS=Dictyostelium discoideum OX=44689 GN=mhkD PE=3 SV=1	MHKD	1	MHKD	8	4	-0.282572	-1.64385	0.0319461	0.0400893	FALSE	28	33	28	33	0.0408696
Q55FM2	Q55FM2	>tr|Q55FM2|Q55FM2_DICDI Uncharacterized protein OS=Dictyostelium discoideum OX=44689 GN=DDB_G0268044 PE=3 SV=1	DDB_G0268044	1	DDB_G0268044	7	5	-0.294232	-1.61675	0.0343298	0.0428155	FALSE	23	29	23	29	0.170943
Q54J54	Q54J54	>tr|Q54J54|Q54J54_DICDI DUF1649 family protein OS=Dictyostelium discoideum OX=44689 GN=DDB_G0288287 PE=3 SV=1	DDB_G0288287	1	DDB_G0288287	5	2	-1.23847	-9.74221	1.36286e-08	7.85005e-08	TRUE	13	25	13	25	-1.31936
Q54T86	Q54T86	>sp|Q54T86|DWWA_DICDI WW domain-containing protein A OS=Dictyostelium discoideum OX=44689 GN=dwwA PE=1 SV=1	DWWA	1	DWWA	4	2	-0.270676	-0.941615	0.187646	0.212852	FALSE	11	16	11	16	-0.607152
Q55CV3	Q55CV3	>tr|Q55CV3|Q55CV3_DICDI Zinc finger C2HC5-type domain-containing protein OS=Dictyostelium discoideum OX=44689 GN=DDB_G0269884 PE=4 SV=1	DDB_G0269884	1	DDB_G0269884	18	2	-2.0345	-14.1326	2.46936e-10	3.45142e-09	TRUE	16	82	16	82	-3.85716
Q54I93	Q54I93	>tr|Q54I93|Q54I93_DICDI Short-chain dehydrogenase/reductase family protein OS=Dictyostelium discoideum OX=44689 GN=DDB_G0288917 PE=3 SV=1	DDB_G0288917	1	DDB_G0288917	8	7	-0.0741927	-0.696612	0.321055	0.348886	FALSE	33	36	33	36	0.126505
P20425	P20425	>sp|P20425|KCY_DICDI UMP-CMP kinase OS=Dictyostelium discoideum OX=44689 GN=pyrK PE=1 SV=2	PYRK	1	PYRK	8	4	-1.00607	-6.48993	9.22645e-07	2.70999e-06	TRUE	21	33	21	33	-0.933127
Q54GG4	Q54GG4	>tr|Q54GG4|Q54GG4_DICDI HAT repeat-containing protein OS=Dictyostelium discoideum OX=44689 GN=DDB_G0290181 PE=4 SV=1	DDB_G0290181	1	DDB_G0290181	7	3	-0.105115	-0.566731	0.415962	0.442916	FALSE	19	25	19	25	0.178354
Q556G2	Q556G2	>tr|Q556G2|Q556G2_DICDI Uncharacterized protein OS=Dictyostelium discoideum OX=44689 GN=DDB_G0272630 PE=4 SV=1	DDB_G0272630	1	DDB_G0272630	8	5	-0.798176	-6.65152	7.20124e-07	2.19616e-06	TRUE	28	37	28	37	-0.533594
Q23921	Q23921	>sp|Q23921|PKIA_DICDI Protein pkiA OS=Dictyostelium discoideum OX=44689 GN=pkiA PE=1 SV=2	PKIA	1	PKIA	3	3	1.68951	16.7223	3.92147e-11	8.83057e-10	TRUE	15	14	15	14	0.516959
Q5V9F0	Q5V9F0	>sp|Q5V9F0|AMPL_DICDI Cytosol aminopeptidase OS=Dictyostelium discoideum OX=44689 GN=lap PE=1 SV=1	LAP	1	LAP	3	3	0.756861	3.06011	0.000786465	0.00122294	TRUE	12	13	12	13	0.476906
Q54BC8	Q54BC8	>sp|Q54BC8|PSB5_DICDI Proteasome subunit beta type-5 OS=Dictyostelium discoideum OX=44689 GN=psmB5 PE=1 SV=1	PSMB5	1	PSMB5	5	3	1.11021	6.65409	7.17315e-07	2.19616e-06	TRUE	24	14	24	14	1.77642
Q55BC8	Q55BC8	>tr|Q55BC8|Q55BC8_DICDI DNA polymerase V family protein OS=Dictyostelium discoideum OX=44689 GN=DDB_G0271272 PE=3 SV=1	DDB_G0271272	1	DDB_G0271272	9	3	0.0493784	0.39544	0.567285	0.592119	FALSE	19	24	19	24	-0.0195445
Q54YY5	Q54YY5	>tr|Q54YY5|Q54YY5_DICDI Uncharacterized protein OS=Dictyostelium discoideum OX=44689 GN=DDB_G0278007 PE=4 SV=1	DDB_G0278007	1	DDB_G0278007	3	2	-1.6648	-10.3876	6.87633e-09	4.88984e-08	TRUE	10	15	10	15	-0.742219
Q54YS7	Q54YS7	>tr|Q54YS7|Q54YS7_DICDI RNA-binding region RNP-1 domain-containing protein OS=Dictyostelium discoideum OX=44689 GN=DDB_G0278105 PE=4 SV=1	DDB_G0278105	1	DDB_G0278105	17	5	-2.27971	-14.4143	1.99125e-10	3.0267e-09	TRUE	24	83	24	83	-3.09911
Q54RW8	Q54RW8	>tr|Q54RW8|Q54RW8_DICDI Aminotransferase class I/classII domain-containing protein OS=Dictyostelium discoideum OX=44689 GN=DDB_G0282867 PE=3 SV=1	DDB_G0282867	1	DDB_G0282867	5	3	1.20503	8.86973	3.67915e-08	1.78241e-07	TRUE	23	14	23	14	1.75576
Q553T4	Q553T4	>tr|Q553T4|Q553T4_DICDI ubiquitinyl hydrolase 1 OS=Dictyostelium discoideum OX=44689 GN=DDB_G0275415 PE=3 SV=1	DDB_G0275415	1	DDB_G0275415	15	4	-0.197103	-0.907477	0.202916	0.229318	FALSE	33	45	33	45	0.0581723
Q54FL2	Q54FL2	>sp|Q54FL2|RABG2_DICDI Ras-related protein RabG2 OS=Dictyostelium discoideum OX=44689 GN=rabG2 PE=3 SV=2	RABG2	1	RABG2	3	3	0.950001	6.95112	4.60645e-07	1.47795e-06	TRUE	13	14	13	14	0.280599
Q54NU2	Q54NU2	>sp|Q54NU2|RAB1D_DICDI Ras-related protein Rab-1D OS=Dictyostelium discoideum OX=44689 GN=rab1D PE=1 SV=1	RAB1D	1	RAB1D	4	3	0.81977	6.13041	1.63089e-06	4.45872e-06	TRUE	18	18	18	18	0.434775
Q54JT0	Q54JT0	>tr|Q54JT0|Q54JT0_DICDI Chaperonin Cpn10 family protein OS=Dictyostelium discoideum OX=44689 GN=DDB_G0287811 PE=3 SV=1	DDB_G0287811	1	DDB_G0287811	3	2	-0.867412	-5.89002	2.42256e-06	6.22797e-06	TRUE	10	11	10	11	0.0987636
O96621	O96621	>sp|O96621|ARP2_DICDI Actin-related protein 2 OS=Dictyostelium discoideum OX=44689 GN=arpB PE=1 SV=1	ARPB	1	ARPB	5	3	0.249938	0.995895	0.165361	0.189877	FALSE	21	20	21	20	0.645912
Q54K00	Q54K00	>sp|Q54K00|AATR2_DICDI Aromatic amino acid aminotransferase DDB_G0287711 OS=Dictyostelium discoideum OX=44689 GN=DDB_G0287711 PE=3 SV=1	DDB_G0287711	1	DDB_G0287711	3	3	0.570668	3.007	0.00089677	0.00137686	TRUE	13	14	13	14	0.285063
Q54KD6	Q54KD6	>tr|Q54KD6|Q54KD6_DICDI TatD-related deoxyribonuclease OS=Dictyostelium discoideum OX=44689 GN=DDB_G0287397 PE=4 SV=1	DDB_G0287397	1	DDB_G0287397	7	4	-0.981256	-4.0159	8.60203e-05	0.000154515	TRUE	23	32	23	32	-0.673849
P34147	P34147	>sp|P34147|RACA_DICDI Rho-related protein racA OS=Dictyostelium discoideum OX=44689 GN=racA PE=1 SV=2	RACA	1	RACA	11	2	-0.269415	-1.64672	0.0317036	0.039826	FALSE	18	48	18	48	-2.31446
Q550Q4	Q550Q4	>sp|Q550Q4|RHEB_DICDI GTP-binding protein Rheb homolog OS=Dictyostelium discoideum OX=44689 GN=rheb PE=3 SV=1	RHEB	1	RHEB	2	2	0.394029	1.74234	0.0245706	0.0310903	FALSE	8	9	8	9	0.289849
Q54JD2	Q54JD2	>sp|Q54JD2|Y8137_DICDI Putative uncharacterized protein DDB_G0288137 OS=Dictyostelium discoideum OX=44689 GN=DDB_G0288137 PE=4 SV=1	DDB_G0288137	1	DDB_G0288137	7	4	-0.151127	-0.811519	0.2514	0.278697	FALSE	28	27	28	27	0.715691
P14327	P14327	>sp|P14327|VSH7_DICDI Vegetative-specific protein H7 OS=Dictyostelium discoideum OX=44689 GN=cinD-1 PE=2 SV=2	CIND-1	1	CIND-1	3	3	0.593945	3.86055	0.00012088	0.000214585	TRUE	15	15	15	15	0.32976
Q54UQ2	Q54UQ2	>sp|Q54UQ2|PGM2_DICDI Probable phosphoglucomutase-2 OS=Dictyostelium discoideum OX=44689 GN=pgmB PE=3 SV=1	PGMB	1	PGMB	5	4	0.0598949	0.439037	0.526073	0.553378	FALSE	19	21	19	21	0.510488
Q55FF2	Q55FF2	>tr|Q55FF2|Q55FF2_DICDI Arrestin C-terminal-like domain-containing protein OS=Dictyostelium discoideum OX=44689 GN=DDB_G0268140 PE=4 SV=1	DDB_G0268140	1	DDB_G0268140	8	3	-0.929887	-6.58417	7.98006e-07	2.39009e-06	TRUE	17	27	17	27	-0.513381
Q54EU0	Q54EU0	>tr|Q54EU0|Q54EU0_DICDI Intimal thickness related receptor IRP domain-containing protein OS=Dictyostelium discoideum OX=44689 GN=DDB_G0291340 PE=4 SV=1	DDB_G0291340	1	DDB_G0291340	3	2	1.2355	10.2152	8.2232e-09	5.40508e-08	TRUE	11	11	11	11	0.407097
Q54SG3	Q54SG3	>sp|Q54SG3|Y4788_DICDI Uncharacterized transmembrane protein DDB_G0282483 OS=Dictyostelium discoideum OX=44689 GN=DDB_G0282483 PE=4 SV=1	DDB_G0282483	1	DDB_G0282483	5	4	0.26536	1.50541	0.0460538	0.0566243	FALSE	22	22	22	22	0.383386
Q54GD3	Q54GD3	>sp|Q54GD3|NPL4_DICDI Nuclear protein localization protein 4 homolog OS=Dictyostelium discoideum OX=44689 GN=nploc4 PE=3 SV=1	NPLOC4	1	NPLOC4	7	3	0.939353	8.0053	1.07643e-07	4.28964e-07	TRUE	29	24	29	24	0.939651
Q7YSW8	Q7YSW8	>sp|Q7YSW8|PP2BA_DICDI Serine/threonine-protein phosphatase 2B catalytic subunit OS=Dictyostelium discoideum OX=44689 GN=canA PE=1 SV=1	CANA	1	CANA	14	5	-1.43366	-11.4019	2.53013e-09	2.1515e-08	TRUE	33	65	33	65	-1.26682
Q75JH9	Q75JH9	>tr|Q75JH9|Q75JH9_DICDI Actin binding protein OS=Dictyostelium discoideum OX=44689 GN=enlA PE=4 SV=1	ENLA	1	ENLA	5	2	0.321309	2.4018	0.00422588	0.00586607	TRUE	13	19	13	19	-0.335621
Q550R2	Q550R2	>sp|Q550R2|CTXB_DICDI Cortexillin-2 OS=Dictyostelium discoideum OX=44689 GN=ctxB PE=1 SV=1	CTXB	1	CTXB	11	6	-0.18954	-0.860158	0.225771	0.252463	FALSE	31	46	31	46	-0.279443
Q54AQ0	Q54AQ0	>tr|Q54AQ0|Q54AQ0_DICDI Unclassified GTPase OS=Dictyostelium discoideum OX=44689 GN=DDB_G0294292 PE=4 SV=1	DDB_G0294292	1	DDB_G0294292	7	5	0.0794308	0.497607	0.47355	0.501107	FALSE	25	25	25	25	0.708951
Q54E53	Q54E53	>sp|Q54E53|CSN3_DICDI COP9 signalosome complex subunit 3 OS=Dictyostelium discoideum OX=44689 GN=csn3 PE=1 SV=1	CSN3	1	CSN3	4	3	-0.177203	-0.885371	0.213344	0.239544	FALSE	14	18	14	18	0.254614
Q54MU8	Q54MU8	>tr|Q54MU8|Q54MU8_DICDI Protein phosphatase 2C-related protein OS=Dictyostelium discoideum OX=44689 GN=DDB_G0285649 PE=4 SV=1	DDB_G0285649	1	DDB_G0285649	5	2	0.0502869	0.402938	0.560073	0.585094	FALSE	15	19	15	19	-0.103297
Q86IF6	Q86IF6	>tr|Q86IF6|Q86IF6_DICDI Phox domain-containing protein OS=Dictyostelium discoideum OX=44689 GN=vps5 PE=4 SV=1	VPS5	1	VPS5	6	4	-0.875542	-5.17215	8.53482e-06	1.89883e-05	TRUE	21	29	21	29	-0.250224
Q54C94	Q54C94	>sp|Q54C94|GEFF_DICDI Ras guanine nucleotide exchange factor F OS=Dictyostelium discoideum OX=44689 GN=gefF PE=2 SV=1	GEFF	1	GEFF	14	8	-0.865499	-6.22439	1.40175e-06	3.91846e-06	TRUE	41	65	41	65	-0.754698
Q54XQ5	Q54XQ5	>tr|Q54XQ5|Q54XQ5_DICDI Bacterial surface antigen (D15) domain-containing protein OS=Dictyostelium discoideum OX=44689 GN=DDB_G0278805 PE=4 SV=1	DDB_G0278805	1	DDB_G0278805	3	2	0.864049	5.66484	3.54988e-06	8.74886e-06	TRUE	15	10	15	10	1.42188
Q55CC2	Q55CC2	>sp|Q55CC2|SDHB_DICDI Succinate dehydrogenase [ubiquinone] iron-sulfur subunit, mitochondrial OS=Dictyostelium discoideum OX=44689 GN=sdhB PE=3 SV=1	SDHB	1	SDHB	4	2	0.450449	2.20566	0.00710604	0.00957976	TRUE	20	14	20	14	1.29415
Q54BM8	Q54BM8	>sp|Q54BM8|U652_DICDI UPF0652 protein OS=Dictyostelium discoideum OX=44689 GN=DDB_G0293552 PE=3 SV=1	DDB_G0293552	1	DDB_G0293552	7	5	-0.221555	-1.65631	0.0309057	0.0389041	FALSE	19	27	19	27	-0.189036
Q54EU4	Q54EU4	>tr|Q54EU4|Q54EU4_DICDI Phospholipid/glycerol acyltransferase domain-containing protein OS=Dictyostelium discoideum OX=44689 GN=DDB_G0291332 PE=4 SV=1	DDB_G0291332	1	DDB_G0291332	3	3	0.543136	4.46797	3.33171e-05	6.46149e-05	TRUE	13	15	13	15	0.32976
Q54CC5	Q54CC5	>sp|Q54CC5|EIF3E_DICDI Eukaryotic translation initiation factor 3 subunit E OS=Dictyostelium discoideum OX=44689 GN=eif3E PE=3 SV=1	EIF3E	1	EIF3E	3	2	-0.584018	-2.65053	0.00450607	0.00622656	TRUE	8	15	8	15	-0.752233
Q54MT0	Q54MT0	>sp|Q54MT0|EIF3I_DICDI Eukaryotic translation initiation factor 3 subunit I OS=Dictyostelium discoideum OX=44689 GN=eif3I PE=3 SV=1	EIF3I	1	EIF3I	4	2	-0.0794126	-0.360144	0.601904	0.625569	FALSE	13	12	13	12	0.447517
Q54IH8	Q54IH8	>sp|Q54IH8|NDRB_DICDI Probable serine/threonine-protein kinase ndrB OS=Dictyostelium discoideum OX=44689 GN=ndrB PE=3 SV=1	NDRB	1	NDRB	4	2	0.340752	1.81795	0.0200701	0.025582	FALSE	18	12	18	12	1.53843
Q55C33	Q55C33	>tr|Q55C33|Q55C33_DICDI Short-chain dehydrogenase/reductase family protein OS=Dictyostelium discoideum OX=44689 GN=DDB_G0270766 PE=4 SV=2	DDB_G0270766	1	DDB_G0270766	5	2	0.00327884	0.0158743	0.981539	0.983966	FALSE	12	13	12	13	0.215433
Q55DZ2	Q55DZ2	>tr|Q55DZ2|Q55DZ2_DICDI Ubiquitin domain-containing protein OS=Dictyostelium discoideum OX=44689 GN=DDB_G0269462 PE=4 SV=2	DDB_G0269462	1	DDB_G0269462	6	3	0.642892	3.07788	0.000752794	0.0011766	TRUE	22	18	22	18	0.940803
Q75JL8	Q75JL8	>tr|Q75JL8|Q75JL8_DICDI Acyl-coenzyme A oxidase OS=Dictyostelium discoideum OX=44689 GN=DDB_G0276065 PE=3 SV=1	DDB_G0276065	1	DDB_G0276065	9	7	0.257416	1.86708	0.0175935	0.0226628	FALSE	35	38	35	38	0.275678
Q54KZ8	Q54KZ8	>sp|Q54KZ8|EIF3M_DICDI Eukaryotic translation initiation factor 3 subunit M OS=Dictyostelium discoideum OX=44689 GN=eif3m PE=1 SV=1	EIF3M	1	EIF3M	8	4	-0.147588	-0.838831	0.236736	0.264102	FALSE	24	28	24	28	0.266215
Q54SJ5	Q54SJ5	>sp|Q54SJ5|MYLKC_DICDI Probable myosin light chain kinase DDB_G0282429 OS=Dictyostelium discoideum OX=44689 GN=DDB_G0282429 PE=3 SV=1	DDB_G0282429	1	DDB_G0282429	3	2	0.198595	0.756915	0.282867	0.310719	FALSE	9	11	9	11	-0.256317
Q54PB7	Q54PB7	>tr|Q54PB7|Q54PB7_DICDI SH3 domain-containing protein OS=Dictyostelium discoideum OX=44689 GN=docD PE=3 SV=1	DOCD	1	DOCD	4	3	-0.000710523	-0.00383925	0.995535	0.995535	FALSE	11	14	11	14	0.294138
Q54UD1	Q54UD1	>tr|Q54UD1|Q54UD1_DICDI Exonuclease 1 OS=Dictyostelium discoideum OX=44689 GN=DDB_G0281151 PE=3 SV=1	DDB_G0281151	1	DDB_G0281151	6	2	1.0919	5.48384	4.86679e-06	1.15586e-05	TRUE	23	17	23	17	1.65148
Q55BV1	Q55BV1	>tr|Q55BV1|Q55BV1_DICDI Acyl-CoA dehydrogenase family member 11 OS=Dictyostelium discoideum OX=44689 GN=DDB_G0270352 PE=3 SV=1	DDB_G0270352	1	DDB_G0270352	8	2	-0.257743	-2.02917	0.0113907	0.0150065	FALSE	18	33	18	33	-1.07491
B0G106	B0G106	>tr|B0G106|B0G106_DICDI Thioredoxin fold domain-containing protein OS=Dictyostelium discoideum OX=44689 GN=DDB_G0272418 PE=4 SV=1	DDB_G0272418	1	DDB_G0272418	4	3	-0.335015	-2.49672	0.00329437	0.00461516	TRUE	14	17	14	17	-0.0129161
Q54PV7	Q54PV7	>sp|Q54PV7|EIF2A_DICDI Eukaryotic translation initiation factor 2A OS=Dictyostelium discoideum OX=44689 GN=eif2a PE=3 SV=1	EIF2A	1	EIF2A	10	3	-1.96897	-20.8762	3.4132e-12	1.53721e-10	TRUE	20	43	20	43	-1.67187
Q54Z24	Q54Z24	>sp|Q54Z24|PITH1_DICDI PITH domain-containing protein 1 OS=Dictyostelium discoideum OX=44689 GN=DDB_G0277951 PE=3 SV=1	DDB_G0277951	1	DDB_G0277951	5	4	-1.44718	-9.54688	1.69002e-08	9.42691e-08	TRUE	21	25	21	25	-0.302786
Q54EV7	Q54EV7	>sp|Q54EV7|XPO1_DICDI Exportin-1 OS=Dictyostelium discoideum OX=44689 GN=xpo1 PE=3 SV=2	XPO1	1	XPO1	10	5	0.573771	2.98416	0.000949113	0.00145355	TRUE	21	35	21	35	-0.786045
Q54W90	Q54W90	>sp|Q54W90|SEY1_DICDI Protein SEY1 homolog OS=Dictyostelium discoideum OX=44689 GN=DDB_0206311 PE=3 SV=1	DDB_0206311	1	DDB_0206311	10	4	0.199878	0.811477	0.251423	0.278697	FALSE	27	39	27	39	-0.544
Q55BR0	Q55BR0	>tr|Q55BR0|Q55BR0_DICDI Protein transport protein sec16 OS=Dictyostelium discoideum OX=44689 GN=wimA PE=3 SV=1	WIMA	1	WIMA	12	6	-0.690419	-4.75184	1.89315e-05	3.8952e-05	TRUE	32	52	32	52	-0.628993
Q54VK1	Q54VK1	>tr|Q54VK1|Q54VK1_DICDI Nucleolar GTP-binding protein 2 OS=Dictyostelium discoideum OX=44689 GN=DDB_G0280289 PE=3 SV=1	DDB_G0280289	1	DDB_G0280289	13	5	-0.437147	-2.57689	0.00267355	0.00381129	TRUE	31	52	31	52	-1.02336
Q54TG6	Q54TG6	>tr|Q54TG6|Q54TG6_DICDI Lupus La protein OS=Dictyostelium discoideum OX=44689 GN=DDB_G0281763 PE=1 SV=1	DDB_G0281763	1	DDB_G0281763	2	2	-0.820903	-3.44374	0.000312604	0.000525763	TRUE	8	10	8	10	0.00169489
Q54PP1	Q54PP1	>sp|Q54PP1|ERG24_DICDI Delta(14)-sterol reductase OS=Dictyostelium discoideum OX=44689 GN=erg24 PE=3 SV=1	ERG24	1	ERG24	8	5	1.03687	7.61363	1.81063e-07	6.63171e-07	TRUE	35	35	35	35	0.301379
Q54CR8	Q54CR8	>sp|Q54CR8|MOB1B_DICDI MOB kinase activator-like 1 homolog B OS=Dictyostelium discoideum OX=44689 GN=mobB PE=3 SV=1	MOBB	1	MOBB	3	2	1.36817	4.01857	8.55235e-05	0.000154069	TRUE	14	11	14	11	1.17074
Q54FF8	Q54FF8	>tr|Q54FF8|Q54FF8_DICDI Uncharacterized protein OS=Dictyostelium discoideum OX=44689 GN=DDB_G0290885 PE=4 SV=1	DDB_G0290885	1	DDB_G0290885	5	4	1.83469	11.4487	2.42107e-09	2.118e-08	TRUE	25	23	25	23	0.541908
Q54MZ6	Q54MZ6	>tr|Q54MZ6|Q54MZ6_DICDI Dihydroxybiphenyl dioxygenase domain-containing protein OS=Dictyostelium discoideum OX=44689 GN=DDB_G0285595 PE=4 SV=1	DDB_G0285595	1	DDB_G0285595	7	3	-1.60106	-9.52823	1.72547e-08	9.53041e-08	TRUE	16	32	16	32	-1.3549
Q55C17	Q55C17	>sp|Q55C17|TECR_DICDI Very-long-chain enoyl-CoA reductase OS=Dictyostelium discoideum OX=44689 GN=gpsn2 PE=3 SV=1	GPSN2	1	GPSN2	6	3	0.914956	7.01947	4.16933e-07	1.36655e-06	TRUE	24	18	24	18	1.22565
Q54JE9	Q54JE9	>tr|Q54JE9|Q54JE9_DICDI E3 ubiquitin-protein ligase OS=Dictyostelium discoideum OX=44689 GN=DDB_G0288093 PE=3 SV=1	DDB_G0288093	1	DDB_G0288093	5	2	0.0848984	0.263044	0.702359	0.721341	FALSE	15	18	15	18	-0.168637
Q54NB6	Q54NB6	>sp|Q54NB6|FKBP4_DICDI FK506-binding protein 4 OS=Dictyostelium discoideum OX=44689 GN=fkbp4 PE=1 SV=1	FKBP4	1	FKBP4	8	3	-1.01912	-6.23015	1.38887e-06	3.8914e-06	TRUE	26	33	26	33	-0.331019
Q55C75	Q55C75	>sp|Q55C75|PSMD6_DICDI 26S proteasome non-ATPase regulatory subunit 6 OS=Dictyostelium discoideum OX=44689 GN=psmD6 PE=1 SV=1	PSMD6	1	PSMD6	6	3	0.118558	0.456372	0.510181	0.537591	FALSE	15	20	15	20	0.128197
Q54D06	Q54D06	>sp|Q54D06|UBE2V_DICDI Probable ubiquitin-conjugating enzyme E2 variant OS=Dictyostelium discoideum OX=44689 GN=ube2v PE=3 SV=1	UBE2V	1	UBE2V	3	2	0.0576658	0.265553	0.699675	0.719193	FALSE	9	11	9	11	0.0785587
Q54GN8	Q54GN8	>sp|Q54GN8|NSA2_DICDI Ribosome biogenesis protein NSA2 homolog OS=Dictyostelium discoideum OX=44689 GN=nsa2 PE=3 SV=1	NSA2	1	NSA2	5	3	0.735129	3.55953	0.000238769	0.000407213	TRUE	22	18	22	18	1.08701
Q9XPI7	Q9XPI7	>sp|Q9XPI7|RT02_DICDI Small ribosomal subunit protein uS2m OS=Dictyostelium discoideum OX=44689 GN=mrps2 PE=3 SV=1	MRPS2	1	MRPS2	7	5	0.936549	8.07083	9.88867e-08	4.03511e-07	TRUE	33	28	33	28	0.830416
Q55GV9	Q55GV9	>sp|Q55GV9|LIMCH_DICDI Calponin homology and LIM domain-containing protein OS=Dictyostelium discoideum OX=44689 GN=ChLim PE=1 SV=1	CHLIM	1	CHLIM	8	7	-0.0689488	-0.671856	0.337802	0.365777	FALSE	35	39	35	39	0.0979144
Q5FXM5	Q5FXM5	>sp|Q5FXM5|ACBP_DICDI Acyl-CoA-binding protein OS=Dictyostelium discoideum OX=44689 GN=acbA PE=1 SV=1	ACBA	1	ACBA	4	3	1.24643	6.13011	1.63169e-06	4.45872e-06	TRUE	20	17	20	17	0.77424
O21048	O21048	>sp|O21048|NU2M_DICDI NADH-ubiquinone oxidoreductase chain 2 OS=Dictyostelium discoideum OX=44689 GN=nad2 PE=3 SV=1	NAD2	1	NAD2	2	2	0.628237	4.56673	2.72988e-05	5.39452e-05	TRUE	10	8	10	8	0.925049
Q6TMJ4	Q6TMJ4	>tr|Q6TMJ4|Q6TMJ4_DICDI 3-ketoacyl-CoA synthase OS=Dictyostelium discoideum OX=44689 GN=cutA PE=3 SV=1	CUTA	1	CUTA	3	3	0.974418	7.74817	1.5106e-07	5.6694e-07	TRUE	15	13	15	13	0.726293
Q86CR8	Q86CR8	>sp|Q86CR8|ATG8_DICDI Autophagy-related protein 8 OS=Dictyostelium discoideum OX=44689 GN=atg8 PE=2 SV=1	ATG8	1	ATG8	2	2	-0.354203	-1.74266	0.0245497	0.0310903	FALSE	9	10	9	10	0.349902
Q54CD7	Q54CD7	>tr|Q54CD7|Q54CD7_DICDI Uncharacterized protein OS=Dictyostelium discoideum OX=44689 GN=DDB_G0293034 PE=4 SV=1	DDB_G0293034	1	DDB_G0293034	4	2	1.43106	6.58568	7.96159e-07	2.39009e-06	TRUE	17	15	17	15	1.11762
Q54IJ3	Q54IJ3	>sp|Q54IJ3|GADB_DICDI Glutamate decarboxylase B OS=Dictyostelium discoideum OX=44689 GN=gadB PE=2 SV=1	GADB	1	GADB	5	5	-0.137046	-0.97454	0.173844	0.198306	FALSE	21	24	21	24	0.135286
Q54JG7	Q54JG7	>sp|Q54JG7|DST4_DICDI Serine/threonine-protein kinase dst4 OS=Dictyostelium discoideum OX=44689 GN=dst4 PE=3 SV=1	DST4	1	DST4	6	2	-2.05997	-8.81977	3.90458e-08	1.8403e-07	TRUE	14	27	14	27	-1.29584
Q551M2	Q551M2	>sp|Q551M2|IF6_DICDI Eukaryotic translation initiation factor 6 OS=Dictyostelium discoideum OX=44689 GN=eif6 PE=1 SV=1	EIF6	1	EIF6	7	5	-0.876244	-6.93514	4.71564e-07	1.49768e-06	TRUE	28	34	28	34	-0.290837
Q869Q2	Q869Q2	>sp|Q869Q2|RRS1_DICDI Ribosome biogenesis regulatory protein homolog OS=Dictyostelium discoideum OX=44689 GN=rrs1 PE=3 SV=1	RRS1	1	RRS1	14	2	-3.20012	-14.395	2.00272e-09	1.81739e-08	TRUE	13	63	13	63	-4.44664
Q55DK2	Q55DK2	>sp|Q55DK2|Y9628_DICDI Probable serine/threonine-protein kinase DDB_G0269628 OS=Dictyostelium discoideum OX=44689 GN=DDB_G0269628 PE=3 SV=1	DDB_G0269628	1	DDB_G0269628	2	2	0.40378	2.14921	0.00826113	0.0111	FALSE	6	9	6	9	-0.0932865
P15808	P15808	>sp|P15808|THY1_DICDI Flavin-dependent thymidylate synthase OS=Dictyostelium discoideum OX=44689 GN=thyA PE=3 SV=2	THYA	1	THYA	11	7	0.926324	8.96565	3.28481e-08	1.62371e-07	TRUE	50	41	50	41	0.9379
Q55DT6	Q55DT6	>tr|Q55DT6|Q55DT6_DICDI C2H2-type domain-containing protein OS=Dictyostelium discoideum OX=44689 GN=DDB_G0270552 PE=3 SV=1	DDB_G0270552	1	DDB_G0270552	11	5	-0.84773	-4.13816	6.61557e-05	0.000122257	TRUE	25	45	25	45	-1.20481
Q55CN0	Q55CN0	>sp|Q55CN0|TBCE_DICDI Tubulin-specific chaperone E OS=Dictyostelium discoideum OX=44689 GN=tbce PE=3 SV=1	TBCE	1	TBCE	3	2	-1.01659	-3.44292	0.000313208	0.000526051	TRUE	8	14	8	14	-0.89564
Q54YZ6	Q54YZ6	>tr|Q54YZ6|Q54YZ6_DICDI Uncharacterized protein OS=Dictyostelium discoideum OX=44689 GN=gxcA PE=4 SV=1	GXCA	1	GXCA	5	2	-0.249304	-0.986324	0.169118	0.19346	FALSE	12	21	12	21	-0.595076
Q86JE1	Q86JE1	>sp|Q86JE1|Y2130_DICDI Recoverin family protein DDB_G0272130 OS=Dictyostelium discoideum OX=44689 GN=DDB_G0272130 PE=1 SV=1	DDB_G0272130	1	DDB_G0272130	7	3	-1.78297	-12.229	1.1882e-09	1.15588e-08	TRUE	20	35	20	35	-1.07722
Q54QK7	Q54QK7	>sp|Q54QK7|DIM1_DICDI Probable dimethyladenosine transferase OS=Dictyostelium discoideum OX=44689 GN=dimt1 PE=3 SV=1	DIMT1	1	DIMT1	2	2	0.0823684	0.405626	0.590633	0.614906	FALSE	6	8	6	8	0.195742
Q55BU7	Q55BU7	>sp|Q55BU7|UBXN7_DICDI UBX domain-containing protein 7 homolog OS=Dictyostelium discoideum OX=44689 GN=ubxd7 PE=4 SV=1	UBXD7	1	UBXD7	15	5	-1.76552	-10.2889	7.61555e-09	5.14473e-08	TRUE	28	71	28	71	-2.2622
P34144	P34144	>sp|P34144|RAC1A_DICDI Rho-related protein rac1A OS=Dictyostelium discoideum OX=44689 GN=rac1A PE=1 SV=2	RAC1A	1	RAC1A	6	5	0.697692	5.52736	4.50809e-06	1.0791e-05	TRUE	26	28	26	28	-0.00396739
P34149	P34149	>sp|P34149|RACC_DICDI Rho-related protein racC OS=Dictyostelium discoideum OX=44689 GN=racC PE=1 SV=1	RACC	1	RACC	4	3	0.735158	5.22706	7.71718e-06	1.7435e-05	TRUE	18	17	18	17	0.599954
Q54RV9	Q54RV9	>sp|Q54RV9|SGPL_DICDI Sphingosine-1-phosphate lyase OS=Dictyostelium discoideum OX=44689 GN=sglA PE=2 SV=1	SGLA	1	SGLA	6	2	-0.363496	-1.07078	0.138366	0.160241	FALSE	12	22	12	22	-0.9537
Q54L98	Q54L98	>sp|Q54L98|KTAP2_DICDI Protein KRTCAP2 homolog OS=Dictyostelium discoideum OX=44689 GN=DDB_G0286759 PE=3 SV=1	DDB_G0286759	1	DDB_G0286759	2	2	1.19846	7.15749	3.41732e-07	1.14029e-06	TRUE	10	9	10	9	0.626566
Q55A48	Q55A48	>tr|Q55A48|Q55A48_DICDI Transcription elongation factor spt6 OS=Dictyostelium discoideum OX=44689 GN=spt6 PE=3 SV=1	SPT6	1	SPT6	5	2	0.139491	0.614423	0.379086	0.405426	FALSE	14	16	14	16	0.145893
Q8T6B7	Q8T6B7	>sp|Q8T6B7|ABCF2_DICDI ABC transporter F family member 2 OS=Dictyostelium discoideum OX=44689 GN=abcF2 PE=3 SV=1	ABCF2	1	ABCF2	13	8	-0.120243	-1.05055	0.145251	0.167735	FALSE	41	58	41	58	-0.343526
Q559X6	Q559X6	>sp|Q559X6|RAB2B_DICDI Ras-related protein Rab-2B OS=Dictyostelium discoideum OX=44689 GN=rab2B PE=3 SV=1	RAB2B	1	RAB2B	4	3	0.729199	7.19389	3.24441e-07	1.10201e-06	TRUE	19	16	19	16	0.765223
O96904	O96904	>sp|O96904|TBC12_DICDI Drainin OS=Dictyostelium discoideum OX=44689 GN=phgA PE=1 SV=1	PHGA	1	PHGA	5	3	-1.8666	-14.2052	2.33531e-10	3.33139e-09	TRUE	17	25	17	25	-0.481079
Q54E30	Q54E30	>tr|Q54E30|Q54E30_DICDI Uncharacterized protein OS=Dictyostelium discoideum OX=44689 GN=DDB_G0291828 PE=4 SV=1	DDB_G0291828	1	DDB_G0291828	4	2	0.819683	4.79308	1.74716e-05	3.61317e-05	TRUE	17	15	17	15	0.949445
Q555L8	Q555L8	>sp|Q555L8|Y4695_DICDI SH3 and F-BAR domain-containing protein DDB_G0274695 OS=Dictyostelium discoideum OX=44689 GN=DDB_G0274695 PE=4 SV=1	DDB_G0274695	1	DDB_G0274695	6	4	0.280944	1.39388	0.0615868	0.0745911	FALSE	24	23	24	23	0.40127
Q54UB7	Q54UB7	>tr|Q54UB7|Q54UB7_DICDI Membrane insertase YidC/Oxa/ALB C-terminal domain-containing protein OS=Dictyostelium discoideum OX=44689 GN=oxaB PE=3 SV=2	OXAB	1	OXAB	2	2	0.86475	4.98774	1.20368e-05	2.59057e-05	TRUE	10	9	10	9	0.626566
Q86KT5	Q86KT5	>tr|Q86KT5|Q86KT5_DICDI HAD superfamily hydrolase-like, type 3 OS=Dictyostelium discoideum OX=44689 GN=DDB_G0277745 PE=4 SV=1	DDB_G0277745	1	DDB_G0277745	8	5	0.0866418	0.606218	0.385263	0.411308	FALSE	27	31	27	31	0.0923298
Q54FQ8	Q54FQ8	>sp|Q54FQ8|EI2BG_DICDI Translation initiation factor eIF-2B subunit gamma OS=Dictyostelium discoideum OX=44689 GN=eif2b3 PE=3 SV=1	EIF2B3	1	EIF2B3	4	3	0.240906	1.40621	0.0596532	0.0723214	FALSE	17	18	17	18	0.243497
Q54DX3	Q54DX3	>tr|Q54DX3|Q54DX3_DICDI Endothelial monocyte-activating polypeptide II pro-EMAP II family protein OS=Dictyostelium discoideum OX=44689 GN=DDB_G0291926 PE=4 SV=1	DDB_G0291926	1	DDB_G0291926	14	9	-1.74499	-15.2315	1.09044e-10	1.89426e-09	TRUE	46	69	46	69	-0.771659
Q54V76	Q54V76	>sp|Q54V76|QCR8_DICDI Probable cytochrome b-c1 complex subunit 8 OS=Dictyostelium discoideum OX=44689 GN=DDB_G0280569 PE=3 SV=1	DDB_G0280569	1	DDB_G0280569	3	3	1.30539	10.314	7.41992e-09	5.12199e-08	TRUE	15	14	15	14	0.512585
Q54VU5	Q54VU5	>sp|Q54VU5|Y0038_DICDI Probable inactive serine/threonine-protein kinase DDB_G0280131 OS=Dictyostelium discoideum OX=44689 GN=DDB_G0280131 PE=3 SV=1	DDB_G0280131	1	DDB_G0280131	2	2	-0.695607	-2.85556	0.00130983	0.0019591	TRUE	8	10	8	10	0.349902
Q54C34	Q54C34	>tr|Q54C34|Q54C34_DICDI N-acetyltransferase, non-catalytic subunit OS=Dictyostelium discoideum OX=44689 GN=DDB_G0293234 PE=3 SV=1	DDB_G0293234	1	DDB_G0293234	9	3	0.581949	4.82347	1.64732e-05	3.43593e-05	TRUE	32	26	32	26	1.33781
Q54Y50	Q54Y50	>tr|Q54Y50|Q54Y50_DICDI ANTH domain-containing protein OS=Dictyostelium discoideum OX=44689 GN=clmA PE=4 SV=1	CLMA	1	CLMA	4	2	-0.826841	-2.94696	0.00104129	0.00158475	TRUE	11	19	11	19	-0.804334
Q54N47	Q54N47	>sp|Q54N47|BCAT_DICDI Branched-chain-amino-acid aminotransferase OS=Dictyostelium discoideum OX=44689 GN=bcaA PE=3 SV=1	BCAA	1	BCAA	4	3	0.888161	5.98748	2.06045e-06	5.44675e-06	TRUE	18	18	18	18	0.438185
Q54K74	Q54K74	>sp|Q54K74|YETL_DICDI Endoplasmic reticulum transmembrane protein YET-like OS=Dictyostelium discoideum OX=44689 GN=DDB_G0287543 PE=3 SV=2	DDB_G0287543	1	DDB_G0287543	4	4	1.43145	11.5112	2.28304e-09	2.02641e-08	TRUE	20	20	20	20	0.319167
O21049	O21049	>sp|O21049|COX3_DICDI Cytochrome c oxidase subunit 3 OS=Dictyostelium discoideum OX=44689 GN=cox3 PE=3 SV=1	COX3	1	COX3	6	5	1.1337	7.40142	2.42313e-07	8.56548e-07	TRUE	30	28	30	28	0.503096
Q55GH1	Q55GH1	>tr|Q55GH1|Q55GH1_DICDI THIF-type NAD/FAD binding fold domain-containing protein OS=Dictyostelium discoideum OX=44689 GN=DDB_G0268496 PE=4 SV=1	DDB_G0268496	1	DDB_G0268496	5	3	0.774774	4.19763	5.83206e-05	0.000108603	TRUE	18	18	18	18	0.443925
Q54Y26	Q54Y26	>sp|Q54Y26|NDRA_DICDI Probable serine/threonine-protein kinase ndrA OS=Dictyostelium discoideum OX=44689 GN=ndrA PE=3 SV=1	NDRA	1	NDRA	2	2	0.12328	0.772868	0.273372	0.300833	FALSE	10	10	10	10	0.349902
Q54W35	Q54W35	>tr|Q54W35|Q54W35_DICDI Lipoxygenase domain-containing protein OS=Dictyostelium discoideum OX=44689 GN=lipA PE=4 SV=1	LIPA	1	LIPA	5	3	0.208793	1.00406	0.162212	0.186436	FALSE	19	21	19	21	0.343135
Q55BS9	Q55BS9	>sp|Q55BS9|RL30_DICDI Large ribosomal subunit protein eL30 OS=Dictyostelium discoideum OX=44689 GN=rpl30 PE=3 SV=1	RPL30	1	RPL30	7	7	1.37283	6.61698	7.58983e-07	2.29013e-06	TRUE	35	32	35	32	0.561592
Q55GU8	Q55GU8	>tr|Q55GU8|Q55GU8_DICDI Poly [ADP-ribose] polymerase OS=Dictyostelium discoideum OX=44689 GN=adprt4 PE=4 SV=1	ADPRT4	1	ADPRT4	19	8	2.32362	21.1606	2.93978e-12	1.53721e-10	TRUE	89	46	89	46	2.2594
Q8MVR1	Q8MVR1	>sp|Q8MVR1|GBPC_DICDI Cyclic GMP-binding protein C OS=Dictyostelium discoideum OX=44689 GN=gbpC PE=1 SV=1	GBPC	1	GBPC	6	4	0.572829	3.10449	0.000705207	0.00110649	TRUE	18	25	18	25	-0.304322
Q869Z4	Q869Z4	>sp|Q869Z4|PCKGM_DICDI Phosphoenolpyruvate carboxykinase [GTP], mitochondrial OS=Dictyostelium discoideum OX=44689 GN=pck2 PE=3 SV=1	PCK2	1	PCK2	6	2	1.09254	5.46056	5.07118e-06	1.19739e-05	TRUE	26	16	26	16	1.94859
Q54TF0	Q54TF0	>tr|Q54TF0|Q54TF0_DICDI Uncharacterized protein OS=Dictyostelium discoideum OX=44689 GN=DDB_G0281819 PE=4 SV=1	DDB_G0281819	1	DDB_G0281819	11	3	-1.90826	-13.5646	3.85985e-10	4.88915e-09	TRUE	22	50	22	50	-1.93809
Q54YS0	Q54YS0	>sp|Q54YS0|Y8111_DICDI DNA-binding protein DDB_G0278111 OS=Dictyostelium discoideum OX=44689 GN=DDB_G0278111 PE=3 SV=2	DDB_G0278111	1	DDB_G0278111	3	2	-0.741054	-4.67319	2.20909e-05	4.45482e-05	TRUE	10	15	10	15	-0.75404
Q54QV4	Q54QV4	>tr|Q54QV4|Q54QV4_DICDI WD40 repeat-containing protein OS=Dictyostelium discoideum OX=44689 GN=utp15 PE=4 SV=1	UTP15	1	UTP15	2	2	0.341984	1.29217	0.0799374	0.0954246	FALSE	8	8	8	8	0.613844
Q55BD5	Q55BD5	>sp|Q55BD5|CSN7_DICDI COP9 signalosome complex subunit 7 OS=Dictyostelium discoideum OX=44689 GN=csn7 PE=1 SV=1	CSN7	1	CSN7	7	2	-1.96878	-18.2284	1.52078e-11	4.40301e-10	TRUE	12	33	12	33	-2.63245
Q54SV3	Q54SV3	>sp|Q54SV3|ALN1_DICDI Probable allantoinase 1 OS=Dictyostelium discoideum OX=44689 GN=allB1 PE=3 SV=1	ALLB1	1	ALLB1	10	2	-2.13071	-6.35142	1.14557e-06	3.25931e-06	TRUE	12	42	12	42	-3.04692
Q54XV4	Q54XV4	>tr|Q54XV4|Q54XV4_DICDI Protein YIF1 OS=Dictyostelium discoideum OX=44689 GN=DDB_G0278709 PE=3 SV=1	DDB_G0278709	1	DDB_G0278709	3	3	0.409677	3.30585	0.000433244	0.000710006	TRUE	15	15	15	15	0.32976
Q54RB0	Q54RB0	>tr|Q54RB0|Q54RB0_DICDI Acyl-coenzyme A oxidase OS=Dictyostelium discoideum OX=44689 GN=acoA PE=3 SV=1	ACOA	1	ACOA	23	3	-2.09932	-12.957	6.35061e-10	7.15032e-09	TRUE	29	107	29	107	-2.89549
Q54LF1	Q54LF1	>tr|Q54LF1|Q54LF1_DICDI Acyl-coenzyme A oxidase OS=Dictyostelium discoideum OX=44689 GN=DDB_G0286669 PE=3 SV=2	DDB_G0286669	1	DDB_G0286669	9	4	-0.903982	-6.18471	1.49395e-06	4.13814e-06	TRUE	20	39	20	39	-1.08616
Q55AR6	Q55AR6	>sp|Q55AR6|NFAA_DICDI Neurofibromin-A OS=Dictyostelium discoideum OX=44689 GN=nfaA PE=4 SV=1	NFAA	1	NFAA	7	4	0.511496	3.26808	0.000474244	0.000767884	TRUE	22	30	22	30	-0.0666059
P34042	P34042	>sp|P34042|GPA4_DICDI Guanine nucleotide-binding protein alpha-4 subunit OS=Dictyostelium discoideum OX=44689 GN=gpaD PE=1 SV=1	GPAD	1	GPAD	5	2	0.501703	3.35874	0.000381999	0.000631988	TRUE	21	20	21	20	0.482389
Q54VG1	Q54VG1	>sp|Q54VG1|GPA12_DICDI Guanine nucleotide-binding protein alpha-12 subunit OS=Dictyostelium discoideum OX=44689 GN=gpaL PE=1 SV=1	GPAL	1	GPAL	8	4	1.12782	7.16678	3.37226e-07	1.12966e-06	TRUE	30	20	30	20	1.87745
Q54HZ2	Q54HZ2	>tr|Q54HZ2|Q54HZ2_DICDI Short-chain dehydrogenase/reductase family protein OS=Dictyostelium discoideum OX=44689 GN=DDB_G0289127 PE=3 SV=1	DDB_G0289127	1	DDB_G0289127	4	2	-0.0126891	-0.0769186	0.91075	0.918302	FALSE	13	14	13	14	0.299353
Q54KR1	Q54KR1	>sp|Q54KR1|SYCC_DICDI Cysteine--tRNA ligase, cytoplasmic OS=Dictyostelium discoideum OX=44689 GN=cysS PE=3 SV=1	CYSS	1	CYSS	6	2	-0.315831	-1.31577	0.0752744	0.0902699	FALSE	16	23	16	23	-0.0640848
Q54W44	Q54W44	>tr|Q54W44|Q54W44_DICDI FNIP repeat-containing protein OS=Dictyostelium discoideum OX=44689 GN=DDB_G0279933 PE=4 SV=1	DDB_G0279933	1	DDB_G0279933	5	2	0.740305	3.20442	0.000552878	0.000883443	TRUE	15	17	15	17	0.198072
Q1ZXF7	Q1ZXF7	>sp|Q1ZXF7|GMDS_DICDI GDP-mannose 4,6 dehydratase OS=Dictyostelium discoideum OX=44689 GN=gmd PE=1 SV=1	GMD	1	GMD	3	2	-0.0336829	-0.179273	0.794159	0.808115	FALSE	11	13	11	13	0.229499
Q54IQ3	Q54IQ3	>tr|Q54IQ3|Q54IQ3_DICDI Short-chain dehydrogenase/reductase family protein OS=Dictyostelium discoideum OX=44689 GN=DDB_G0288591 PE=3 SV=1	DDB_G0288591	1	DDB_G0288591	4	2	-0.281561	-1.55035	0.0409194	0.0506185	FALSE	13	15	13	15	0.0867204
C7G005	C7G005	>tr|C7G005|C7G005_DICDI GCN5-related N-acetyltransferase OS=Dictyostelium discoideum OX=44689 GN=nat13 PE=4 SV=1	NAT13	1	NAT13	5	3	-0.42198	-1.7582	0.0235511	0.0298625	FALSE	13	22	13	22	-0.725906
Q556I6	Q556I6	>tr|Q556I6|Q556I6_DICDI Transglutaminase-like domain-containing protein OS=Dictyostelium discoideum OX=44689 GN=DDB_G0272612 PE=4 SV=1	DDB_G0272612	1	DDB_G0272612	3	2	1.19752	6.09513	1.7271e-06	4.68783e-06	TRUE	14	11	14	11	1.16926
Q86HN6	Q86HN6	>tr|Q86HN6|Q86HN6_DICDI Uncharacterized protein OS=Dictyostelium discoideum OX=44689 GN=DDB_G0274505 PE=4 SV=1	DDB_G0274505	1	DDB_G0274505	2	2	-0.260558	-0.90684	0.20321	0.229437	FALSE	10	10	10	10	0.349902
Q75JT7	Q75JT7	>tr|Q75JT7|Q75JT7_DICDI MICOS complex subunit OS=Dictyostelium discoideum OX=44689 GN=DDB_G0272152 PE=4 SV=1	DDB_G0272152	1	DDB_G0272152	3	2	1.16671	6.55778	8.30955e-07	2.47657e-06	TRUE	15	13	15	13	0.72169
P36408	P36408	>sp|P36408|GBB_DICDI Guanine nucleotide-binding protein subunit beta OS=Dictyostelium discoideum OX=44689 GN=gpbA PE=1 SV=1	GPBA	1	GPBA	4	2	1.46062	7.03522	4.0751e-07	1.34291e-06	TRUE	16	11	16	11	1.37908
Q54CN9	Q54CN9	>tr|Q54CN9|Q54CN9_DICDI Peptidase A22B family protein OS=Dictyostelium discoideum OX=44689 GN=DDB_G0292836 PE=3 SV=1	DDB_G0292836	1	DDB_G0292836	2	2	1.37288	6.379	1.09693e-06	3.13114e-06	TRUE	9	9	9	9	0.285063
Q03409	Q03409	>sp|Q03409|RS25_DICDI Small ribosomal subunit protein eS25 OS=Dictyostelium discoideum OX=44689 GN=rps25 PE=3 SV=1	RPS25	1	RPS25	3	3	0.930985	6.31961	1.20459e-06	3.39071e-06	TRUE	15	15	15	15	0.32976
Q54Q44	Q54Q44	>tr|Q54Q44|Q54Q44_DICDI C2H2-type zinc finger-containing protein OS=Dictyostelium discoideum OX=44689 GN=DDB_G0284105 PE=3 SV=1	DDB_G0284105	1	DDB_G0284105	12	2	-2.83254	-11.0193	3.65255e-09	2.90295e-08	TRUE	20	49	20	49	-2.20329
Q54HI5	Q54HI5	>sp|Q54HI5|LMNB1_DICDI Lamin-like protein OS=Dictyostelium discoideum OX=44689 GN=lmnB PE=1 SV=1	LMNB	1	LMNB	5	2	-0.375125	-3.51305	0.000265905	0.000450963	TRUE	14	19	14	19	-0.116536
Q54NL4	Q54NL4	>sp|Q54NL4|VMP1_DICDI Vacuole membrane protein 1 homolog OS=Dictyostelium discoideum OX=44689 GN=vmp1 PE=3 SV=1	VMP1	1	VMP1	3	2	0.568526	3.43474	0.000319273	0.000534761	TRUE	15	13	15	13	0.72169
A9CLV7	A9CLV7	>tr|A9CLV7|A9CLV7_DICDI ATPase subunit 8 OS=Dictyostelium discoideum OX=44689 GN=atp8 PE=4 SV=1	ATP8	1	ATP8	4	4	1.51499	7.77486	1.45774e-07	5.52214e-07	TRUE	20	20	20	20	0.319167
Q556S3	Q556S3	>tr|Q556S3|Q556S3_DICDI Uncharacterized protein OS=Dictyostelium discoideum OX=44689 GN=DDB_G0273119 PE=3 SV=1	DDB_G0273119	1	DDB_G0273119	4	3	-0.580689	-4.72938	1.9781e-05	4.02236e-05	TRUE	17	18	17	18	0.244255
Q54DM8	Q54DM8	>tr|Q54DM8|Q54DM8_DICDI RING zinc finger-containing protein OS=Dictyostelium discoideum OX=44689 GN=cnrK PE=4 SV=1	CNRK	1	CNRK	8	3	0.352899	3.01592	0.000877171	0.00135189	TRUE	31	26	31	26	1.1546
Q55DR6	Q55DR6	>sp|Q55DR6|FCSA_DICDI Fatty acyl-CoA synthetase A OS=Dictyostelium discoideum OX=44689 GN=fcsA PE=1 SV=1	FCSA	1	FCSA	7	5	-0.68568	-5.33906	6.29901e-06	1.45897e-05	TRUE	23	34	23	34	-0.558193
Q86J04	Q86J04	>tr|Q86J04|Q86J04_DICDI Uncharacterized protein OS=Dictyostelium discoideum OX=44689 GN=DDB_G0274305 PE=4 SV=1	DDB_G0274305	1	DDB_G0274305	9	4	-0.723346	-3.89498	0.000112028	0.000199161	TRUE	18	38	18	38	-1.31963
Q54QR9	Q54QR9	>sp|Q54QR9|2AAA_DICDI Protein phosphatase 2A scaffold subunit OS=Dictyostelium discoideum OX=44689 GN=pppA PE=1 SV=1	PPPA	1	PPPA	9	5	0.593654	4.50186	3.11059e-05	6.08116e-05	TRUE	35	31	35	31	0.938933
Q54UV0	Q54UV0	>tr|Q54UV0|Q54UV0_DICDI Uncharacterized protein OS=Dictyostelium discoideum OX=44689 GN=DDB_G0280801 PE=4 SV=1	DDB_G0280801	1	DDB_G0280801	6	2	1.2401	5.24426	7.47865e-06	1.69982e-05	TRUE	18	16	18	16	1.24004
Q54E73	Q54E73	>tr|Q54E73|Q54E73_DICDI NmrA-like domain-containing protein OS=Dictyostelium discoideum OX=44689 GN=DDB_G0291732 PE=4 SV=1	DDB_G0291732	1	DDB_G0291732	6	3	1.24524	8.65216	4.77743e-08	2.19221e-07	TRUE	22	16	22	16	1.25687
Q55BM7	Q55BM7	>tr|Q55BM7|Q55BM7_DICDI NADH-ubiquinone oxidoreductase 21kDa subunit N-terminal domain-containing protein OS=Dictyostelium discoideum OX=44689 GN=DDB_G0270438 PE=4 SV=1	DDB_G0270438	1	DDB_G0270438	2	2	0.905884	5.21565	7.87989e-06	1.77444e-05	TRUE	10	10	10	10	0.349902
O96622	O96622	>sp|O96622|ARPC1_DICDI Actin-related protein 2/3 complex subunit 1 OS=Dictyostelium discoideum OX=44689 GN=arcA PE=1 SV=1	ARCA	1	ARCA	6	3	1.16672	5.06648	1.0382e-05	2.2706e-05	TRUE	25	18	25	18	1.22381
Q54R90	Q54R90	>tr|Q54R90|Q54R90_DICDI Methylthioribose-1-phosphate isomerase OS=Dictyostelium discoideum OX=44689 GN=DDB_G0283309 PE=3 SV=1	DDB_G0283309	1	DDB_G0283309	4	2	0.165527	0.628859	0.368388	0.395725	FALSE	15	16	15	16	0.752648
Q9GRF8	Q9GRF8	>sp|Q9GRF8|EF1B_DICDI Elongation factor 1-beta OS=Dictyostelium discoideum OX=44689 GN=efa1B PE=1 SV=1	EFA1B	1	EFA1B	9	7	-0.320903	-2.60902	0.00245991	0.00353576	TRUE	34	42	34	42	-0.314068
Q54CL0	Q54CL0	>sp|Q54CL0|API5_DICDI Apoptosis inhibitor 5 homolog OS=Dictyostelium discoideum OX=44689 GN=api5 PE=3 SV=1	API5	1	API5	2	2	-0.343312	-1.56614	0.0392493	0.048602	FALSE	7	9	7	9	0.288688
Q54IX0	Q54IX0	>tr|Q54IX0|Q54IX0_DICDI Cytidyltransferase-like domain-containing protein OS=Dictyostelium discoideum OX=44689 GN=DDB_G0288465 PE=4 SV=1	DDB_G0288465	1	DDB_G0288465	6	2	-1.24624	-6.45307	9.76978e-07	2.84893e-06	TRUE	9	26	9	26	-2.27948
Q7Z1I0	Q7Z1I0	>sp|Q7Z1I0|CUPF_DICDI Calcium up-regulated protein F OS=Dictyostelium discoideum OX=44689 GN=cupF PE=2 SV=2	CUPF	1	CUPF	7	4	-0.790728	-4.49361	3.16292e-05	6.15377e-05	TRUE	23	31	23	31	-0.432025
Q54VD2	Q54VD2	>tr|Q54VD2|Q54VD2_DICDI FNIP repeat-containing protein OS=Dictyostelium discoideum OX=44689 GN=DDB_G0280443 PE=4 SV=1	DDB_G0280443	1	DDB_G0280443	6	2	0.939678	4.28126	4.89332e-05	9.16839e-05	TRUE	28	19	28	19	1.46723
Q86JP3	Q86JP3	>sp|Q86JP3|RAB5A_DICDI Ras-related protein Rab-5A OS=Dictyostelium discoideum OX=44689 GN=rab5A PE=3 SV=1	RAB5A	1	RAB5A	5	2	0.995773	3.79113	0.000141071	0.000247894	TRUE	23	17	23	17	1.38308
Q75JI5	Q75JI5	>tr|Q75JI5|Q75JI5_DICDI Uncharacterized protein OS=Dictyostelium discoideum OX=44689 GN=DDB_G0276099 PE=4 SV=1	DDB_G0276099	1	DDB_G0276099	2	2	1.29945	4.90174	1.41728e-05	3.00247e-05	TRUE	10	10	10	10	0.349902
Q54BF3	Q54BF3	>sp|Q54BF3|FAHD2_DICDI Fumarylacetoacetate hydrolase domain-containing protein 2 homolog OS=Dictyostelium discoideum OX=44689 GN=fahd2 PE=3 SV=1	FAHD2	1	FAHD2	6	2	-0.846316	-5.56263	4.23825e-06	1.01852e-05	TRUE	14	28	14	28	-1.63227
Q55F07	Q55F07	>tr|Q55F07|Q55F07_DICDI Uncharacterized protein OS=Dictyostelium discoideum OX=44689 GN=DDB_G0268684 PE=3 SV=1	DDB_G0268684	1	DDB_G0268684	4	2	0.752041	2.88123	0.0012278	0.00185236	TRUE	14	8	14	8	2.00537
Q8MNF7	Q8MNF7	>tr|Q8MNF7|Q8MNF7_DICDI PH domain-containing protein OS=Dictyostelium discoideum OX=44689 GN=DDB_G0271694 PE=4 SV=3	DDB_G0271694	1	DDB_G0271694	8	4	-0.908192	-6.49777	9.11513e-07	2.69684e-06	TRUE	23	33	23	33	-0.749239
Q54UG4	Q54UG4	>sp|Q54UG4|RL37A_DICDI Large ribosomal subunit protein eL43 OS=Dictyostelium discoideum OX=44689 GN=rpl37A PE=3 SV=1	RPL37A	1	RPL37A	4	4	1.2348	3.78639	0.000142575	0.000250174	TRUE	19	20	19	20	0.146878
Q54VF1	Q54VF1	>sp|Q54VF1|DDX56_DICDI Probable ATP-dependent RNA helicase ddx56 OS=Dictyostelium discoideum OX=44689 GN=ddx56 PE=3 SV=1	DDX56	1	DDX56	8	2	0.443212	1.28026	0.08239	0.0979338	FALSE	23	22	23	22	0.94169
Q54QX0	Q54QX0	>sp|Q54QX0|CBPB_DICDI Calcium-binding protein B OS=Dictyostelium discoideum OX=44689 GN=cbpB PE=4 SV=1	CBPB	1	CBPB	5	2	-1.01578	-4.63908	2.36329e-05	4.73438e-05	TRUE	17	23	17	23	-0.621456
Q54IU0	Q54IU0	>tr|Q54IU0|Q54IU0_DICDI Aldehyde dehydrogenase OS=Dictyostelium discoideum OX=44689 GN=DDB_G0288521 PE=3 SV=1	DDB_G0288521	1	DDB_G0288521	4	2	0.835652	6.74019	6.29861e-07	1.94888e-06	TRUE	13	11	13	11	1.17963
Q54BW8	Q54BW8	>tr|Q54BW8|Q54BW8_DICDI NGG1p interacting factor NIF3 OS=Dictyostelium discoideum OX=44689 GN=DDB_G0293370 PE=4 SV=1	DDB_G0293370	1	DDB_G0293370	4	2	2.04369	11.2015	3.06202e-09	2.49894e-08	TRUE	16	10	16	10	1.63289
Q54DU8	Q54DU8	>sp|Q54DU8|4EBP_DICDI Eukaryotic translation initiation factor 4E-1A-binding protein homolog OS=Dictyostelium discoideum OX=44689 GN=febA PE=3 SV=1	FEBA	1	FEBA	6	4	-2.37848	-15.7348	7.64054e-11	1.4838e-09	TRUE	20	26	20	26	-0.416365
Q55DU1	Q55DU1	>sp|Q55DU1|ACTOB_DICDI Actobindin-B/C OS=Dictyostelium discoideum OX=44689 GN=abnB PE=3 SV=1	ABNB	1	ABNB	5	5	-1.90412	-13.0581	5.83676e-10	6.69575e-09	TRUE	25	25	25	25	0.312632
Q55AH5	Q55AH5	>sp|Q55AH5|VATF_DICDI V-type proton ATPase subunit F OS=Dictyostelium discoideum OX=44689 GN=vatF PE=3 SV=1	VATF	1	VATF	4	3	-0.667444	-4.19668	5.84367e-05	0.000108653	TRUE	16	16	16	16	0.364893
Q54TR1	Q54TR1	>sp|Q54TR1|CFAD_DICDI Counting factor associated protein D OS=Dictyostelium discoideum OX=44689 GN=cfaD PE=1 SV=1	CFAD	1	CFAD	2	2	-0.866596	-5.08957	9.94447e-06	2.18276e-05	TRUE	9	10	9	10	0.349902
Q55CS1	Q55CS1	>tr|Q55CS1|Q55CS1_DICDI UspA domain-containing protein OS=Dictyostelium discoideum OX=44689 GN=DDB_G0270690 PE=4 SV=1	DDB_G0270690	1	DDB_G0270690	2	2	0.548731	3.3895	0.000355173	0.000590821	TRUE	8	9	8	9	0.273824
Q869T9	Q869T9	>sp|Q869T9|EKIA_DICDI Probable ethanolamine kinase A OS=Dictyostelium discoideum OX=44689 GN=etnkA PE=3 SV=1	ETNKA	1	ETNKA	4	2	-0.979059	-5.70763	3.29838e-06	8.21892e-06	TRUE	11	17	11	17	-0.509031
Q76NU3	Q76NU3	>sp|Q76NU3|TCPZ_DICDI T-complex protein 1 subunit zeta OS=Dictyostelium discoideum OX=44689 GN=cct6 PE=1 SV=1	CCT6	1	CCT6	11	7	0.125265	0.68192	0.330918	0.358642	FALSE	40	45	40	45	0.225787
P20790	P20790	>sp|P20790|RAB8A_DICDI Ras-related protein Rab-8A OS=Dictyostelium discoideum OX=44689 GN=rab8A PE=3 SV=1	RAB8A	1	RAB8A	8	6	0.928106	7.0046	4.26045e-07	1.39266e-06	TRUE	36	31	36	31	0.84396
Q8I7C6	Q8I7C6	>tr|Q8I7C6|Q8I7C6_DICDI Poly [ADP-ribose] polymerase OS=Dictyostelium discoideum OX=44689 GN=adprt2 PE=2 SV=1	ADPRT2	1	ADPRT2	13	2	2.82533	13.2707	4.89763e-10	5.87592e-09	TRUE	64	17	64	17	4.0156
Q54VN6	Q54VN6	>sp|Q54VN6|RL24_DICDI Large ribosomal subunit protein eL24 OS=Dictyostelium discoideum OX=44689 GN=rpl24 PE=1 SV=1	RPL24	1	RPL24	5	5	0.567778	5.0508	1.06911e-05	2.32982e-05	TRUE	25	25	25	25	0.312632
Q54U20	Q54U20	>tr|Q54U20|Q54U20_DICDI Peptidase S54 rhomboid domain-containing protein OS=Dictyostelium discoideum OX=44689 GN=DDB_G0281359 PE=4 SV=1	DDB_G0281359	1	DDB_G0281359	3	2	-0.6894	-2.59334	0.00256187	0.0036693	TRUE	10	11	10	11	0.109663
Q556T4	Q556T4	>tr|Q556T4|Q556T4_DICDI Delta 9 fatty acid desaturase OS=Dictyostelium discoideum OX=44689 GN=DDB_G0273105 PE=3 SV=1	DDB_G0273105	1	DDB_G0273105	5	2	0.587537	2.28544	0.00574783	0.0078356	TRUE	18	16	18	16	0.927786
Q54MT6	Q54MT6	>sp|Q54MT6|Y6650_DICDI Putative uncharacterized protein DDB_G0285671 OS=Dictyostelium discoideum OX=44689 GN=DDB_G0285671 PE=4 SV=1	DDB_G0285671	1	DDB_G0285671	5	4	-2.10649	-14.6439	1.67593e-10	2.61273e-09	TRUE	17	25	17	25	-0.4817
Q54N49	Q54N49	>sp|Q54N49|INO1_DICDI Inositol-3-phosphate synthase OS=Dictyostelium discoideum OX=44689 GN=ino1 PE=3 SV=1	INO1	1	INO1	5	2	0.636601	3.68454	0.000179355	0.000308937	TRUE	19	16	19	16	1.09914
Q54NJ8	Q54NJ8	>sp|Q54NJ8|HPRT_DICDI Hypoxanthine-guanine phosphoribosyltransferase OS=Dictyostelium discoideum OX=44689 GN=hprT PE=1 SV=1	HPRT	1	HPRT	4	2	-0.586364	-2.70458	0.00192315	0.00281265	TRUE	12	20	12	20	-0.944009
Q54WU2	Q54WU2	>tr|Q54WU2|Q54WU2_DICDI Uncharacterized protein OS=Dictyostelium discoideum OX=44689 GN=DDB_G0279435 PE=4 SV=1	DDB_G0279435	1	DDB_G0279435	7	5	-0.641589	-6.21594	1.42085e-06	3.96274e-06	TRUE	28	34	28	34	-0.41242
P52285	P52285	>sp|P52285|SKP1A_DICDI SCF ubiquitin ligase complex protein SKP1a OS=Dictyostelium discoideum OX=44689 GN=fpaA PE=1 SV=1	FPAA	1	FPAA	2	2	-1.12025	-3.17084	0.00059979	0.000955891	TRUE	7	10	7	10	-0.376432
Q75JJ3	Q75JJ3	>tr|Q75JJ3|Q75JJ3_DICDI Clu domain-containing protein OS=Dictyostelium discoideum OX=44689 GN=DDB_G0276089 PE=4 SV=1	DDB_G0276089	1	DDB_G0276089	10	3	-0.0834172	-0.41113	0.552253	0.578415	FALSE	21	29	21	29	-0.100072
Q54CV3	Q54CV3	>sp|Q54CV3|CCD93_DICDI Coiled-coil domain-containing protein 93 homolog OS=Dictyostelium discoideum OX=44689 GN=DDB_G0292680 PE=3 SV=1	DDB_G0292680	1	DDB_G0292680	15	2	-0.896344	-3.55096	0.000243546	0.000414199	TRUE	21	68	21	68	-2.53095
Q54T63	Q54T63	>tr|Q54T63|Q54T63_DICDI Uncharacterized protein OS=Dictyostelium discoideum OX=44689 GN=DDB_G0281979 PE=3 SV=1	DDB_G0281979	1	DDB_G0281979	4	2	-1.40573	-6.79333	5.81681e-07	1.823e-06	TRUE	10	17	10	17	-0.769975
Q55C24	Q55C24	>sp|Q55C24|NHP6_DICDI Non-histone chromosomal protein 6 homolog OS=Dictyostelium discoideum OX=44689 GN=nhp6 PE=3 SV=1	NHP6	1	NHP6	2	2	1.06699	6.3499	1.14833e-06	3.25931e-06	TRUE	10	10	10	10	0.349902
Q55G38	Q55G38	>tr|Q55G38|Q55G38_DICDI Uncharacterized protein OS=Dictyostelium discoideum OX=44689 GN=DDB_G0268360 PE=3 SV=1	DDB_G0268360	1	DDB_G0268360	3	2	1.1977	8.8554	3.74231e-08	1.80241e-07	TRUE	14	13	14	13	0.72169
Q9GPF0	Q9GPF0	>sp|Q9GPF0|AP4M_DICDI AP-4 complex subunit mu OS=Dictyostelium discoideum OX=44689 GN=apm4 PE=2 SV=1	APM4	1	APM4	2	2	-0.0746778	-0.403457	0.559576	0.585077	FALSE	9	10	9	10	0.349902
Q54QJ9	Q54QJ9	>sp|Q54QJ9|KAD2_DICDI Adenylate kinase OS=Dictyostelium discoideum OX=44689 GN=adkA PE=3 SV=1	ADKA	1	ADKA	4	2	0.485476	2.83213	0.0013897	0.00206831	TRUE	15	13	15	13	0.933269
Q54BN4	Q54BN4	>sp|Q54BN4|RS21_DICDI Small ribosomal subunit protein eS21 OS=Dictyostelium discoideum OX=44689 GN=rps21 PE=3 SV=1	RPS21	1	RPS21	2	2	0.902102	6.96018	4.54576e-07	1.46622e-06	TRUE	10	10	10	10	0.349902
Q54JS0	Q54JS0	>sp|Q54JS0|PFD1_DICDI Probable prefoldin subunit 1 OS=Dictyostelium discoideum OX=44689 GN=pfdn1 PE=3 SV=1	PFDN1	1	PFDN1	2	2	-0.326912	-2.00422	0.0204121	0.0259907	FALSE	7	8	7	8	0.205213
Q54JZ3	Q54JZ3	>tr|Q54JZ3|Q54JZ3_DICDI phosphoenolpyruvate carboxylase OS=Dictyostelium discoideum OX=44689 GN=DDB_G0287723 PE=3 SV=1	DDB_G0287723	1	DDB_G0287723	5	3	0.918955	4.28856	4.81932e-05	9.07166e-05	TRUE	19	16	19	16	1.40837
Q55GV2	Q55GV2	>tr|Q55GV2|Q55GV2_DICDI Uncharacterized protein OS=Dictyostelium discoideum OX=44689 GN=DDB_G0268264 PE=4 SV=1	DDB_G0268264	1	DDB_G0268264	12	11	-0.813258	-5.75044	3.0659e-06	7.70275e-06	TRUE	54	60	54	60	0.0510054
P34150	P34150	>sp|P34150|RACD_DICDI Rho-related protein racD OS=Dictyostelium discoideum OX=44689 GN=racD PE=2 SV=3	RACD	1	RACD	6	4	0.0483974	0.38423	0.578163	0.602439	FALSE	28	25	28	25	0.578671
Q86A05	Q86A05	>sp|Q86A05|Y5507_DICDI Putative acetyltransferase DDB_G0275507 OS=Dictyostelium discoideum OX=44689 GN=DDB_G0275507 PE=3 SV=1	DDB_G0275507	1	DDB_G0275507	4	2	-0.94575	-6.94205	2.25646e-06	5.86294e-06	TRUE	11	20	11	20	-1.53078
Q54B13	Q54B13	>tr|Q54B13|Q54B13_DICDI tRNA-binding domain-containing protein OS=Dictyostelium discoideum OX=44689 GN=DDB_G0293956 PE=4 SV=1	DDB_G0293956	1	DDB_G0293956	3	2	0.991166	4.25535	5.16553e-05	9.66308e-05	TRUE	14	8	14	8	1.77651
O21038	O21038	>sp|O21038|RT13_DICDI Small ribosomal subunit protein uS13m OS=Dictyostelium discoideum OX=44689 GN=mrps13 PE=3 SV=1	MRPS13	1	MRPS13	2	2	1.48518	7.49319	2.13441e-07	7.67884e-07	TRUE	10	9	10	9	0.633047
O00910	O00910	>sp|O00910|STATA_DICDI Signal transducer and activator of transcription A OS=Dictyostelium discoideum OX=44689 GN=dstA PE=1 SV=1	DSTA	1	DSTA	4	3	0.678184	3.47199	0.000292601	0.000495548	TRUE	12	16	12	16	-0.0800806
Q8MMQ1	Q8MMQ1	>tr|Q8MMQ1|Q8MMQ1_DICDI PIH1D1/2/3 CS-like domain-containing protein OS=Dictyostelium discoideum OX=44689 GN=DDB_G0275541 PE=4 SV=2	DDB_G0275541	1	DDB_G0275541	7	4	-0.399974	-1.58704	0.0371405	0.0461317	FALSE	26	34	26	34	-0.411237
Q54KG3	Q54KG3	>sp|Q54KG3|VPS51_DICDI Vacuolar protein sorting-associated protein 51 homolog OS=Dictyostelium discoideum OX=44689 GN=vps51 PE=3 SV=1	VPS51	1	VPS51	6	2	-0.198757	-0.79028	0.263294	0.290795	FALSE	12	20	12	20	-0.471931
P20609	P20609	>sp|P20609|COXE_DICDI Cytochrome c oxidase subunit 7e OS=Dictyostelium discoideum OX=44689 GN=cxgE PE=1 SV=3	CXGE	1	CXGE	2	2	1.42585	7.86036	1.30146e-07	5.00814e-07	TRUE	10	10	10	10	0.349902
Q76P29	Q76P29	>sp|Q76P29|IMAB_DICDI Importin subunit alpha-B OS=Dictyostelium discoideum OX=44689 GN=DDB_G0272318 PE=3 SV=1	DDB_G0272318	1	DDB_G0272318	9	4	0.630159	4.86533	1.51968e-05	3.19159e-05	TRUE	34	31	34	31	0.848328
Q94465	Q94465	>sp|Q94465|GCH1_DICDI GTP cyclohydrolase 1 OS=Dictyostelium discoideum OX=44689 GN=gchA PE=1 SV=2	GCHA	1	GCHA	6	3	-0.124636	-0.617327	0.376917	0.403816	FALSE	20	27	20	27	-0.5102
Q55CW5	Q55CW5	>sp|Q55CW5|RL36A_DICDI Large ribosomal subunit protein eL42 OS=Dictyostelium discoideum OX=44689 GN=rpl36a PE=3 SV=2	RPL36A	1	RPL36A	4	2	-0.0525652	-0.274523	0.690118	0.709969	FALSE	10	17	10	17	-0.776556
P32252	P32252	>sp|P32252|RASB_DICDI Ras-like protein rasB OS=Dictyostelium discoideum OX=44689 GN=rasB PE=1 SV=1	RASB	1	RASB	7	4	1.04714	7.15638	3.42273e-07	1.14029e-06	TRUE	25	20	25	20	0.935234
Q55CR5	Q55CR5	>tr|Q55CR5|Q55CR5_DICDI Regulator of chromosome condensation domain-containing protein OS=Dictyostelium discoideum OX=44689 GN=DDB_G0269934 PE=4 SV=1	DDB_G0269934	1	DDB_G0269934	9	4	0.431899	3.27058	0.000471402	0.000765321	TRUE	28	35	28	35	-0.24332
Q54H53	Q54H53	>tr|Q54H53|Q54H53_DICDI Ribonucloprotein OS=Dictyostelium discoideum OX=44689 GN=nola2 PE=3 SV=1	NOLA2	1	NOLA2	3	2	-0.0452827	-0.228414	0.739808	0.755337	FALSE	10	12	10	12	-0.140149
Q55GW5	Q55GW5	>tr|Q55GW5|Q55GW5_DICDI Nuclear pore protein OS=Dictyostelium discoideum OX=44689 GN=nup93 PE=3 SV=1	NUP93	1	NUP93	5	3	-0.199848	-0.987085	0.168817	0.193297	FALSE	15	19	15	19	0.0921529
Q9GS21	Q9GS21	>sp|Q9GS21|RL28_DICDI Large ribosomal subunit protein eL28 OS=Dictyostelium discoideum OX=44689 GN=rpl28 PE=2 SV=1	RPL28	1	RPL28	9	8	1.29788	12.9235	6.53118e-10	7.25073e-09	TRUE	44	40	44	40	0.639641
Q54CW1	Q54CW1	>tr|Q54CW1|Q54CW1_DICDI Calponin-homology (CH) domain-containing protein OS=Dictyostelium discoideum OX=44689 GN=DDB_G0292664 PE=4 SV=1	DDB_G0292664	1	DDB_G0292664	6	3	-0.795729	-7.36901	2.53499e-07	8.82156e-07	TRUE	20	28	20	28	-0.794556
Q55BC4	Q55BC4	>tr|Q55BC4|Q55BC4_DICDI Ubiquitin carboxyl-terminal hydrolase OS=Dictyostelium discoideum OX=44689 GN=usp14 PE=3 SV=1	USP14	1	USP14	12	3	-1.5686	-8.87191	3.66962e-08	1.78241e-07	TRUE	22	57	22	57	-2.02876
Q54TJ7	Q54TJ7	>tr|Q54TJ7|Q54TJ7_DICDI Chromatin target of PRMT1 protein C-terminal domain-containing protein OS=Dictyostelium discoideum OX=44689 GN=DDB_G0281811 PE=4 SV=1	DDB_G0281811	1	DDB_G0281811	3	3	-0.210692	-1.07103	0.138285	0.160241	FALSE	14	14	14	14	0.521275
Q54HV0	Q54HV0	>tr|Q54HV0|Q54HV0_DICDI Tetratricopeptide-like helical domain-containing protein OS=Dictyostelium discoideum OX=44689 GN=DG1091 PE=4 SV=1	DG1091	1	DG1091	5	2	-0.233356	-0.942004	0.187477	0.212852	FALSE	11	12	11	12	0.702731
Q54T96	Q54T96	>tr|Q54T96|Q54T96_DICDI Uncharacterized protein OS=Dictyostelium discoideum OX=44689 GN=DDB_G0281909 PE=4 SV=1	DDB_G0281909	1	DDB_G0281909	24	2	-3.67938	-9.2599	2.33543e-08	1.21883e-07	TRUE	11	112	11	112	-5.61171
Q869Z1	Q869Z1	>tr|Q869Z1|Q869Z1_DICDI DEAD/DEAH box helicase OS=Dictyostelium discoideum OX=44689 GN=dhx9 PE=3 SV=1	DHX9	1	DHX9	3	2	0.328342	1.8405	0.0188934	0.024209	FALSE	11	13	11	13	0.230606
Q86B08	Q86B08	>tr|Q86B08|Q86B08_DICDI Major facilitator superfamily protein OS=Dictyostelium discoideum OX=44689 GN=DDB_G0272783 PE=4 SV=1	DDB_G0272783	1	DDB_G0272783	2	2	-1.22693	-9.26729	2.31578e-08	1.21379e-07	TRUE	10	10	10	10	0.349902
Q55EH5	Q55EH5	>tr|Q55EH5|Q55EH5_DICDI WD40 repeat-containing protein OS=Dictyostelium discoideum OX=44689 GN=wdr75 PE=4 SV=1	WDR75	1	WDR75	5	2	-0.709343	-1.42255	0.057177	0.0694577	FALSE	16	19	16	19	-0.0919176
Q54DW7	Q54DW7	>tr|Q54DW7|Q54DW7_DICDI Pleckstrin domain-containing protein OS=Dictyostelium discoideum OX=44689 GN=gxcU PE=4 SV=1	GXCU	1	GXCU	4	2	-0.137943	-0.54137	0.436527	0.463191	FALSE	14	12	14	12	1.15862
Q54JV1	Q54JV1	>tr|Q54JV1|Q54JV1_DICDI Elongation factor 2 OS=Dictyostelium discoideum OX=44689 GN=cinC PE=3 SV=1	CINC	1	CINC	9	3	-1.05032	-8.07091	9.88764e-08	4.03511e-07	TRUE	19	40	19	40	-1.30342
Q54JJ5	Q54JJ5	>tr|Q54JJ5|Q54JJ5_DICDI Methyltransferase type 11 domain-containing protein OS=Dictyostelium discoideum OX=44689 GN=DDB_G0288011 PE=4 SV=1	DDB_G0288011	1	DDB_G0288011	5	2	-1.53964	-8.55994	5.3462e-08	2.39888e-07	TRUE	11	23	11	23	-1.60992
Q54FU0	Q54FU0	>tr|Q54FU0|Q54FU0_DICDI ADF-H domain-containing protein OS=Dictyostelium discoideum OX=44689 GN=DDB_G0290593 PE=4 SV=1	DDB_G0290593	1	DDB_G0290593	5	3	-0.560666	-2.84156	0.00135696	0.0020271	TRUE	16	21	16	21	-0.372298
P0DPA0	P0DPA0	>sp|P0DPA0|PAHX_DICDI Putative phytanoyl-CoA dioxygenase OS=Dictyostelium discoideum OX=44689 GN=DDB_G0349042 PE=3 SV=1	DDB_G0349042	1	DDB_G0349042	4	3	0.0735225	0.458926	0.507864	0.535613	FALSE	11	19	11	19	-0.808195
Q54UC5	Q54UC5	>tr|Q54UC5|Q54UC5_DICDI Cytokinin riboside 5'-monophosphate phosphoribohydrolase OS=Dictyostelium discoideum OX=44689 GN=DDB_G0281309 PE=4 SV=1	DDB_G0281309	1	DDB_G0281309	4	2	-1.61784	-9.49659	1.78745e-08	9.74679e-08	TRUE	14	18	14	18	-0.402883
Q54F74	Q54F74	>tr|Q54F74|Q54F74_DICDI Sulfate adenylyltransferase OS=Dictyostelium discoideum OX=44689 GN=DDB_G0291029 PE=3 SV=1	DDB_G0291029	1	DDB_G0291029	5	4	0.552039	4.65324	2.29794e-05	4.61867e-05	TRUE	18	20	18	20	0.309798
Q54GQ6	Q54GQ6	>sp|Q54GQ6|ACOX1_DICDI Peroxisomal acyl-coenzyme A oxidase 1 OS=Dictyostelium discoideum OX=44689 GN=acox1 PE=3 SV=1	ACOX1	1	ACOX1	2	2	0.184211	0.773999	0.272708	0.300374	FALSE	7	9	7	9	0.289849
Q54F41	Q54F41	>tr|Q54F41|Q54F41_DICDI SH3 domain-containing protein OS=Dictyostelium discoideum OX=44689 GN=DDB_G0291131 PE=4 SV=1	DDB_G0291131	1	DDB_G0291131	14	2	-2.53262	-19.7793	6.18933e-12	2.35195e-10	TRUE	17	61	17	61	-3.20196
Q54UN6	Q54UN6	>tr|Q54UN6|Q54UN6_DICDI Uncharacterized protein OS=Dictyostelium discoideum OX=44689 GN=DDB_G0280923 PE=4 SV=1	DDB_G0280923	1	DDB_G0280923	4	3	-1.38142	-12.8028	7.23109e-10	7.71316e-09	TRUE	17	20	17	20	-0.246826
Q8MP23	Q8MP23	>tr|Q8MP23|Q8MP23_DICDI Uncharacterized protein OS=Dictyostelium discoideum OX=44689 GN=DDB_G0274549 PE=4 SV=1	DDB_G0274549	1	DDB_G0274549	4	3	1.13554	7.20734	3.18297e-07	1.08417e-06	TRUE	20	18	20	18	0.612733
Q54VC4	Q54VC4	>sp|Q54VC4|ASCC2_DICDI Activating signal cointegrator 1 complex subunit 2 homolog OS=Dictyostelium discoideum OX=44689 GN=ascc2 PE=3 SV=2	ASCC2	1	ASCC2	6	2	-1.6072	-7.58364	1.88596e-07	6.88687e-07	TRUE	8	27	8	27	-2.35714
Q54DD0	Q54DD0	>sp|Q54DD0|AMPD_DICDI AMP deaminase OS=Dictyostelium discoideum OX=44689 GN=amdA PE=1 SV=1	AMDA	1	AMDA	3	2	-0.0794058	-0.436514	0.52841	0.554876	FALSE	8	15	8	15	-0.73334
Q55F60	Q55F60	>tr|Q55F60|Q55F60_DICDI mRNA decay factor PAT1 domain-containing protein OS=Dictyostelium discoideum OX=44689 GN=DDB_G0268244 PE=3 SV=1	DDB_G0268244	1	DDB_G0268244	4	2	-0.710814	-3.32194	0.000416924	0.000684183	TRUE	8	20	8	20	-1.53147
Q553B4	Q553B4	>tr|Q553B4|Q553B4_DICDI Uncharacterized protein OS=Dictyostelium discoideum OX=44689 GN=DDB_G0275865 PE=3 SV=1	DDB_G0275865	1	DDB_G0275865	5	2	-0.89133	-4.06503	7.7364e-05	0.00014062	TRUE	11	21	11	21	-1.35753
Q54YD9	Q54YD9	>sp|Q54YD9|FOL1_DICDI Folic acid synthesis protein FOL1 OS=Dictyostelium discoideum OX=44689 GN=fol1 PE=3 SV=1	FOL1	1	FOL1	6	2	0.253434	1.65395	0.0310999	0.0391081	FALSE	17	25	17	25	-0.314829
Q54I81	Q54I81	>sp|Q54I81|EI2BA_DICDI Translation initiation factor eIF-2B subunit alpha OS=Dictyostelium discoideum OX=44689 GN=eif2b1 PE=3 SV=1	EIF2B1	1	EIF2B1	4	2	0.211643	0.874943	0.218414	0.244785	FALSE	13	17	13	17	0.196612
Q54WH6	Q54WH6	>sp|Q54WH6|PTPA2_DICDI Probable serine/threonine-protein phosphatase 2A activator 2 OS=Dictyostelium discoideum OX=44689 GN=ppp2r4B PE=3 SV=1	PPP2R4B	1	PPP2R4B	3	2	-0.987209	-6.65107	7.20616e-07	2.19616e-06	TRUE	7	14	7	14	-1.28431
Q55DJ6	Q55DJ6	>tr|Q55DJ6|Q55DJ6_DICDI EF-hand domain-containing protein OS=Dictyostelium discoideum OX=44689 GN=DDB_G0269636 PE=4 SV=1	DDB_G0269636	1	DDB_G0269636	4	2	-0.590932	-2.70722	0.00191017	0.00279851	TRUE	10	18	10	18	-1.24174
Q55GN9	Q55GN9	>tr|Q55GN9|Q55GN9_DICDI Major facilitator superfamily (MFS) profile domain-containing protein OS=Dictyostelium discoideum OX=44689 GN=DDB_G0267582 PE=4 SV=1	DDB_G0267582	1	DDB_G0267582	3	3	0.398582	2.07996	0.00994183	0.0132268	FALSE	14	14	14	14	0.278403
Q54NA2	Q54NA2	>sp|Q54NA2|ATG18_DICDI Autophagy-related protein 18 OS=Dictyostelium discoideum OX=44689 GN=atg18 PE=3 SV=1	ATG18	1	ATG18	3	2	0.149608	0.920406	0.197015	0.223064	FALSE	11	13	11	13	-0.350317
Q54Q73	Q54Q73	>tr|Q54Q73|Q54Q73_DICDI MYND-type domain-containing protein OS=Dictyostelium discoideum OX=44689 GN=DDB_G0284069 PE=4 SV=1	DDB_G0284069	1	DDB_G0284069	20	2	-4.7541	-26.6842	2.26112e-13	4.00856e-11	TRUE	16	98	16	98	-4.75261
Q03380	Q03380	>sp|Q03380|COMI_DICDI Comitin OS=Dictyostelium discoideum OX=44689 GN=comA PE=1 SV=1	COMA	1	COMA	5	2	1.0243	4.03396	8.27239e-05	0.000149691	TRUE	17	11	17	11	1.39655
Q54QL8	Q54QL8	>tr|Q54QL8|Q54QL8_DICDI OBG-type G domain-containing protein OS=Dictyostelium discoideum OX=44689 GN=DDB_G0283773 PE=4 SV=1	DDB_G0283773	1	DDB_G0283773	2	2	0.274805	1.79128	0.0337625	0.0422379	FALSE	6	10	6	10	-0.393937
Q54PL1	Q54PL1	>tr|Q54PL1|Q54PL1_DICDI Short-chain dehydrogenase/reductase family protein OS=Dictyostelium discoideum OX=44689 GN=DDB_G0284485 PE=4 SV=1	DDB_G0284485	1	DDB_G0284485	4	2	1.2957	6.42245	1.02476e-06	2.95988e-06	TRUE	18	13	18	13	1.31134
Q54MZ0	Q54MZ0	>tr|Q54MZ0|Q54MZ0_DICDI Uncharacterized protein OS=Dictyostelium discoideum OX=44689 GN=DDB_G0285763 PE=4 SV=1	DDB_G0285763	1	DDB_G0285763	2	2	-1.21704	-5.19343	8.20733e-06	1.83796e-05	TRUE	8	9	8	9	0.276582
Q54LA1	Q54LA1	>sp|Q54LA1|IF5_DICDI Eukaryotic translation initiation factor 5 OS=Dictyostelium discoideum OX=44689 GN=eif5 PE=3 SV=1	EIF5	1	EIF5	4	2	-0.854275	-4.8967	1.431e-05	3.02626e-05	TRUE	9	17	9	17	-1.09856
Q54BW4	Q54BW4	>sp|Q54BW4|CPAS2_DICDI Circularly permutated Ras protein 2 OS=Dictyostelium discoideum OX=44689 GN=cpras2 PE=3 SV=1	CPRAS2	1	CPRAS2	8	2	0.347979	1.12193	0.122225	0.142498	FALSE	19	19	19	19	0.945017
Q8IS15	Q8IS15	>sp|Q8IS15|GEFI_DICDI Ras guanine nucleotide exchange factor I OS=Dictyostelium discoideum OX=44689 GN=gefI PE=2 SV=1	GEFI	1	GEFI	5	2	0.317111	1.34372	0.0700802	0.0842903	FALSE	13	22	13	22	-0.521827
Q552A1	Q552A1	>tr|Q552A1|Q552A1_DICDI 28S ribosomal protein S36, mitochondrial OS=Dictyostelium discoideum OX=44689 GN=DDB_G0276247 PE=4 SV=1	DDB_G0276247	1	DDB_G0276247	2	2	0.462158	2.68724	0.00201065	0.0029316	TRUE	10	10	10	10	0.349902
Q54TK4	Q54TK4	>sp|Q54TK4|Y1809_DICDI Rap-GAP domain-containing protein DDB_G0281809 OS=Dictyostelium discoideum OX=44689 GN=DDB_G0281809 PE=4 SV=1	DDB_G0281809	1	DDB_G0281809	4	2	0.495264	2.57457	0.00268967	0.00382979	TRUE	12	14	12	14	0.516328
Q55GH4	Q55GH4	>sp|Q55GH4|GYS_DICDI Glycogen [starch] synthase OS=Dictyostelium discoideum OX=44689 GN=glcS PE=1 SV=1	GLCS	1	GLCS	9	2	-0.869742	-4.28675	4.83755e-05	9.0919e-05	TRUE	14	33	14	33	-1.64214
Q54QC1	Q54QC1	>sp|Q54QC1|GPDM_DICDI Probable glycerol-3-phosphate dehydrogenase, mitochondrial OS=Dictyostelium discoideum OX=44689 GN=DDB_G0283951 PE=3 SV=1	DDB_G0283951	1	DDB_G0283951	6	2	0.807991	3.02329	0.000861302	0.0013325	TRUE	20	16	20	16	1.09331
Q8MLZ3	Q8MLZ3	>sp|Q8MLZ3|PDE5_DICDI cGMP-dependent 3',5'-cGMP phosphodiesterase A OS=Dictyostelium discoideum OX=44689 GN=pdeD PE=1 SV=1	PDED	1	PDED	8	2	-0.799408	-3.14114	0.000644761	0.00101822	TRUE	16	25	16	25	-0.664346
Q54X83	Q54X83	>tr|Q54X83|Q54X83_DICDI Uncharacterized protein OS=Dictyostelium discoideum OX=44689 GN=DDB_G0279139 PE=4 SV=1	DDB_G0279139	1	DDB_G0279139	4	3	-0.191546	-1.00886	0.160387	0.184688	FALSE	12	19	12	19	-0.556
Q54RZ5	Q54RZ5	>tr|Q54RZ5|Q54RZ5_DICDI Translocase of outer mitochondrial membrane OS=Dictyostelium discoideum OX=44689 GN=tom7 PE=4 SV=1	TOM7	1	TOM7	2	2	0.812862	3.9822	0.000206131	0.000354033	TRUE	10	8	10	8	0.917777
Q54B43	Q54B43	>tr|Q54B43|Q54B43_DICDI Leucine-rich repeat-containing protein OS=Dictyostelium discoideum OX=44689 GN=DDB_G0293920 PE=4 SV=1	DDB_G0293920	1	DDB_G0293920	5	3	-0.234574	-1.1455	0.115364	0.135098	FALSE	16	24	16	24	-0.368008
Q86HL5	Q86HL5	>sp|Q86HL5|HMCSB_DICDI Hydroxymethylglutaryl-CoA synthase B OS=Dictyostelium discoideum OX=44689 GN=hgsB PE=3 SV=1	HGSB	1	HGSB	8	2	-1.75467	-10.3253	7.33366e-09	5.09584e-08	TRUE	13	39	13	39	-2.33997
P54671	P54671	>sp|P54671|H1_DICDI Histone H1 OS=Dictyostelium discoideum OX=44689 GN=H1 PE=1 SV=3	H1	1	H1	2	2	0.78567	4.0391	8.18109e-05	0.000148259	TRUE	10	10	10	10	0.349902
Q54YY7	Q54YY7	>tr|Q54YY7|Q54YY7_DICDI Uncharacterized protein OS=Dictyostelium discoideum OX=44689 GN=DDB_G0278003 PE=4 SV=1	DDB_G0278003	1	DDB_G0278003	5	2	-3.03832	-21.0133	3.17544e-12	1.53721e-10	TRUE	11	25	11	25	-2.15743
Q54E22	Q54E22	>sp|Q54E22|ACPM_DICDI Acyl carrier protein, mitochondrial OS=Dictyostelium discoideum OX=44689 GN=ndufab1 PE=3 SV=1	NDUFAB1	1	NDUFAB1	3	2	0.334033	1.78565	0.0218835	0.0278351	FALSE	15	12	15	12	0.935515
Q550A8	Q550A8	>sp|Q550A8|ATG3_DICDI Autophagy-related protein 3 OS=Dictyostelium discoideum OX=44689 GN=atg3 PE=3 SV=3	ATG3	1	ATG3	5	3	-0.494982	-3.28309	0.000457477	0.000744702	TRUE	17	21	17	21	0.00854038
Q54VY2	Q54VY2	>tr|Q54VY2|Q54VY2_DICDI Protein phosphatase 2C-related protein OS=Dictyostelium discoideum OX=44689 GN=DDB_G0280067 PE=4 SV=1	DDB_G0280067	1	DDB_G0280067	2	2	-0.909443	-5.60537	3.93435e-06	9.54923e-06	TRUE	9	10	9	10	0.0149613
Q7KWR8	Q7KWR8	>tr|Q7KWR8|Q7KWR8_DICDI Transmembrane protein OS=Dictyostelium discoideum OX=44689 GN=DDB_G0276291 PE=4 SV=1	DDB_G0276291	1	DDB_G0276291	2	2	0.71737	4.211	5.66991e-05	0.000105746	TRUE	9	9	9	9	0.286868
Q54HD4	Q54HD4	>sp|Q54HD4|COPZA_DICDI Probable coatomer subunit zeta-A OS=Dictyostelium discoideum OX=44689 GN=copZa PE=3 SV=1	COPZA	1	COPZA	4	3	-1.3497	-10.0373	9.91884e-09	6.12249e-08	TRUE	16	20	16	20	-0.251386
Q54JE3	Q54JE3	>sp|Q54JE3|RL221_DICDI Large ribosomal subunit protein eL22A OS=Dictyostelium discoideum OX=44689 GN=rpl22 PE=3 SV=1	RPL22	1	RPL22	2	2	1.26975	9.85247	1.20907e-08	7.20702e-08	TRUE	10	10	10	10	0.349902
Q54J88	Q54J88	>sp|Q54J88|MMS19_DICDI MMS19 nucleotide excision repair protein homolog OS=Dictyostelium discoideum OX=44689 GN=mms19 PE=3 SV=2	MMS19	1	MMS19	6	2	-0.163257	-0.331893	0.630375	0.652371	FALSE	16	24	16	24	-0.756021
A0A2C9SN78	A0A2C9SN78	>tr|A0A2C9SN78|A0A2C9SN78_DICDI WD40 repeat-containing protein OS=Dictyostelium discoideum OX=44689 GN=DDB_G0288313 PE=4 SV=1	DDB_G0288313	1	DDB_G0288313	2							3	10	3	10	-2.04803
B0G0Z1	B0G0Z1	>tr|B0G0Z1|B0G0Z1_DICDI Eukaryotic translation initiation factor 4E family protein OS=Dictyostelium discoideum OX=44689 GN=DDB_G0270910 PE=3 SV=1	DDB_G0270910	1	DDB_G0270910	8							6	27	6	27	-3.56184
B0G0Z4;B0G0Z5	B0G0Z4;B0G0Z5	>tr|B0G0Z4|B0G0Z4_DICDI Saposin B domain-containing protein OS=Dictyostelium discoideum OX=44689 GN=DDB_G0269616 PE=4 SV=1;>tr|B0G0Z5|B0G0Z5_DICDI Saposin B domain-containing protein OS=Dictyostelium discoideum OX=44689 GN=DDB_G0269616 PE=4 SV=1	DDB_G0269616;DDB_G0269616	1	DDB_G0269616	1							5	2	5	2
B0G0Z6	B0G0Z6	>tr|B0G0Z6|B0G0Z6_DICDI Mannose-P-dolichol utilization defect 1 protein homolog OS=Dictyostelium discoideum OX=44689 GN=mpdu1 PE=3 SV=1	MPDU1	1	MPDU1	1							5	5	5	5
B0G0Z7	B0G0Z7	>tr|B0G0Z7|B0G0Z7_DICDI Beta-lactamase family protein OS=Dictyostelium discoideum OX=44689 GN=DDB_G0294597 PE=4 SV=1	DDB_G0294597	1	DDB_G0294597	2							8	5	8	5	1.79501
B0G102	B0G102	>sp|B0G102|CKS1_DICDI Cyclin-dependent kinases regulatory subunit OS=Dictyostelium discoideum OX=44689 GN=cks1 PE=3 SV=1	CKS1	1	CKS1	1							4	3	4	3
B0G104	B0G104	>sp|B0G104|NIP7_DICDI 60S ribosome subunit biogenesis protein NIP7 homolog OS=Dictyostelium discoideum OX=44689 GN=nip7 PE=3 SV=1	NIP7	1	NIP7	1							3	0	3	0
B0G107	B0G107	>sp|B0G107|SAMH1_DICDI Deoxynucleoside triphosphate triphosphohydrolase SAMHD1 homolog OS=Dictyostelium discoideum OX=44689 GN=DDB_G0272484 PE=3 SV=1	DDB_G0272484	1	DDB_G0272484	12							17	57	17	57	-2.82533
B0G117	B0G117	>tr|B0G117|B0G117_DICDI Thiamine pyrophosphate-binding enzyme family protein OS=Dictyostelium discoideum OX=44689 GN=ilvB PE=3 SV=1	ILVB	1	ILVB	8							28	16	28	16	2.162
B0G119	B0G119	>tr|B0G119|B0G119_DICDI peptidylprolyl isomerase OS=Dictyostelium discoideum OX=44689 GN=DDB_G0295681 PE=4 SV=1	DDB_G0295681	1	DDB_G0295681	1							3	5	3	5
B0G120	B0G120	>tr|B0G120|B0G120_DICDI Mss4-like family protein OS=Dictyostelium discoideum OX=44689 GN=rabif PE=4 SV=1	RABIF	1	RABIF	1							2	5	2	5
B0G124	B0G124	>sp|B0G124|Y9043_DICDI Ankyrin repeat-containing protein DDB_G0279043 OS=Dictyostelium discoideum OX=44689 GN=DDB_G0279043 PE=4 SV=1	DDB_G0279043	1	DDB_G0279043	2							1	9	1	9	-3.77142
B0G126	B0G126	>sp|B0G126|FYV1_DICDI 1-phosphatidylinositol 3-phosphate 5-kinase OS=Dictyostelium discoideum OX=44689 GN=pip5k3 PE=3 SV=1	PIP5K3	1	PIP5K3	1							0	2	0	2
B0G127	B0G127	>tr|B0G127|B0G127_DICDI Tetratricopeptide-like helical domain-containing protein OS=Dictyostelium discoideum OX=44689 GN=vps39 PE=4 SV=1	VPS39	1	VPS39	3							3	5	3	5
B0G131	B0G131	>tr|B0G131|B0G131_DICDI DNA polymerase delta subunit 3 OS=Dictyostelium discoideum OX=44689 GN=DDB_G0294609 PE=4 SV=1	DDB_G0294609	1	DDB_G0294609	4							0	19	0	19	-7.84701
B0G132	B0G132	>sp|B0G132|DPH2_DICDI 2-(3-amino-3-carboxypropyl)histidine synthase subunit 2 OS=Dictyostelium discoideum OX=44689 GN=dph2 PE=3 SV=1	DPH2	1	DPH2	6							7	27	7	27	-3.11359
B0G142	B0G142	>tr|B0G142|B0G142_DICDI Sel1-like repeat-containing protein OS=Dictyostelium discoideum OX=44689 GN=DDB_G0294621 PE=4 SV=1	DDB_G0294621	1	DDB_G0294621	9							0	40	0	40	-9.93507
B0G145	B0G145	>tr|B0G145|B0G145_DICDI WD-40 repeat-containing protein OS=Dictyostelium discoideum OX=44689 GN=DG1104 PE=4 SV=1	DG1104	1	DG1104	4							9	14	9	14	-0.231876
B0G146	B0G146	>tr|B0G146|B0G146_DICDI Cyclophilin-type peptidylprolyl cis-trans isomerase OS=Dictyostelium discoideum OX=44689 GN=ppil2 PE=3 SV=1	PPIL2	1	PPIL2	6							0	28	0	28	-8.92614
B0G147	B0G147	>tr|B0G147|B0G147_DICDI Defective in cullin neddylation protein OS=Dictyostelium discoideum OX=44689 GN=DDB_G0284369 PE=4 SV=1	DDB_G0284369	1	DDB_G0284369	2							0	8	0	8	-5.52482
B0G156	B0G156	>tr|B0G156|B0G156_DICDI Uncharacterized protein OS=Dictyostelium discoideum OX=44689 GN=DDB_G0294631 PE=4 SV=1	DDB_G0294631	1	DDB_G0294631	2							8	7	8	7	0.947638
B0G159	B0G159	>sp|B0G159|MCFC_DICDI Mitochondrial substrate carrier family protein C OS=Dictyostelium discoideum OX=44689 GN=mcfC PE=2 SV=1	MCFC	1	MCFC	2							5	8	5	8	-0.274416
B0G163	B0G163	>sp|B0G163|EXOC5_DICDI Exocyst complex component 5 OS=Dictyostelium discoideum OX=44689 GN=exoc5 PE=3 SV=1	EXOC5	1	EXOC5	1							0	2	0	2
B0G164	B0G164	>tr|B0G164|B0G164_DICDI C2H2-type zinc finger-containing protein OS=Dictyostelium discoideum OX=44689 GN=DDB_G0288859 PE=4 SV=1	DDB_G0288859	1	DDB_G0288859	3							2	14	2	14	-3.74229
B0G167	B0G167	>tr|B0G167|B0G167_DICDI Uncharacterized protein OS=Dictyostelium discoideum OX=44689 GN=DDB_G0294611 PE=4 SV=1	DDB_G0294611	1	DDB_G0294611	2							0	9	0	9	-5.81834
B0G172	B0G172	>sp|B0G172|PGTB2_DICDI Probable geranylgeranyl transferase type-2 subunit beta OS=Dictyostelium discoideum OX=44689 GN=rabggtb PE=3 SV=1	RABGGTB	1	RABGGTB	1							0	2	0	2
B0G185	B0G185	>sp|B0G185|AP1S2_DICDI AP-1 complex subunit sigma-2 OS=Dictyostelium discoideum OX=44689 GN=ap1s2 PE=3 SV=1	AP1S2	1	AP1S2	1							5	5	5	5
B0G186	B0G186	>sp|B0G186|UFM1_DICDI Ubiquitin-fold modifier 1 OS=Dictyostelium discoideum OX=44689 GN=ufm1 PE=3 SV=1	UFM1	1	UFM1	1							2	5	2	5
B0G188	B0G188	>sp|B0G188|GTAP_DICDI GATA zinc finger domain-containing protein 16 OS=Dictyostelium discoideum OX=44689 GN=gtaP PE=4 SV=1	GTAP	1	GTAP	1							0	1	0	1
B0G190	B0G190	>tr|B0G190|B0G190_DICDI RUN domain-containing protein OS=Dictyostelium discoideum OX=44689 GN=DDB_G0295483 PE=4 SV=1	DDB_G0295483	1	DDB_G0295483	1							0	3	0	3
B0G191	B0G191	>tr|B0G191|B0G191_DICDI Glutathione-dependent formaldehyde-activating, GFA family protein OS=Dictyostelium discoideum OX=44689 GN=DDB_G0291800 PE=3 SV=1	DDB_G0291800	1	DDB_G0291800	1							4	5	4	5
B0G198	B0G198	>tr|B0G198|B0G198_DICDI LIM-type zinc finger-containing protein OS=Dictyostelium discoideum OX=44689 GN=DDB_G0295683 PE=4 SV=1	DDB_G0295683	1	DDB_G0295683	6							7	27	7	27	-3.09534
B0M0P5	B0M0P5	>sp|B0M0P5|DDB1_DICDI DNA damage-binding protein 1 OS=Dictyostelium discoideum OX=44689 GN=repE PE=1 SV=1	REPE	1	REPE	2							6	5	6	5
B0M0Q3	B0M0Q3	>tr|B0M0Q3|B0M0Q3_DICDI Transmembrane protein OS=Dictyostelium discoideum OX=44689 GN=DDB_G0272232 PE=4 SV=1	DDB_G0272232	1	DDB_G0272232	2							10	5	10	5	2.1002
C7FZW3	C7FZW3	>tr|C7FZW3|C7FZW3_DICDI RanBP2-type zinc finger OS=Dictyostelium discoideum OX=44689 GN=DDB_G0302588 PE=4 SV=1	DDB_G0302588	1	DDB_G0302588	1							0	2	0	2
C7FZW4	C7FZW4	>tr|C7FZW4|C7FZW4_DICDI Leucine-rich repeat-containing protein OS=Dictyostelium discoideum OX=44689 GN=DDB_G0295829 PE=4 SV=1	DDB_G0295829	1	DDB_G0295829	1							1	1	1	1
C7FZX3	C7FZX3	>tr|C7FZX3|C7FZX3_DICDI WD40 repeat-containing protein OS=Dictyostelium discoideum OX=44689 GN=nle1 PE=4 SV=1	NLE1	1	NLE1	2							1	5	1	5
C7FZZ0	C7FZZ0	>tr|C7FZZ0|C7FZZ0_DICDI SH3 domain-containing protein OS=Dictyostelium discoideum OX=44689 GN=DDB_G0274805 PE=1 SV=1	DDB_G0274805	1	DDB_G0274805	1							4	0	4	0
C7G004	C7G004	>tr|C7G004|C7G004_DICDI Heat shock protein DnaJ family protein OS=Dictyostelium discoideum OX=44689 GN=DDB_G0304475 PE=4 SV=1	DDB_G0304475	1	DDB_G0304475	1							3	3	3	3
C7G006	C7G006	>tr|C7G006|C7G006_DICDI IPT/TIG domain-containing protein OS=Dictyostelium discoideum OX=44689 GN=DDB_G0295723 PE=4 SV=1	DDB_G0295723	1	DDB_G0295723	1							0	1	0	1
C7G014	C7G014	>tr|C7G014|C7G014_DICDI Uncharacterized protein OS=Dictyostelium discoideum OX=44689 GN=DDB_G0279863 PE=4 SV=1	DDB_G0279863	1	DDB_G0279863	1							0	5	0	5
C7G018	C7G018	>tr|C7G018|C7G018_DICDI U3 small nucleolar ribonucleoprotein protein OS=Dictyostelium discoideum OX=44689 GN=imp4 PE=4 SV=1	IMP4	1	IMP4	3							7	13	7	13	-1.08722
C7G020	C7G020	>tr|C7G020|C7G020_DICDI Beta-lactamase family protein OS=Dictyostelium discoideum OX=44689 GN=DDB_G0282095 PE=3 SV=1	DDB_G0282095	1	DDB_G0282095	4							7	1	7	1
C7G023;C7G024	C7G023;C7G024	>tr|C7G023|C7G023_DICDI NOL1/NOP2/Sun family protein OS=Dictyostelium discoideum OX=44689 GN=DDB_G0295715 PE=3 SV=1;>tr|C7G024|C7G024_DICDI NOL1/NOP2/Sun family protein OS=Dictyostelium discoideum OX=44689 GN=DDB_G0295715 PE=3 SV=1	DDB_G0295715;DDB_G0295715	1	DDB_G0295715	5							5	23	5	23	-3.10244
C7G034	C7G034	>tr|C7G034|C7G034_DICDI HECT-type E3 ubiquitin transferase OS=Dictyostelium discoideum OX=44689 GN=DDB_G0285063 PE=3 SV=1	DDB_G0285063	1	DDB_G0285063	4							5	11	5	11	-1.09917
C7G051	C7G051	>tr|C7G051|C7G051_DICDI 60S ribosomal protein L39 OS=Dictyostelium discoideum OX=44689 GN=rpl39 PE=3 SV=1	RPL39	1	RPL39	1							5	5	5	5
C7G054	C7G054	>tr|C7G054|C7G054_DICDI Small nuclear ribonucleoprotein E OS=Dictyostelium discoideum OX=44689 GN=snrpE PE=3 SV=1	SNRPE	1	SNRPE	1							5	5	5	5
C7G057	C7G057	>tr|C7G057|C7G057_DICDI Transmembrane protein OS=Dictyostelium discoideum OX=44689 GN=DDB_G0295735 PE=4 SV=1	DDB_G0295735	1	DDB_G0295735	2							0	10	0	10	-6.10331
C7G062	C7G062	>tr|C7G062|C7G062_DICDI Mitochondrial substrate carrier family protein OS=Dictyostelium discoideum OX=44689 GN=DDB_G0295753 PE=3 SV=1	DDB_G0295753	1	DDB_G0295753	2							5	10	5	10	-1.36597
C7G071	C7G071	>tr|C7G071|C7G071_DICDI Aminoglycoside phosphotransferase domain-containing protein OS=Dictyostelium discoideum OX=44689 GN=DDB_G0295739 PE=4 SV=1	DDB_G0295739	1	DDB_G0295739	1							1	4	1	4
O00897	O00897	>sp|O00897|CALML_DICDI Calmodulin-like protein OS=Dictyostelium discoideum OX=44689 GN=calB PE=2 SV=1	CALB	1	CALB	5							3	18	3	18	-4.46793
O15706	O15706	>sp|O15706|VACA_DICDI Vacuolin-A OS=Dictyostelium discoideum OX=44689 GN=vacA PE=1 SV=1	VACA	1	VACA	5							12	7	12	7	2.34054
O15736	O15736	>sp|O15736|TIPD_DICDI Protein tipD OS=Dictyostelium discoideum OX=44689 GN=tipD PE=3 SV=1	TIPD	1	TIPD	1							4	0	4	0
O15743	O15743	>sp|O15743|SPNA_DICDI Protein spalten OS=Dictyostelium discoideum OX=44689 GN=spnA PE=1 SV=1	SPNA	1	SPNA	1							2	2	2	2
O15819	O15819	>sp|O15819|H33A_DICDI Histone H3.3 type a OS=Dictyostelium discoideum OX=44689 GN=H3a PE=1 SV=1	H3A	1	H3A	4							7	6	7	6
O21034	O21034	>sp|O21034|MP30_DICDI Uncharacterized mitochondrial protein 30 OS=Dictyostelium discoideum OX=44689 GN=DidioMp30 PE=4 SV=1	DIDIOMP30	1	DIDIOMP30	3							9	8	9	8	0.924879
O21035	O21035	>sp|O21035|RT14_DICDI Small ribosomal subunit protein uS14m OS=Dictyostelium discoideum OX=44689 GN=mrps14 PE=3 SV=1	MRPS14	1	MRPS14	2							8	6	8	6	1.33378
O21036	O21036	>sp|O21036|RT08_DICDI Small ribosomal subunit protein uS8m OS=Dictyostelium discoideum OX=44689 GN=mrps8 PE=3 SV=1	MRPS8	1	MRPS8	2							9	4	9	4	2.666
O21047	O21047	>sp|O21047|NU4M_DICDI NADH-ubiquinone oxidoreductase chain 4 OS=Dictyostelium discoideum OX=44689 GN=nad4 PE=3 SV=1	NAD4	1	NAD4	2							7	5	7	5
O60999	O60999	>sp|O60999|CUL1_DICDI Cullin-1 OS=Dictyostelium discoideum OX=44689 GN=culA PE=1 SV=1	CULA	1	CULA	1							0	1	0	1
O76173	O76173	>sp|O76173|RAB1C_DICDI Ras-related protein Rab-1C OS=Dictyostelium discoideum OX=44689 GN=Rab1C PE=2 SV=1	RAB1C	1	RAB1C	3							8	10	8	10	-0.00834595
O76734	O76734	>sp|O76734|TUP1_DICDI General transcriptional corepressor tupA OS=Dictyostelium discoideum OX=44689 GN=tupA PE=2 SV=1	TUPA	1	TUPA	5							11	22	11	22	-1.48184
O76740	O76740	>tr|O76740|O76740_DICDI Cytochrome c oxidase assembly protein OS=Dictyostelium discoideum OX=44689 GN=coxA PE=3 SV=1	COXA	1	COXA	1							1	1	1	1
O77033	O77033	>sp|O77033|CYC8_DICDI General transcriptional corepressor trfA OS=Dictyostelium discoideum OX=44689 GN=trfA PE=2 SV=1	TRFA	1	TRFA	2							5	5	5	5
O77203	O77203	>sp|O77203|PIAA_DICDI Protein pianissimo A OS=Dictyostelium discoideum OX=44689 GN=piaA PE=1 SV=1	PIAA	1	PIAA	2							4	6	4	6
O77229	O77229	>sp|O77229|CATA_DICDI Catalase-A OS=Dictyostelium discoideum OX=44689 GN=catA PE=2 SV=2	CATA	1	CATA	1							2	5	2	5
O77257	O77257	>sp|O77257|SCTA_DICDI Secreted protein A OS=Dictyostelium discoideum OX=44689 GN=p17 PE=1 SV=1	P17	1	P17	1							4	2	4	2
O96042	O96042	>sp|O96042|DIA2_DICDI Differentiation-associated protein 2 OS=Dictyostelium discoideum OX=44689 GN=dia2 PE=2 SV=1	DIA2	1	DIA2	1							4	5	4	5
O96552	O96552	>sp|O96552|CHMP1_DICDI Charged multivesicular body protein 1 OS=Dictyostelium discoideum OX=44689 GN=chmp1 PE=3 SV=1	CHMP1	1	CHMP1	4							6	18	6	18	-2.94708
O96612	O96612	>sp|O96612|UBPB_DICDI Ubiquitin hydrolase B OS=Dictyostelium discoideum OX=44689 GN=ubpB PE=1 SV=1	UBPB	1	UBPB	1							4	3	4	3
O96626	O96626	>sp|O96626|ARPC5_DICDI Actin-related protein 2/3 complex subunit 5 OS=Dictyostelium discoideum OX=44689 GN=arcE PE=1 SV=1	ARCE	1	ARCE	2							4	9	4	9	-1.72634
O96923	O96923	>sp|O96923|GNRA_DICDI Gelsolin-related protein of 125 kDa OS=Dictyostelium discoideum OX=44689 GN=gnrA PE=1 SV=1	GNRA	1	GNRA	5							7	18	7	18	-1.96687
P02599	P02599	>sp|P02599|CALM_DICDI Calmodulin OS=Dictyostelium discoideum OX=44689 GN=calA PE=1 SV=3	CALA	1	CALA	3							7	10	7	10	-0.387869
P05817	P05817	>sp|P05817|D11_DICDI Prestalk D11 protein OS=Dictyostelium discoideum OX=44689 GN=ampA PE=2 SV=3	AMPA	1	AMPA	1							1	1	1	1
P09402	P09402	>sp|P09402|MLE_DICDI Myosin, essential light chain OS=Dictyostelium discoideum OX=44689 GN=mlcE PE=2 SV=2	MLCE	1	MLCE	2							1	6	1	6
P0CD60	P0CD60	>sp|P0CD60|FRMC_DICDI FERM domain-containing protein C OS=Dictyostelium discoideum OX=44689 GN=frmC PE=4 SV=1	FRMC	1	FRMC	1							1	1	1	1
P0CD62	P0CD62	>sp|P0CD62|LIMKB_DICDI Probable LIM domain-containing serine/threonine-protein kinase DDB_G0286997 OS=Dictyostelium discoideum OX=44689 GN=DDB_G0286997 PE=3 SV=1	DDB_G0286997	1	DDB_G0286997	1							0	3	0	3
P0CD63	P0CD63	>sp|P0CD63|Y5729_DICDI J domain-containing protein DDB_G0295729 OS=Dictyostelium discoideum OX=44689 GN=DDB_G0295729 PE=4 SV=1	DDB_G0295729	1	DDB_G0295729	1							5	5	5	5
P11872	P11872	>sp|P11872|M3R_DICDI cAMP-regulated M3R protein OS=Dictyostelium discoideum OX=44689 GN=prtB PE=2 SV=4	PRTB	1	PRTB	6							27	2	27	2	6.88972
P14330	P14330	>sp|P14330|VSV4_DICDI Vegetative-specific protein V4 OS=Dictyostelium discoideum OX=44689 GN=lmcB PE=2 SV=2	LMCB	1	LMCB	2							1	10	1	10	-4.08712
P16051	P16051	>sp|P16051|GPA2_DICDI Guanine nucleotide-binding protein alpha-2 subunit OS=Dictyostelium discoideum OX=44689 GN=gpaB PE=1 SV=3	GPAB	1	GPAB	2							7	7	7	7	0.097974
P18160	P18160	>sp|P18160|SPLA_DICDI Dual specificity protein kinase splA OS=Dictyostelium discoideum OX=44689 GN=splA PE=1 SV=3	SPLA	1	SPLA	13							11	60	11	60	-4.05054
P22467	P22467	>sp|P22467|MYOA_DICDI Myosin IA heavy chain OS=Dictyostelium discoideum OX=44689 GN=myoA PE=3 SV=2	MYOA	1	MYOA	3							3	13	3	13	-3.56478
P29447	P29447	>sp|P29447|THIO3_DICDI Thioredoxin-3 OS=Dictyostelium discoideum OX=44689 GN=trxC PE=3 SV=2	TRXC	1	TRXC	1							5	5	5	5
P29505	P29505	>sp|P29505|COX5_DICDI Cytochrome c oxidase subunit 5 OS=Dictyostelium discoideum OX=44689 GN=cxeA PE=1 SV=3	CXEA	1	CXEA	6							29	12	29	12	2.72492
P30815	P30815	>sp|P30815|COX4_DICDI Cytochrome c oxidase subunit 4, mitochondrial OS=Dictyostelium discoideum OX=44689 GN=cxdA PE=2 SV=2	CXDA	1	CXDA	1							4	4	4	4
P34101	P34101	>sp|P34101|FHKC_DICDI Probable serine/threonine-protein kinase fhkC OS=Dictyostelium discoideum OX=44689 GN=fhkC PE=3 SV=2	FHKC	1	FHKC	3							4	14	4	14	-2.2689
P34117	P34117	>sp|P34117|CDK5_DICDI Cyclin-dependent kinase 5 homolog OS=Dictyostelium discoideum OX=44689 GN=cdk5 PE=2 SV=2	CDK5	1	CDK5	2							5	8	5	8	-0.245497
P34119	P34119	>sp|P34119|PSA4_DICDI Proteasome subunit alpha type-4 OS=Dictyostelium discoideum OX=44689 GN=psmA4 PE=2 SV=1	PSMA4	1	PSMA4	2							8	0	8	0
P34121	P34121	>sp|P34121|COAA_DICDI Coactosin OS=Dictyostelium discoideum OX=44689 GN=coaA PE=1 SV=1	COAA	1	COAA	2							9	8	9	8	0.587295
P34137	P34137	>sp|P34137|PTP1_DICDI Tyrosine-protein phosphatase 1 OS=Dictyostelium discoideum OX=44689 GN=ptpA1-1 PE=2 SV=2	PTPA1-1	1	PTPA1-1	4							9	6	9	6	1.97377
P34138	P34138	>sp|P34138|PTP2_DICDI Tyrosine-protein phosphatase 2 OS=Dictyostelium discoideum OX=44689 GN=ptpB PE=2 SV=1	PTPB	1	PTPB	1							4	5	4	5
P34142	P34142	>sp|P34142|RAB21_DICDI Ras-related protein Rab-21 OS=Dictyostelium discoideum OX=44689 GN=rab21 PE=1 SV=2	RAB21	1	RAB21	3							9	8	9	8	0.941561
P34143	P34143	>sp|P34143|RABC_DICDI Ras-related protein RabC OS=Dictyostelium discoideum OX=44689 GN=rabC PE=2 SV=2	RABC	1	RABC	4							16	8	16	8	2.61162
P34148	P34148	>sp|P34148|RACB_DICDI Rho-related protein racB OS=Dictyostelium discoideum OX=44689 GN=racB PE=1 SV=1	RACB	1	RACB	2							10	8	10	8	0.932231
P35085	P35085	>sp|P35085|CBPP_DICDI Calcium-binding protein P OS=Dictyostelium discoideum OX=44689 GN=cbpP PE=2 SV=2	CBPP	1	CBPP	1							4	3	4	3
P36412	P36412	>sp|P36412|RB11A_DICDI Ras-related protein Rab-11A OS=Dictyostelium discoideum OX=44689 GN=rab11A PE=1 SV=1	RAB11A	1	RAB11A	1							1	2	1	2
P36413	P36413	>sp|P36413|ODP2_DICDI Dihydrolipoyllysine-residue acetyltransferase component of pyruvate dehydrogenase complex, mitochondrial OS=Dictyostelium discoideum OX=44689 GN=pdhC PE=1 SV=2	PDHC	1	PDHC	10							37	13	37	13	3.58927
P36416	P36416	>sp|P36416|ARD1_DICDI N-terminal acetyltransferase complex ARD1 subunit homolog OS=Dictyostelium discoideum OX=44689 GN=natA PE=2 SV=1	NATA	1	NATA	1							0	5	0	5
P42521	P42521	>sp|P42521|RIR2_DICDI Ribonucleoside-diphosphate reductase small subunit OS=Dictyostelium discoideum OX=44689 GN=rnrB-1 PE=2 SV=2	RNRB-1	1	RNRB-1	1							2	2	2	2
P53766	P53766	>sp|P53766|UNG_DICDI Uracil-DNA glycosylase OS=Dictyostelium discoideum OX=44689 GN=uglA PE=2 SV=2	UGLA	1	UGLA	7							4	33	4	33	-4.65405
P54672	P54672	>sp|P54672|AP2M_DICDI AP-2 complex subunit mu OS=Dictyostelium discoideum OX=44689 GN=apm2 PE=2 SV=2	APM2	1	APM2	4							15	12	15	12	0.698356
P54673	P54673	>sp|P54673|PI3K1_DICDI Phosphatidylinositol 3-kinase 1 OS=Dictyostelium discoideum OX=44689 GN=pikA PE=2 SV=2	PIKA	1	PIKA	1							1	2	1	2
P54686	P54686	>sp|P54686|AIP1_DICDI Actin-interacting protein 1 OS=Dictyostelium discoideum OX=44689 GN=aip1 PE=1 SV=2	AIP1	1	AIP1	2							8	8	8	8	0.574873
P54695	P54695	>sp|P54695|MYOF_DICDI Myosin IF heavy chain OS=Dictyostelium discoideum OX=44689 GN=myoF PE=3 SV=2	MYOF	1	MYOF	5							7	12	7	12	-0.880322
P54697	P54697	>sp|P54697|MYOJ_DICDI Myosin-J heavy chain OS=Dictyostelium discoideum OX=44689 GN=myoJ PE=3 SV=2	MYOJ	1	MYOJ	1							0	2	0	2
P54703	P54703	>sp|P54703|DYIN_DICDI Cytoplasmic dynein 1 intermediate chain OS=Dictyostelium discoideum OX=44689 GN=dicA PE=2 SV=2	DICA	1	DICA	1							0	2	0	2
P54705	P54705	>sp|P54705|SNWA_DICDI Protein snwA OS=Dictyostelium discoideum OX=44689 GN=snwA PE=1 SV=1	SNWA	1	SNWA	4							1	16	1	16	-5.35996
P90520	P90520	>sp|P90520|TOP2M_DICDI DNA topoisomerase 2, mitochondrial OS=Dictyostelium discoideum OX=44689 GN=top2mt PE=2 SV=2	TOP2MT	1	TOP2MT	3							11	5	11	5	2.43011
P90521	P90521	>sp|P90521|PFKA_DICDI ATP-dependent 6-phosphofructokinase OS=Dictyostelium discoideum OX=44689 GN=pfkA PE=1 SV=2	PFKA	1	PFKA	3							8	8	8	8	0.598592
P90522	P90522	>sp|P90522|ALG1_DICDI Chitobiosyldiphosphodolichol beta-mannosyltransferase OS=Dictyostelium discoideum OX=44689 GN=alg1 PE=2 SV=1	ALG1	1	ALG1	1							2	3	2	3
P90648	P90648	>sp|P90648|MHCKB_DICDI Myosin heavy chain kinase B OS=Dictyostelium discoideum OX=44689 GN=mhkB PE=1 SV=1	MHKB	1	MHKB	1							2	0	2	0
Q1ZX99	Q1ZX99	>tr|Q1ZX99|Q1ZX99_DICDI RhoGEF domain-containing protein OS=Dictyostelium discoideum OX=44689 GN=gxcZ PE=4 SV=2	GXCZ	1	GXCZ	1							3	3	3	3
Q1ZXB1	Q1ZXB1	>tr|Q1ZXB1|Q1ZXB1_DICDI RNA-binding region RNP-1 domain-containing protein OS=Dictyostelium discoideum OX=44689 GN=DDB_G0291966 PE=4 SV=1	DDB_G0291966	1	DDB_G0291966	1							0	3	0	3
Q1ZXB3	Q1ZXB3	>sp|Q1ZXB3|CPNF_DICDI Copine-F OS=Dictyostelium discoideum OX=44689 GN=cpnF PE=2 SV=1	CPNF	1	CPNF	9							13	38	13	38	-2.51019
Q1ZXC2	Q1ZXC2	>sp|Q1ZXC2|PAP1B_DICDI Polyadenylate-binding protein 1-B OS=Dictyostelium discoideum OX=44689 GN=pabpc1B PE=3 SV=1	PABPC1B	1	PABPC1B	1							1	2	1	2
Q1ZXC6	Q1ZXC6	>sp|Q1ZXC6|ELP3_DICDI Elongator complex protein 3 OS=Dictyostelium discoideum OX=44689 GN=elp3 PE=3 SV=1	ELP3	1	ELP3	2							5	3	5	3
Q1ZXC8	Q1ZXC8	>sp|Q1ZXC8|PXI_DICDI Probable serine/threonine-protein kinase pXi OS=Dictyostelium discoideum OX=44689 GN=pXi PE=2 SV=1	PXI	1	PXI	6							2	29	2	29	-5.77589
Q1ZXC9	Q1ZXC9	>sp|Q1ZXC9|UFC1_DICDI Ubiquitin-fold modifier-conjugating enzyme 1 OS=Dictyostelium discoideum OX=44689 GN=ufc1 PE=3 SV=1	UFC1	1	UFC1	1							4	5	4	5
Q1ZXD8	Q1ZXD8	>tr|Q1ZXD8|Q1ZXD8_DICDI Uncharacterized protein OS=Dictyostelium discoideum OX=44689 GN=MF12 PE=4 SV=1	MF12	1	MF12	2							2	9	2	9	-2.60169
Q1ZXD9	Q1ZXD9	>sp|Q1ZXD9|Y8017_DICDI Sphingomyelinase DDB_G0288017 OS=Dictyostelium discoideum OX=44689 GN=DDB_G0288017 PE=3 SV=1	DDB_G0288017	1	DDB_G0288017	1							0	4	0	4
Q1ZXE9	Q1ZXE9	>tr|Q1ZXE9|Q1ZXE9_DICDI I/LWEQ domain-containing protein OS=Dictyostelium discoideum OX=44689 GN=hipA PE=3 SV=1	HIPA	1	HIPA	4							9	8	9	8	0.939581
Q1ZXF6	Q1ZXF6	>tr|Q1ZXF6|Q1ZXF6_DICDI PSP proline-rich domain-containing protein OS=Dictyostelium discoideum OX=44689 GN=sf3b2 PE=4 SV=1	SF3B2	1	SF3B2	6							3	28	3	28	-5.67668
Q1ZXF9	Q1ZXF9	>tr|Q1ZXF9|Q1ZXF9_DICDI FNIP repeat-containing protein OS=Dictyostelium discoideum OX=44689 GN=DDB_G0283195 PE=4 SV=1	DDB_G0283195	1	DDB_G0283195	2							7	10	7	10	-0.387869
Q1ZXH0	Q1ZXH0	>sp|Q1ZXH0|MSH3_DICDI DNA mismatch repair protein Msh3 OS=Dictyostelium discoideum OX=44689 GN=msh3 PE=3 SV=1	MSH3	1	MSH3	1							5	0	5	0
Q1ZXH8	Q1ZXH8	>sp|Q1ZXH8|GXCDD_DICDI Guanine exchange factor for Rac 30 OS=Dictyostelium discoideum OX=44689 GN=gxcDD PE=4 SV=3	GXCDD	1	GXCDD	2							5	5	5	5
Q1ZXI6	Q1ZXI6	>sp|Q1ZXI6|PLPHP_DICDI Pyridoxal phosphate homeostasis protein OS=Dictyostelium discoideum OX=44689 GN=prosc PE=3 SV=2	PROSC	1	PROSC	4							1	18	1	18	-5.63188
Q1ZXJ2	Q1ZXJ2	>tr|Q1ZXJ2|Q1ZXJ2_DICDI Calponin-homology (CH) domain-containing protein OS=Dictyostelium discoideum OX=44689 GN=DDB_G0294557 PE=4 SV=2	DDB_G0294557	1	DDB_G0294557	2							3	5	3	5
Q1ZXK2	Q1ZXK2	>sp|Q1ZXK2|FORG_DICDI Formin-G OS=Dictyostelium discoideum OX=44689 GN=forG PE=1 SV=1	FORG	1	FORG	2							3	4	3	4
Q1ZXK3	Q1ZXK3	>sp|Q1ZXK3|LSM3_DICDI Probable U6 snRNA-associated Sm-like protein LSm3 OS=Dictyostelium discoideum OX=44689 GN=lsm3 PE=3 SV=1	LSM3	1	LSM3	1							3	4	3	4
Q1ZXL7	Q1ZXL7	>sp|Q1ZXL7|C5083_DICDI Probable cytochrome P450 508A3 OS=Dictyostelium discoideum OX=44689 GN=cyp508A3-1 PE=3 SV=1	CYP508A3-1	1	CYP508A3-1	1							1	0	1	0
Q1ZXN5	Q1ZXN5	>tr|Q1ZXN5|Q1ZXN5_DICDI Ribosomal protein/NADH dehydrogenase domain-containing protein OS=Dictyostelium discoideum OX=44689 GN=DDB_G0272476 PE=3 SV=1	DDB_G0272476	1	DDB_G0272476	1							4	4	4	4
Q1ZXN6	Q1ZXN6	>tr|Q1ZXN6|Q1ZXN6_DICDI Pleckstrin domain-containing protein OS=Dictyostelium discoideum OX=44689 GN=gxcM PE=4 SV=1	GXCM	1	GXCM	1							1	5	1	5
Q1ZXQ8	Q1ZXQ8	>sp|Q1ZXQ8|MTAA_DICDI Centrosomal protein 224 OS=Dictyostelium discoideum OX=44689 GN=mtaA PE=1 SV=1	MTAA	1	MTAA	2							3	5	3	5
Q23862	Q23862	>sp|Q23862|RACE_DICDI Rho-related protein racE OS=Dictyostelium discoideum OX=44689 GN=racE PE=1 SV=1	RACE	1	RACE	1							5	4	5	4
Q23883	Q23883	>sp|Q23883|NDUS2_DICDI NADH-ubiquinone oxidoreductase 49 kDa subunit OS=Dictyostelium discoideum OX=44689 GN=nad7 PE=1 SV=1	NAD7	1	NAD7	2							4	5	4	5
Q23885	Q23885	>sp|Q23885|MP21_DICDI Uncharacterized mitochondrial protein 21 OS=Dictyostelium discoideum OX=44689 GN=DidioMp21 PE=4 SV=1	DIDIOMP21	1	DIDIOMP21	1							1	3	1	3
Q23887	Q23887	>sp|Q23887|RT07_DICDI Small ribosomal subunit protein uS7m OS=Dictyostelium discoideum OX=44689 GN=mrps7 PE=3 SV=1	MRPS7	1	MRPS7	2							9	8	9	8	0.600577
Q23915	Q23915	>sp|Q23915|KINX_DICDI Probable serine/threonine-protein kinase kinX OS=Dictyostelium discoideum OX=44689 GN=kinX PE=3 SV=2	KINX	1	KINX	1							2	5	2	5
Q23917	Q23917	>sp|Q23917|PDE2_DICDI 3',5'-cyclic-nucleotide phosphodiesterase regA OS=Dictyostelium discoideum OX=44689 GN=regA PE=1 SV=1	REGA	1	REGA	1							2	0	2	0
Q27562	Q27562	>sp|Q27562|PSA1_DICDI Proteasome subunit alpha type-1 OS=Dictyostelium discoideum OX=44689 GN=psmA1 PE=3 SV=1	PSMA1	1	PSMA1	2							7	4	7	4
Q27563	Q27563	>sp|Q27563|PSA3_DICDI Proteasome subunit alpha type-3 OS=Dictyostelium discoideum OX=44689 GN=psmA3 PE=2 SV=2	PSMA3	1	PSMA3	1							0	1	0	1
Q34313	Q34313	>sp|Q34313|NU5M_DICDI NADH-ubiquinone oxidoreductase chain 5 OS=Dictyostelium discoideum OX=44689 GN=nad5 PE=3 SV=2	NAD5	1	NAD5	2							9	8	9	8	0.589353
Q3ZE13	Q3ZE13	>sp|Q3ZE13|RPP30_DICDI Ribonuclease P protein subunit drpp30 OS=Dictyostelium discoideum OX=44689 GN=drpp30 PE=2 SV=1	DRPP30	1	DRPP30	1							5	4	5	4
Q54AX6	Q54AX6	>sp|Q54AX6|CLCA_DICDI Chloride channel protein A OS=Dictyostelium discoideum OX=44689 GN=clcA PE=2 SV=1	CLCA	1	CLCA	3							1	9	1	9	-5.82842
Q54B10	Q54B10	>sp|Q54B10|REDA_DICDI NADPH oxidoreductase A OS=Dictyostelium discoideum OX=44689 GN=redA PE=2 SV=1	REDA	1	REDA	4							12	5	12	5	2.40966
Q54B20	Q54B20	>sp|Q54B20|SDHF2_DICDI Succinate dehydrogenase assembly factor 2, mitochondrial OS=Dictyostelium discoideum OX=44689 GN=DDB_G0293946 PE=3 SV=1	DDB_G0293946	1	DDB_G0293946	1							4	3	4	3
Q54B24	Q54B24	>tr|Q54B24|Q54B24_DICDI Uncharacterized protein OS=Dictyostelium discoideum OX=44689 GN=DDB_G0293982 PE=4 SV=1	DDB_G0293982	1	DDB_G0293982	4							9	9	9	9	0.62007
Q54B27	Q54B27	>sp|Q54B27|EXOC6_DICDI Exocyst complex component 6 OS=Dictyostelium discoideum OX=44689 GN=exoc6 PE=3 SV=1	EXOC6	1	EXOC6	1							5	5	5	5
Q54B42	Q54B42	>tr|Q54B42|Q54B42_DICDI TraB family protein OS=Dictyostelium discoideum OX=44689 GN=DDB_G0293922 PE=4 SV=1	DDB_G0293922	1	DDB_G0293922	1							5	0	5	0
Q54B45	Q54B45	>tr|Q54B45|Q54B45_DICDI Uncharacterized protein OS=Dictyostelium discoideum OX=44689 GN=DDB_G0293916 PE=4 SV=1	DDB_G0293916	1	DDB_G0293916	1							5	1	5	1
Q54B60	Q54B60	>sp|Q54B60|OMT11_DICDI Probable inactive O-methyltransferase 11 OS=Dictyostelium discoideum OX=44689 GN=omt11 PE=3 SV=1	OMT11	1	OMT11	1							2	2	2	2
Q54B68	Q54B68	>sp|Q54B68|IDHB_DICDI Isocitrate dehydrogenase [NAD] regulatory subunit B, mitochondrial OS=Dictyostelium discoideum OX=44689 GN=idhB PE=3 SV=1	IDHB	1	IDHB	3							11	4	11	4	2.96005
Q54B74	Q54B74	>tr|Q54B74|Q54B74_DICDI Haloacid dehalogenase-like hydrolase OS=Dictyostelium discoideum OX=44689 GN=DDB_G0293862 PE=4 SV=1	DDB_G0293862	1	DDB_G0293862	3							2	14	2	14	-3.74439
Q54BA2	Q54BA2	>sp|Q54BA2|Y3800_DICDI Ankyrin repeat, bromo and BTB domain-containing protein DDB_G0293800 OS=Dictyostelium discoideum OX=44689 GN=DDB_G0293800 PE=4 SV=1	DDB_G0293800	1	DDB_G0293800	1							4	4	4	4
Q54BB8	Q54BB8	>tr|Q54BB8|Q54BB8_DICDI NUDIX hydrolase family protein OS=Dictyostelium discoideum OX=44689 GN=MTH PE=3 SV=1	MTH	1	MTH	1							0	3	0	3
Q54BC2	Q54BC2	>sp|Q54BC2|H2BV1_DICDI Histone H2B.v1 OS=Dictyostelium discoideum OX=44689 GN=H2Bv1 PE=3 SV=1	H2BV1	1	H2BV1	3							12	8	12	8	1.53439
Q54BE0	Q54BE0	>sp|Q54BE0|HS7C3_DICDI Heat shock cognate 70 kDa protein 3 OS=Dictyostelium discoideum OX=44689 GN=DDB_G0293674 PE=3 SV=1	DDB_G0293674	1	DDB_G0293674	1							3	4	3	4
Q54BE9	Q54BE9	>tr|Q54BE9|Q54BE9_DICDI Uncharacterized protein OS=Dictyostelium discoideum OX=44689 GN=DDB_G0293658 PE=4 SV=1	DDB_G0293658	1	DDB_G0293658	5							2	23	2	23	-5.14749
Q54BF5	Q54BF5	>sp|Q54BF5|CUPD_DICDI Calcium up-regulated protein D OS=Dictyostelium discoideum OX=44689 GN=cupD PE=2 SV=2	CUPD	1	CUPD	1							2	5	2	5
Q54BG2	Q54BG2	>tr|Q54BG2|Q54BG2_DICDI Tudor domain-containing protein OS=Dictyostelium discoideum OX=44689 GN=DDB_G0293636 PE=4 SV=1	DDB_G0293636	1	DDB_G0293636	10							5	44	5	44	-4.94541
Q54BH1	Q54BH1	>tr|Q54BH1|Q54BH1_DICDI DUF590 family protein OS=Dictyostelium discoideum OX=44689 GN=DDB_G0293626 PE=4 SV=1	DDB_G0293626	1	DDB_G0293626	1							4	1	4	1
Q54BH2	Q54BH2	>tr|Q54BH2|Q54BH2_DICDI Uncharacterized protein OS=Dictyostelium discoideum OX=44689 GN=DDB_G0293624 PE=3 SV=1	DDB_G0293624	1	DDB_G0293624	2							1	9	1	9	-3.75837
Q54BH3	Q54BH3	>tr|Q54BH3|Q54BH3_DICDI Nucleolar complex protein 3 homolog OS=Dictyostelium discoideum OX=44689 GN=DDB_G0293622 PE=3 SV=1	DDB_G0293622	1	DDB_G0293622	7							7	27	7	27	-2.73436
Q54BH9	Q54BH9	>tr|Q54BH9|Q54BH9_DICDI Exosome complex exonuclease RRP44 OS=Dictyostelium discoideum OX=44689 GN=DDB_G0293614 PE=3 SV=1	DDB_G0293614	1	DDB_G0293614	1							3	2	3	2
Q54BJ5	Q54BJ5	>tr|Q54BJ5|Q54BJ5_DICDI Glutathione S-transferase OS=Dictyostelium discoideum OX=44689 GN=DDB_G0293718 PE=4 SV=1	DDB_G0293718	1	DDB_G0293718	3							14	10	14	10	1.43105
Q54BK0	Q54BK0	>sp|Q54BK0|NFX1_DICDI Transcriptional repressor NF-X1 homolog OS=Dictyostelium discoideum OX=44689 GN=nfx1 PE=3 SV=1	NFX1	1	NFX1	2							7	8	7	8	0.20524
Q54BK1	Q54BK1	>sp|Q54BK1|GGPPS_DICDI Geranylgeranyl pyrophosphate synthase OS=Dictyostelium discoideum OX=44689 GN=ggps1 PE=3 SV=1	GGPS1	1	GGPS1	2							2	7	2	7
Q54BK7	Q54BK7	>tr|Q54BK7|Q54BK7_DICDI Squalene monooxygenase OS=Dictyostelium discoideum OX=44689 GN=sqle PE=3 SV=1	SQLE	1	SQLE	1							4	4	4	4
Q54BL2	Q54BL2	>sp|Q54BL2|EFS2_DICDI Putative pre-rRNA-processing protein esf2 OS=Dictyostelium discoideum OX=44689 GN=esf2 PE=3 SV=1	ESF2	1	ESF2	1							1	4	1	4
Q54BM1	Q54BM1	>sp|Q54BM1|RPA2_DICDI DNA-directed RNA polymerase I subunit rpa2 OS=Dictyostelium discoideum OX=44689 GN=polr1b PE=3 SV=1	POLR1B	1	POLR1B	2							1	6	1	6
Q54BP5	Q54BP5	>tr|Q54BP5|Q54BP5_DICDI N-acetyltransferase domain-containing protein OS=Dictyostelium discoideum OX=44689 GN=DDB_G0293514 PE=4 SV=1	DDB_G0293514	1	DDB_G0293514	1							4	4	4	4
Q54BQ2	Q54BQ2	>tr|Q54BQ2|Q54BQ2_DICDI Poly A polymerase head domain-containing protein OS=Dictyostelium discoideum OX=44689 GN=DDB_G0293504 PE=3 SV=1	DDB_G0293504	1	DDB_G0293504	2							9	8	9	8	0.941561
Q54BR4	Q54BR4	>tr|Q54BR4|Q54BR4_DICDI Fanconi anemia group I protein homolog OS=Dictyostelium discoideum OX=44689 GN=DDB_G0293476 PE=4 SV=1	DDB_G0293476	1	DDB_G0293476	1							0	1	0	1
Q54BR9	Q54BR9	>tr|Q54BR9|Q54BR9_DICDI Uncharacterized protein OS=Dictyostelium discoideum OX=44689 GN=DDB_G0293474 PE=4 SV=1	DDB_G0293474	1	DDB_G0293474	1							1	2	1	2
Q54BS1	Q54BS1	>tr|Q54BS1|Q54BS1_DICDI WD40 repeat-containing protein OS=Dictyostelium discoideum OX=44689 GN=cirh1a PE=4 SV=2	CIRH1A	1	CIRH1A	2							9	7	9	7	1.29257
Q54BT0	Q54BT0	>tr|Q54BT0|Q54BT0_DICDI Transmembrane protein OS=Dictyostelium discoideum OX=44689 GN=DDB_G0293444 PE=4 SV=1	DDB_G0293444	1	DDB_G0293444	1							2	1	2	1
Q54BU4	Q54BU4	>sp|Q54BU4|ABCB1_DICDI ABC transporter B family member 1 OS=Dictyostelium discoideum OX=44689 GN=abcB1 PE=3 SV=1	ABCB1	1	ABCB1	1							5	2	5	2
Q54BV0	Q54BV0	>tr|Q54BV0|Q54BV0_DICDI Uncharacterized protein OS=Dictyostelium discoideum OX=44689 GN=DDB_G0293412 PE=4 SV=1	DDB_G0293412	1	DDB_G0293412	3							4	11	4	11	-1.58151
Q54C11	Q54C11	>sp|Q54C11|Y3202_DICDI TNF receptor-associated factor family protein DDB_G0293202 OS=Dictyostelium discoideum OX=44689 GN=DDB_G0293202 PE=2 SV=1	DDB_G0293202	1	DDB_G0293202	1							0	0	0	0
Q54C27	Q54C27	>sp|Q54C27|OST1_DICDI Dolichyl-diphosphooligosaccharide--protein glycosyltransferase subunit 1 OS=Dictyostelium discoideum OX=44689 GN=ost1 PE=2 SV=1	OST1	1	OST1	2							7	1	7	1	4.61258
Q54C42	Q54C42	>tr|Q54C42|Q54C42_DICDI Uncharacterized protein OS=Dictyostelium discoideum OX=44689 GN=DDB_G0293244 PE=3 SV=1	DDB_G0293244	1	DDB_G0293244	2							3	8	3	8	-2.33454
Q54C46	Q54C46	>tr|Q54C46|Q54C46_DICDI Golgi reassembly stacking protein OS=Dictyostelium discoideum OX=44689 GN=grpA PE=4 SV=1	GRPA	1	GRPA	1							0	5	0	5
Q54C49	Q54C49	>sp|Q54C49|EIF3F_DICDI Eukaryotic translation initiation factor 3 subunit F OS=Dictyostelium discoideum OX=44689 GN=eif3f PE=3 SV=1	EIF3F	1	EIF3F	2							7	9	7	9	-0.120088
Q54C55	Q54C55	>sp|Q54C55|PEX14_DICDI Peroxisomal membrane protein PEX14 OS=Dictyostelium discoideum OX=44689 GN=pex14 PE=3 SV=1	PEX14	1	PEX14	2							1	2	1	2
Q54C61	Q54C61	>tr|Q54C61|Q54C61_DICDI Man1/Src1 C-terminal domain-containing protein OS=Dictyostelium discoideum OX=44689 GN=DDB_G0293138 PE=4 SV=1	DDB_G0293138	1	DDB_G0293138	10							4	46	4	46	-5.57243
Q54C63	Q54C63	>tr|Q54C63|Q54C63_DICDI FHA domain-containing protein OS=Dictyostelium discoideum OX=44689 GN=DDB_G0293190 PE=4 SV=1	DDB_G0293190	1	DDB_G0293190	2							4	9	4	9	-1.71809
Q54C64	Q54C64	>sp|Q54C64|PIGL_DICDI Probable N-acetylglucosaminyl-phosphatidylinositol de-N-acetylase OS=Dictyostelium discoideum OX=44689 GN=pigl PE=3 SV=1	PIGL	1	PIGL	1							1	1	1	1
Q54C68	Q54C68	>tr|Q54C68|Q54C68_DICDI Dopey N-terminal domain-containing protein OS=Dictyostelium discoideum OX=44689 GN=DDB_G0293128 PE=3 SV=1	DDB_G0293128	1	DDB_G0293128	1							1	2	1	2
Q54C71	Q54C71	>sp|Q54C71|KXCB_DICDI Kinase and exchange factor for Rac B OS=Dictyostelium discoideum OX=44689 GN=kxcB PE=3 SV=1	KXCB	1	KXCB	2							5	8	5	8	-0.802978
Q54C74	Q54C74	>tr|Q54C74|Q54C74_DICDI GSKIP domain-containing protein OS=Dictyostelium discoideum OX=44689 GN=DDB_G0293188 PE=3 SV=1	DDB_G0293188	1	DDB_G0293188	4							4	19	4	19	-3.11188
Q54C92	Q54C92	>sp|Q54C92|CSN6_DICDI COP9 signalosome complex subunit 6 OS=Dictyostelium discoideum OX=44689 GN=csn6 PE=1 SV=1	CSN6	1	CSN6	1							1	5	1	5
Q54CA5	Q54CA5	>tr|Q54CA5|Q54CA5_DICDI S5 DRBM domain-containing protein OS=Dictyostelium discoideum OX=44689 GN=DDB_G0293090 PE=4 SV=1	DDB_G0293090	1	DDB_G0293090	6							17	11	17	11	1.95824
Q54CB1	Q54CB1	>tr|Q54CB1|Q54CB1_DICDI Uncharacterized protein OS=Dictyostelium discoideum OX=44689 GN=DDB_G0293078 PE=4 SV=1	DDB_G0293078	1	DDB_G0293078	3							8	14	8	14	-1.29101
Q54CB3	Q54CB3	>tr|Q54CB3|Q54CB3_DICDI Amino acid transporter transmembrane domain-containing protein OS=Dictyostelium discoideum OX=44689 GN=DDB_G0293074 PE=4 SV=1	DDB_G0293074	1	DDB_G0293074	1							4	3	4	3
Q54CC1	Q54CC1	>tr|Q54CC1|Q54CC1_DICDI Uncharacterized protein OS=Dictyostelium discoideum OX=44689 GN=DDB_G0293060 PE=4 SV=1	DDB_G0293060	1	DDB_G0293060	1							0	1	0	1
Q54CD1	Q54CD1	>tr|Q54CD1|Q54CD1_DICDI Uncharacterized protein OS=Dictyostelium discoideum OX=44689 GN=ctaA PE=3 SV=1	CTAA	1	CTAA	2							5	6	5	6
Q54CD3	Q54CD3	>tr|Q54CD3|Q54CD3_DICDI TsaA-like domain-containing protein OS=Dictyostelium discoideum OX=44689 GN=DDB_G0293042 PE=3 SV=1	DDB_G0293042	1	DDB_G0293042	3							2	15	2	15	-3.96391
Q54CD6	Q54CD6	>sp|Q54CD6|DDX5_DICDI Probable ATP-dependent RNA helicase ddx5 OS=Dictyostelium discoideum OX=44689 GN=ddx5 PE=3 SV=1	DDX5	1	DDX5	1							1	3	1	3
Q54CE0	Q54CE0	>sp|Q54CE0|DDX17_DICDI Probable ATP-dependent RNA helicase ddx17 OS=Dictyostelium discoideum OX=44689 GN=ddx17 PE=3 SV=1	DDX17	1	DDX17	2							5	7	5	7
Q54CF8	Q54CF8	>tr|Q54CF8|Q54CF8_DICDI Chromo domain-containing protein OS=Dictyostelium discoideum OX=44689 GN=DDB_G0293012 PE=4 SV=1	DDB_G0293012	1	DDB_G0293012	2							0	3	0	3
Q54CG4;Q54CG6;Q54CG3;Q54CG5	Q54CG4;Q54CG6;Q54CG3;Q54CG5	>tr|Q54CG4|Q54CG4_DICDI Uncharacterized protein OS=Dictyostelium discoideum OX=44689 GN=DDB_G0292934 PE=4 SV=1;>tr|Q54CG6|Q54CG6_DICDI Uncharacterized protein OS=Dictyostelium discoideum OX=44689 GN=DDB_G0292950 PE=4 SV=1;>tr|Q54CG3|Q54CG3_DICDI Uncharacterized protein OS=Dictyostelium discoideum OX=44689 GN=DDB_G0292936 PE=4 SV=1;>tr|Q54CG5|Q54CG5_DICDI Uncharacterized protein OS=Dictyostelium d…	DDB_G0292934;DDB_G0292950;DDB_G0292936;DDB_G0292952	4	DDB_G0292934;DDB_G0292950;DDB_G0292936;DDB_G0292952	1							2	0	2	0
Q54CH1	Q54CH1	>sp|Q54CH1|ADCA_DICDI Arrestin domain-containing protein A OS=Dictyostelium discoideum OX=44689 GN=adcA PE=1 SV=1	ADCA	1	ADCA	1							5	5	5	5
Q54CH2	Q54CH2	>tr|Q54CH2|Q54CH2_DICDI UspA domain-containing protein OS=Dictyostelium discoideum OX=44689 GN=DDB_G0292922 PE=4 SV=1	DDB_G0292922	1	DDB_G0292922	1							4	5	4	5
Q54CH6	Q54CH6	>sp|Q54CH6|IF4AX_DICDI Putative eukaryotic initiation factor 4A-like protein OS=Dictyostelium discoideum OX=44689 GN=DDB_G0292914 PE=5 SV=1	DDB_G0292914	1	DDB_G0292914	5							14	21	14	21	-0.38842
Q54CI4	Q54CI4	>tr|Q54CI4|Q54CI4_DICDI Myb domain-containing protein OS=Dictyostelium discoideum OX=44689 GN=isw PE=3 SV=1	ISW	1	ISW	1							4	5	4	5
Q54CJ1	Q54CJ1	>tr|Q54CJ1|Q54CJ1_DICDI GRAM domain-containing protein OS=Dictyostelium discoideum OX=44689 GN=DDB_G0292978 PE=4 SV=1	DDB_G0292978	1	DDB_G0292978	3							4	13	4	13	-2.69739
Q54CJ2	Q54CJ2	>tr|Q54CJ2|Q54CJ2_DICDI YokE-like PH domain-containing protein OS=Dictyostelium discoideum OX=44689 GN=DDB_G0292900 PE=4 SV=1	DDB_G0292900	1	DDB_G0292900	1							1	1	1	1
Q54CJ3	Q54CJ3	>sp|Q54CJ3|6PGL_DICDI Probable 6-phosphogluconolactonase OS=Dictyostelium discoideum OX=44689 GN=pgl PE=3 SV=1	PGL	1	PGL	5							6	24	6	24	-3.23304
Q54CK7	Q54CK7	>tr|Q54CK7|Q54CK7_DICDI Protein-tyrosine-phosphatase OS=Dictyostelium discoideum OX=44689 GN=DDB_G0292880 PE=4 SV=1	DDB_G0292880	1	DDB_G0292880	5							4	18	4	18	-3.59753
Q54CM8	Q54CM8	>tr|Q54CM8|Q54CM8_DICDI Uncharacterized protein OS=Dictyostelium discoideum OX=44689 GN=DDB_G0292854 PE=4 SV=1	DDB_G0292854	1	DDB_G0292854	4							0	11	0	11	-6.34893
Q54CP1	Q54CP1	>sp|Q54CP1|RRP8_DICDI Ribosomal RNA-processing protein 8 OS=Dictyostelium discoideum OX=44689 GN=rrp8 PE=3 SV=1	RRP8	1	RRP8	1							0	2	0	2
Q54CQ8	Q54CQ8	>sp|Q54CQ8|Y2740_DICDI von Willebrand factor A domain-containing protein DDB_G0292740 OS=Dictyostelium discoideum OX=44689 GN=DDB_G0292740 PE=4 SV=1	DDB_G0292740	1	DDB_G0292740	1							1	0	1	0
Q54CQ9	Q54CQ9	>tr|Q54CQ9|Q54CQ9_DICDI C2 calcium/lipid-binding region-containing protein OS=Dictyostelium discoideum OX=44689 GN=DDB_G0292742 PE=4 SV=1	DDB_G0292742	1	DDB_G0292742	1							2	3	2	3
Q54CR3	Q54CR3	>tr|Q54CR3|Q54CR3_DICDI 2-phosphoglycerate kinase OS=Dictyostelium discoideum OX=44689 GN=DDB_G0292750 PE=4 SV=1	DDB_G0292750	1	DDB_G0292750	13							9	50	9	50	-3.81487
Q54CS2	Q54CS2	>sp|Q54CS2|CUL4_DICDI Cullin-4 OS=Dictyostelium discoideum OX=44689 GN=culD PE=3 SV=1	CULD	1	CULD	2							2	1	2	1
Q54CS5	Q54CS5	>tr|Q54CS5|Q54CS5_DICDI Nuclear speckle splicing regulatory protein 1 N-terminal domain-containing protein OS=Dictyostelium discoideum OX=44689 GN=DDB_G0292766 PE=3 SV=1	DDB_G0292766	1	DDB_G0292766	1							0	3	0	3
Q54CS8	Q54CS8	>sp|Q54CS8|PEX6_DICDI Peroxisomal ATPase PEX6 OS=Dictyostelium discoideum OX=44689 GN=pex6 PE=3 SV=1	PEX6	1	PEX6	6							4	21	4	21	-3.35604
Q54CT3	Q54CT3	>tr|Q54CT3|Q54CT3_DICDI Armadillo-like helical domain-containing protein OS=Dictyostelium discoideum OX=44689 GN=ctnnbl1 PE=4 SV=1	CTNNBL1	1	CTNNBL1	1							0	5	0	5
Q54CU7	Q54CU7	>sp|Q54CU7|TPC2L_DICDI Trafficking protein particle complex subunit 2-like protein OS=Dictyostelium discoideum OX=44689 GN=trappc2l PE=3 SV=1	TRAPPC2L	1	TRAPPC2L	1							5	3	5	3
Q54CV4	Q54CV4	>tr|Q54CV4|Q54CV4_DICDI ATP synthase mitochondrial F1 complex assembly factor 2 OS=Dictyostelium discoideum OX=44689 GN=atp12 PE=3 SV=1	ATP12	1	ATP12	1							4	4	4	4
Q54CX3	Q54CX3	>tr|Q54CX3|Q54CX3_DICDI Transmembrane protein OS=Dictyostelium discoideum OX=44689 GN=DDB_G0292644 PE=4 SV=1	DDB_G0292644	1	DDB_G0292644	2							10	7	10	7	1.27173
Q54CY2	Q54CY2	>sp|Q54CY2|Y2556_DICDI Putative uncharacterized protein DDB_G0292556 OS=Dictyostelium discoideum OX=44689 GN=DDB_G0292556 PE=4 SV=1	DDB_G0292556	1	DDB_G0292556	2							8	5	8	5	1.77278
Q54CY8	Q54CY8	>tr|Q54CY8|Q54CY8_DICDI OBG-type G domain-containing protein OS=Dictyostelium discoideum OX=44689 GN=DDB_G0292626 PE=4 SV=1	DDB_G0292626	1	DDB_G0292626	2							4	3	4	3
Q54CZ8	Q54CZ8	>tr|Q54CZ8|Q54CZ8_DICDI Autophagy-related protein 27 OS=Dictyostelium discoideum OX=44689 GN=DDB_G0292610 PE=3 SV=1	DDB_G0292610	1	DDB_G0292610	4							17	10	17	10	2.03051
Q54D01	Q54D01	>tr|Q54D01|Q54D01_DICDI EamA domain-containing protein OS=Dictyostelium discoideum OX=44689 GN=DDB_G0292606 PE=4 SV=1	DDB_G0292606	1	DDB_G0292606	1							3	2	3	2
Q54D02	Q54D02	>tr|Q54D02|Q54D02_DICDI Ribosomal protein/NADH dehydrogenase domain-containing protein OS=Dictyostelium discoideum OX=44689 GN=DDB_G0292604 PE=4 SV=1	DDB_G0292604	1	DDB_G0292604	1							5	3	5	3
Q54D03	Q54D03	>tr|Q54D03|Q54D03_DICDI 3-hydroxybutyrate dehydrogenase OS=Dictyostelium discoideum OX=44689 GN=DDB_G0292602 PE=4 SV=1	DDB_G0292602	1	DDB_G0292602	2							8	2	8	2	3.79421
Q54D07	Q54D07	>sp|Q54D07|CY1_DICDI Cytochrome c1, heme protein, mitochondrial OS=Dictyostelium discoideum OX=44689 GN=cyc1 PE=3 SV=1	CYC1	1	CYC1	5							16	11	16	11	1.38793
Q54D10	Q54D10	>sp|Q54D10|RER1_DICDI Protein RER1 homolog OS=Dictyostelium discoideum OX=44689 GN=rer1 PE=3 SV=1	RER1	1	RER1	1							5	5	5	5
Q54D26	Q54D26	>tr|Q54D26|Q54D26_DICDI BRCT domain-containing protein OS=Dictyostelium discoideum OX=44689 GN=DDB_G0292714 PE=4 SV=1	DDB_G0292714	1	DDB_G0292714	1							4	3	4	3
Q54D27	Q54D27	>tr|Q54D27|Q54D27_DICDI Uncharacterized protein OS=Dictyostelium discoideum OX=44689 GN=DDB_G0292568 PE=4 SV=1	DDB_G0292568	1	DDB_G0292568	1							5	3	5	3
Q54D52;Q553R8	Q54D52;Q553R8	>tr|Q54D52|Q54D52_DICDI Transmembrane protein OS=Dictyostelium discoideum OX=44689 GN=DDB_G0292542 PE=4 SV=1;>tr|Q553R8|Q553R8_DICDI Transmembrane protein OS=Dictyostelium discoideum OX=44689 GN=DDB_G0275349 PE=4 SV=1	DDB_G0292542;DDB_G0275349	2	DDB_G0292542;DDB_G0275349	1							5	3	5	3
Q54D59	Q54D59	>tr|Q54D59|Q54D59_DICDI Kri1-like C-terminal domain-containing protein OS=Dictyostelium discoideum OX=44689 GN=DDB_G0292468 PE=3 SV=1	DDB_G0292468	1	DDB_G0292468	3							0	14	0	14	-7.00823
Q54D60	Q54D60	>tr|Q54D60|Q54D60_DICDI NUC153 domain-containing protein OS=Dictyostelium discoideum OX=44689 GN=nol10 PE=3 SV=1	NOL10	1	NOL10	5							6	25	6	25	-3.33773
Q54D70	Q54D70	>tr|Q54D70|Q54D70_DICDI Methyltransferase type 11 domain-containing protein OS=Dictyostelium discoideum OX=44689 GN=DDB_G0292448 PE=4 SV=1	DDB_G0292448	1	DDB_G0292448	1							4	5	4	5
Q54D77	Q54D77	>tr|Q54D77|Q54D77_DICDI GTP-binding protein 1 OS=Dictyostelium discoideum OX=44689 GN=gtpbp1 PE=4 SV=1	GTPBP1	1	GTPBP1	1							1	2	1	2
Q54D83	Q54D83	>tr|Q54D83|Q54D83_DICDI TPR repeat-containing protein OS=Dictyostelium discoideum OX=44689 GN=DDB_G0292530 PE=4 SV=1	DDB_G0292530	1	DDB_G0292530	1							4	5	4	5
Q54D87	Q54D87	>tr|Q54D87|Q54D87_DICDI Major facilitator superfamily (MFS) profile domain-containing protein OS=Dictyostelium discoideum OX=44689 GN=DDB_G0292432 PE=4 SV=1	DDB_G0292432	1	DDB_G0292432	2							7	4	7	4
Q54D88	Q54D88	>tr|Q54D88|Q54D88_DICDI Peptidase S54 rhomboid domain-containing protein OS=Dictyostelium discoideum OX=44689 GN=DDB_G0292430 PE=4 SV=1	DDB_G0292430	1	DDB_G0292430	1							2	5	2	5
Q54D97	Q54D97	>tr|Q54D97|Q54D97_DICDI Inositol 5-phosphatase OS=Dictyostelium discoideum OX=44689 GN=Dd5P3 PE=4 SV=1	DD5P3	1	DD5P3	2							4	8	4	8	-1.43407
Q54DA7	Q54DA7	>sp|Q54DA7|RAB4_DICDI Ras-related protein Rab-4 OS=Dictyostelium discoideum OX=44689 GN=rab4 PE=3 SV=1	RAB4	1	RAB4	1							1	0	1	0
Q54DA9	Q54DA9	>sp|Q54DA9|HACL1_DICDI 2-hydroxyacyl-CoA lyase 1 OS=Dictyostelium discoideum OX=44689 GN=hacl1 PE=3 SV=1	HACL1	1	HACL1	4							8	14	8	14	-0.541826
Q54DB2	Q54DB2	>tr|Q54DB2|Q54DB2_DICDI Proteasome activator complex subunit 4 OS=Dictyostelium discoideum OX=44689 GN=psmE4 PE=3 SV=1	PSME4	1	PSME4	4							13	12	13	12	0.458586
Q54DB3	Q54DB3	>tr|Q54DB3|Q54DB3_DICDI Protein transport protein SEC23 OS=Dictyostelium discoideum OX=44689 GN=DDB_G0292396 PE=4 SV=1	DDB_G0292396	1	DDB_G0292396	1							1	0	1	0
Q54DD6	Q54DD6	>tr|Q54DD6|Q54DD6_DICDI Peptidoglycan-binding LysM domain-containing protein OS=Dictyostelium discoideum OX=44689 GN=DDB_G0292322 PE=4 SV=2	DDB_G0292322	1	DDB_G0292322	5							6	20	6	20	-2.2668
Q54DF1	Q54DF1	>sp|Q54DF1|ATPG_DICDI ATP synthase subunit gamma, mitochondrial OS=Dictyostelium discoideum OX=44689 GN=atp5f1c PE=1 SV=1	ATP5F1C	1	ATP5F1C	2							6	6	6	6
Q54DF4	Q54DF4	>tr|Q54DF4|Q54DF4_DICDI Small GTPase OS=Dictyostelium discoideum OX=44689 GN=rsmM PE=4 SV=2	RSMM	1	RSMM	2							7	3	7	3
Q54DF9	Q54DF9	>sp|Q54DF9|DCUP_DICDI Uroporphyrinogen decarboxylase OS=Dictyostelium discoideum OX=44689 GN=hemE PE=1 SV=1	HEME	1	HEME	6							10	27	10	27	-2.37111
Q54DG0	Q54DG0	>tr|Q54DG0|Q54DG0_DICDI Chromatin-remodeling ATPase INO80 OS=Dictyostelium discoideum OX=44689 GN=ino80 PE=3 SV=1	INO80	1	INO80	2							0	3	0	3
Q54DG7	Q54DG7	>tr|Q54DG7|Q54DG7_DICDI B box-type domain-containing protein OS=Dictyostelium discoideum OX=44689 GN=DDB_G0292284 PE=4 SV=1	DDB_G0292284	1	DDB_G0292284	2							0	7	0	7	-5.16515
Q54DI1	Q54DI1	>tr|Q54DI1|Q54DI1_DICDI EGF-like domain-containing protein OS=Dictyostelium discoideum OX=44689 GN=DDB_G0292238 PE=4 SV=1	DDB_G0292238	1	DDB_G0292238	1							1	4	1	4
Q54DI4	Q54DI4	>tr|Q54DI4|Q54DI4_DICDI Cytochrome c oxidase assembly factor 3 OS=Dictyostelium discoideum OX=44689 GN=DDB_G0292232 PE=4 SV=1	DDB_G0292232	1	DDB_G0292232	1							5	2	5	2
Q54DI8	Q54DI8	>sp|Q54DI8|VP26C_DICDI Vacuolar protein sorting-associated protein 26C OS=Dictyostelium discoideum OX=44689 GN=vps26c PE=3 SV=1	VPS26C	1	VPS26C	1							3	3	3	3
Q54DI9	Q54DI9	>tr|Q54DI9|Q54DI9_DICDI Protein phosphatase 2C-related protein OS=Dictyostelium discoideum OX=44689 GN=DDB_G0292214 PE=4 SV=2	DDB_G0292214	1	DDB_G0292214	1							2	3	2	3
Q54DJ5	Q54DJ5	>tr|Q54DJ5|Q54DJ5_DICDI Uncharacterized protein OS=Dictyostelium discoideum OX=44689 GN=DDB_G0292226 PE=4 SV=1	DDB_G0292226	1	DDB_G0292226	1							5	5	5	5
Q54DJ7	Q54DJ7	>tr|Q54DJ7|Q54DJ7_DICDI Clu domain-containing protein OS=Dictyostelium discoideum OX=44689 GN=DDB_G0292230 PE=4 SV=1	DDB_G0292230	1	DDB_G0292230	3							10	3	10	3	3.59174
Q54DK4	Q54DK4	>sp|Q54DK4|AK1_DICDI Alpha-protein kinase 1 OS=Dictyostelium discoideum OX=44689 GN=ak1 PE=3 SV=1	AK1	1	AK1	1							0	1	0	1
Q54DK9	Q54DK9	>tr|Q54DK9|Q54DK9_DICDI Arf GTPase activating protein OS=Dictyostelium discoideum OX=44689 GN=DDB_G0292148 PE=4 SV=1	DDB_G0292148	1	DDB_G0292148	5							8	22	8	22	-2.14642
Q54DL0	Q54DL0	>tr|Q54DL0|Q54DL0_DICDI MI domain-containing protein OS=Dictyostelium discoideum OX=44689 GN=DDB_G0292146 PE=4 SV=1	DDB_G0292146	1	DDB_G0292146	3							2	10	2	10	-2.88321
Q54DL9	Q54DL9	>tr|Q54DL9|Q54DL9_DICDI S1-like domain-containing protein OS=Dictyostelium discoideum OX=44689 GN=DDB_G0292138 PE=3 SV=1	DDB_G0292138	1	DDB_G0292138	1							1	5	1	5
Q54DN0	Q54DN0	>tr|Q54DN0|Q54DN0_DICDI Hydroxysteroid dehydrogenase-like protein 2 OS=Dictyostelium discoideum OX=44689 GN=DDB_G0292116 PE=4 SV=1	DDB_G0292116	1	DDB_G0292116	6							3	25	3	25	-5.35192
Q54DN5	Q54DN5	>tr|Q54DN5|Q54DN5_DICDI glutaminase OS=Dictyostelium discoideum OX=44689 GN=DDB_G0291984 PE=3 SV=1	DDB_G0291984	1	DDB_G0291984	10							8	46	8	46	-3.87763
Q54DN6	Q54DN6	>sp|Q54DN6|GALK_DICDI Galactokinase OS=Dictyostelium discoideum OX=44689 GN=galK PE=3 SV=1	GALK	1	GALK	1							3	4	3	4
Q54DP0	Q54DP0	>sp|Q54DP0|Y4227_DICDI Uncharacterized protein DDB_G0292106 OS=Dictyostelium discoideum OX=44689 GN=DDB_G0292106 PE=4 SV=1	DDB_G0292106	1	DDB_G0292106	1							2	2	2	2
Q54DR0	Q54DR0	>sp|Q54DR0|COMD1_DICDI COMM domain-containing protein 1 OS=Dictyostelium discoideum OX=44689 GN=commd1 PE=4 SV=1	COMMD1	1	COMMD1	1							1	4	1	4
Q54DR1	Q54DR1	>sp|Q54DR1|FDFT_DICDI Squalene synthase OS=Dictyostelium discoideum OX=44689 GN=fdfT PE=3 SV=1	FDFT	1	FDFT	5							17	9	17	9	2.10925
Q54DR3	Q54DR3	>tr|Q54DR3|Q54DR3_DICDI Actin binding protein OS=Dictyostelium discoideum OX=44689 GN=frpA PE=4 SV=1	FRPA	1	FRPA	10							4	39	4	39	-5.12255
Q54DS6	Q54DS6	>tr|Q54DS6|Q54DS6_DICDI SH3 domain-containing protein OS=Dictyostelium discoideum OX=44689 GN=docA PE=3 SV=1	DOCA	1	DOCA	3							4	12	4	12	-1.85894
Q54DT8	Q54DT8	>sp|Q54DT8|PPOX_DICDI Protoporphyrinogen oxidase OS=Dictyostelium discoideum OX=44689 GN=ppox PE=3 SV=1	PPOX	1	PPOX	1							1	0	1	0
Q54DU1	Q54DU1	>sp|Q54DU1|MCFP_DICDI Mitochondrial substrate carrier family protein P OS=Dictyostelium discoideum OX=44689 GN=mcfP PE=3 SV=1	MCFP	1	MCFP	2							9	5	9	5	2.11096
Q54DV9	Q54DV9	>tr|Q54DV9|Q54DV9_DICDI Uncharacterized protein OS=Dictyostelium discoideum OX=44689 GN=DDB_G0292154 PE=4 SV=1	DDB_G0292154	1	DDB_G0292154	2							2	1	2	1
Q54DW2	Q54DW2	>sp|Q54DW2|ERGI3_DICDI Probable endoplasmic reticulum-Golgi intermediate compartment protein 3 OS=Dictyostelium discoideum OX=44689 GN=ergic3 PE=3 SV=1	ERGIC3	1	ERGIC3	2							7	9	7	9	-0.09835
Q54DW4	Q54DW4	>tr|Q54DW4|Q54DW4_DICDI Pleckstrin domain-containing protein OS=Dictyostelium discoideum OX=44689 GN=xacA PE=4 SV=1	XACA	1	XACA	4							9	17	9	17	-1.0824
Q54DZ5	Q54DZ5	>tr|Q54DZ5|Q54DZ5_DICDI MJ1316 RNA cyclic group end recognition domain-containing protein OS=Dictyostelium discoideum OX=44689 GN=DDB_G0291900 PE=4 SV=1	DDB_G0291900	1	DDB_G0291900	6							4	27	4	27	-4.71812
Q54DZ8	Q54DZ8	>tr|Q54DZ8|Q54DZ8_DICDI Tetratricopeptide SHNi-TPR domain-containing protein OS=Dictyostelium discoideum OX=44689 GN=DDB_G0291896 PE=3 SV=1	DDB_G0291896	1	DDB_G0291896	12							0	58	0	58	-10.9938
Q54E19	Q54E19	>tr|Q54E19|Q54E19_DICDI SMAD/FHA domain-containing protein OS=Dictyostelium discoideum OX=44689 GN=DDB_G0291872 PE=4 SV=1	DDB_G0291872	1	DDB_G0291872	1							1	3	1	3
Q54E32	Q54E32	>tr|Q54E32|Q54E32_DICDI Major facilitator superfamily (MFS) profile domain-containing protein OS=Dictyostelium discoideum OX=44689 GN=DDB_G0291824 PE=4 SV=1	DDB_G0291824	1	DDB_G0291824	2							3	5	3	5
Q54E35	Q54E35	>sp|Q54E35|GACEE_DICDI Rho GTPase-activating protein gacEE OS=Dictyostelium discoideum OX=44689 GN=gacEE PE=3 SV=2	GACEE	1	GACEE	1							5	4	5	4
Q54E38	Q54E38	>tr|Q54E38|Q54E38_DICDI Uncharacterized protein OS=Dictyostelium discoideum OX=44689 GN=DDB_G0291820 PE=3 SV=1	DDB_G0291820	1	DDB_G0291820	1							5	5	5	5
Q54E40	Q54E40	>tr|Q54E40|Q54E40_DICDI Sulfurtransferase OS=Dictyostelium discoideum OX=44689 GN=DDB_G0291816 PE=4 SV=1	DDB_G0291816	1	DDB_G0291816	2							7	6	7	6
Q54E41	Q54E41	>sp|Q54E41|HAOX_DICDI 2-Hydroxyacid oxidase OS=Dictyostelium discoideum OX=44689 GN=haox PE=3 SV=1	HAOX	1	HAOX	1							4	3	4	3
Q54E42	Q54E42	>tr|Q54E42|Q54E42_DICDI Poly [ADP-ribose] polymerase OS=Dictyostelium discoideum OX=44689 GN=adprt3 PE=4 SV=1	ADPRT3	1	ADPRT3	9							34	4	34	4	6.0578
Q54E48	Q54E48	>sp|Q54E48|NDUF6_DICDI NADH dehydrogenase (ubiquinone) complex I, assembly factor 6 homolog OS=Dictyostelium discoideum OX=44689 GN=DDB_G0291852 PE=3 SV=1	DDB_G0291852	1	DDB_G0291852	1							3	3	3	3
Q54E51	Q54E51	>tr|Q54E51|Q54E51_DICDI Queuine tRNA-ribosyltransferase catalytic subunit 1 OS=Dictyostelium discoideum OX=44689 GN=qtrt1 PE=3 SV=1	QTRT1	1	QTRT1	1							1	0	1	0
Q54E62	Q54E62	>sp|Q54E62|OST48_DICDI Dolichyl-diphosphooligosaccharide--protein glycosyltransferase 48 kDa subunit OS=Dictyostelium discoideum OX=44689 GN=ddost PE=3 SV=1	DDOST	1	DDOST	2							9	6	9	6	1.30568
Q54E83	Q54E83	>sp|Q54E83|GSHB_DICDI Glutathione synthetase OS=Dictyostelium discoideum OX=44689 GN=gshB PE=3 SV=1	GSHB	1	GSHB	1							5	4	5	4
Q54EB4	Q54EB4	>sp|Q54EB4|Y4006_DICDI Putative uncharacterized transmembrane protein DDB_G0291600 OS=Dictyostelium discoideum OX=44689 GN=DDB_G0291600 PE=4 SV=1	DDB_G0291600	1	DDB_G0291600	1							2	2	2	2
Q54EB5	Q54EB5	>tr|Q54EB5|Q54EB5_DICDI PB1 domain-containing protein OS=Dictyostelium discoideum OX=44689 GN=DDB_G0291598 PE=4 SV=1	DDB_G0291598	1	DDB_G0291598	1							0	5	0	5
Q54EC1	Q54EC1	>tr|Q54EC1|Q54EC1_DICDI RNA exonuclease 1 OS=Dictyostelium discoideum OX=44689 GN=rexo1 PE=4 SV=1	REXO1	1	REXO1	1							0	1	0	1
Q54ED6;Q54ED7	Q54ED6;Q54ED7	>sp|Q54ED6|PKS41_DICDI Probable polyketide synthase 41 OS=Dictyostelium discoideum OX=44689 GN=pks41 PE=3 SV=1;>sp|Q54ED7|PKS40_DICDI Probable polyketide synthase 40 OS=Dictyostelium discoideum OX=44689 GN=pks40 PE=3 SV=1	PKS41;PKS40	2	PKS41;PKS40	1							3	4	3	4
Q54ED9	Q54ED9	>tr|Q54ED9|Q54ED9_DICDI Acetyltransferase OS=Dictyostelium discoideum OX=44689 GN=DDB_G0291538 PE=4 SV=1	DDB_G0291538	1	DDB_G0291538	1							0	3	0	3
Q54EF1	Q54EF1	>tr|Q54EF1|Q54EF1_DICDI Oligopeptide transporter OS=Dictyostelium discoideum OX=44689 GN=DDB_G0291554 PE=4 SV=1	DDB_G0291554	1	DDB_G0291554	1							2	0	2	0
Q54EF2	Q54EF2	>sp|Q54EF2|ANM1_DICDI Protein arginine N-methyltransferase 1 OS=Dictyostelium discoideum OX=44689 GN=prmt1 PE=3 SV=1	PRMT1	1	PRMT1	3							9	13	9	13	-0.719139
Q54EF9	Q54EF9	>tr|Q54EF9|Q54EF9_DICDI Uncharacterized protein OS=Dictyostelium discoideum OX=44689 GN=DDB_G0291534 PE=4 SV=1	DDB_G0291534	1	DDB_G0291534	1							3	5	3	5
Q54EJ3	Q54EJ3	>tr|Q54EJ3|Q54EJ3_DICDI RNA-binding region RNP-1 domain-containing protein OS=Dictyostelium discoideum OX=44689 GN=DDB_G0291486 PE=4 SV=1	DDB_G0291486	1	DDB_G0291486	2							3	4	3	4
Q54EK8	Q54EK8	>tr|Q54EK8|Q54EK8_DICDI Uncharacterized protein OS=Dictyostelium discoideum OX=44689 GN=DDB_G0291468 PE=4 SV=1	DDB_G0291468	1	DDB_G0291468	1							0	4	0	4
Q54EL0	Q54EL0	>tr|Q54EL0|Q54EL0_DICDI Uncharacterized protein OS=Dictyostelium discoideum OX=44689 GN=DDB_G0291464 PE=4 SV=1	DDB_G0291464	1	DDB_G0291464	2							5	9	5	9	-0.557043
Q54EM3	Q54EM3	>tr|Q54EM3|Q54EM3_DICDI Uncharacterized protein OS=Dictyostelium discoideum OX=44689 GN=DDB_G0291452 PE=4 SV=1	DDB_G0291452	1	DDB_G0291452	1							0	3	0	3
Q54EN1	Q54EN1	>sp|Q54EN1|COQ6_DICDI Ubiquinone biosynthesis monooxygenase COQ6, mitochondrial OS=Dictyostelium discoideum OX=44689 GN=coq6 PE=3 SV=1	COQ6	1	COQ6	3							11	10	11	10	0.654372
Q54EN2	Q54EN2	>tr|Q54EN2|Q54EN2_DICDI U3 snoRNP protein OS=Dictyostelium discoideum OX=44689 GN=nol6 PE=3 SV=1	NOL6	1	NOL6	6							7	22	7	22	-2.51765
Q54EN5	Q54EN5	>tr|Q54EN5|Q54EN5_DICDI Uncharacterized protein OS=Dictyostelium discoideum OX=44689 GN=DDB_G0291432 PE=4 SV=1	DDB_G0291432	1	DDB_G0291432	1							0	2	0	2
Q54EP4	Q54EP4	>tr|Q54EP4|Q54EP4_DICDI Uncharacterized protein OS=Dictyostelium discoideum OX=44689 GN=DDB_G0291418 PE=4 SV=1	DDB_G0291418	1	DDB_G0291418	2							0	8	0	8	-5.51363
Q54EP6	Q54EP6	>tr|Q54EP6|Q54EP6_DICDI COMM domain-containing protein OS=Dictyostelium discoideum OX=44689 GN=DDB_G0291414 PE=4 SV=1	DDB_G0291414	1	DDB_G0291414	2							3	8	3	8	-2.25874
Q54EP9	Q54EP9	>tr|Q54EP9|Q54EP9_DICDI DUF4291 domain-containing protein OS=Dictyostelium discoideum OX=44689 GN=DDB_G0291408 PE=4 SV=1	DDB_G0291408	1	DDB_G0291408	2							9	6	9	6	1.67996
Q54EQ8	Q54EQ8	>sp|Q54EQ8|NUP98_DICDI Nuclear pore complex protein Nup98-Nup96 OS=Dictyostelium discoideum OX=44689 GN=nup98 PE=3 SV=1	NUP98	1	NUP98	2							5	5	5	5
Q54ER9	Q54ER9	>sp|Q54ER9|DIMB_DICDI Basic-leucine zipper transcription factor B OS=Dictyostelium discoideum OX=44689 GN=dimB PE=1 SV=1	DIMB	1	DIMB	1							1	3	1	3
Q54ES8	Q54ES8	>sp|Q54ES8|YKT6_DICDI Putative synaptobrevin homolog YKT6 OS=Dictyostelium discoideum OX=44689 GN=ykt6 PE=1 SV=1	YKT6	1	YKT6	1							0	4	0	4
Q54ET1	Q54ET1	>tr|Q54ET1|Q54ET1_DICDI Fungal lipase-like domain-containing protein OS=Dictyostelium discoideum OX=44689 GN=DDB_G0291354 PE=4 SV=1	DDB_G0291354	1	DDB_G0291354	1							1	2	1	2
Q54EU2	Q54EU2	>tr|Q54EU2|Q54EU2_DICDI EF-hand domain-containing protein OS=Dictyostelium discoideum OX=44689 GN=DDB_G0291336 PE=4 SV=1	DDB_G0291336	1	DDB_G0291336	3							0	14	0	14	-7.00391
Q54EV5	Q54EV5	>tr|Q54EV5|Q54EV5_DICDI Ribosomal RNA-processing protein 4 OS=Dictyostelium discoideum OX=44689 GN=DDB_G0291310 PE=3 SV=1	DDB_G0291310	1	DDB_G0291310	1							2	3	2	3
Q54EW8	Q54EW8	>sp|Q54EW8|DLDH_DICDI Dihydrolipoyl dehydrogenase, mitochondrial OS=Dictyostelium discoideum OX=44689 GN=lpd PE=3 SV=1	LPD	1	LPD	2							7	5	7	5	1.77609
Q54EX7	Q54EX7	>sp|Q54EX7|GLRXL_DICDI Glutaredoxin-like protein OS=Dictyostelium discoideum OX=44689 GN=grxB PE=3 SV=1	GRXB	1	GRXB	1							3	0	3	0
Q54EX9	Q54EX9	>tr|Q54EX9|Q54EX9_DICDI Uncharacterized protein OS=Dictyostelium discoideum OX=44689 GN=DDB_G0291277 PE=4 SV=1	DDB_G0291277	1	DDB_G0291277	1							0	2	0	2
Q54EY2	Q54EY2	>sp|Q54EY2|EI2BB_DICDI Translation initiation factor eIF-2B subunit beta OS=Dictyostelium discoideum OX=44689 GN=eif2b2 PE=3 SV=1	EIF2B2	1	EIF2B2	1							5	5	5	5
Q54EY5	Q54EY5	>tr|Q54EY5|Q54EY5_DICDI LIM-type zinc finger-containing protein OS=Dictyostelium discoideum OX=44689 GN=limD PE=4 SV=1	LIMD	1	LIMD	6							6	25	6	25	-3.3295
Q54EY7	Q54EY7	>tr|Q54EY7|Q54EY7_DICDI Lactoylglutathione lyase OS=Dictyostelium discoideum OX=44689 GN=gloA PE=3 SV=1	GLOA	1	GLOA	4							8	19	8	19	-2.13028
Q54EY8	Q54EY8	>tr|Q54EY8|Q54EY8_DICDI RNI-like protein OS=Dictyostelium discoideum OX=44689 GN=DDB_G0291263 PE=4 SV=1	DDB_G0291263	1	DDB_G0291263	2							1	6	1	6
Q54F04	Q54F04	>tr|Q54F04|Q54F04_DICDI Cationic amino acid transporter C-terminal domain-containing protein OS=Dictyostelium discoideum OX=44689 GN=ctrC PE=4 SV=1	CTRC	1	CTRC	2							7	6	7	6
Q54F05	Q54F05	>sp|Q54F05|DHX8_DICDI ATP-dependent RNA helicase dhx8 OS=Dictyostelium discoideum OX=44689 GN=dhx8 PE=3 SV=1	DHX8	1	DHX8	13							7	50	7	50	-4.84686
Q54F10	Q54F10	>sp|Q54F10|NDUV2_DICDI NADH dehydrogenase [ubiquinone] flavoprotein 2, mitochondrial OS=Dictyostelium discoideum OX=44689 GN=ndufv2 PE=3 SV=1	NDUFV2	1	NDUFV2	2							9	8	9	8	0.948784
Q54F20	Q54F20	>tr|Q54F20|Q54F20_DICDI Nucleoporin 155 OS=Dictyostelium discoideum OX=44689 GN=nup155 PE=4 SV=1	NUP155	1	NUP155	1							4	5	4	5
Q54F25	Q54F25	>sp|Q54F25|CLN3_DICDI Battenin OS=Dictyostelium discoideum OX=44689 GN=cln3 PE=3 SV=1	CLN3	1	CLN3	1							5	5	5	5
Q54F32	Q54F32	>tr|Q54F32|Q54F32_DICDI Peptide-methionine (R)-S-oxide reductase OS=Dictyostelium discoideum OX=44689 GN=DDB_G0291145 PE=3 SV=1	DDB_G0291145	1	DDB_G0291145	1							0	2	0	2
Q54F39	Q54F39	>tr|Q54F39|Q54F39_DICDI Uncharacterized protein OS=Dictyostelium discoideum OX=44689 GN=DDB_G0291135 PE=4 SV=1	DDB_G0291135	1	DDB_G0291135	4							2	16	2	16	-4.11451
Q54F42	Q54F42	>sp|Q54F42|NDUA6_DICDI NADH dehydrogenase [ubiquinone] 1 alpha subcomplex subunit 6 OS=Dictyostelium discoideum OX=44689 GN=ndufa6 PE=3 SV=1	NDUFA6	1	NDUFA6	1							5	5	5	5
Q54F47	Q54F47	>sp|Q54F47|C513C_DICDI Probable cytochrome P450 513C1 OS=Dictyostelium discoideum OX=44689 GN=cyp513C1 PE=3 SV=1	CYP513C1	1	CYP513C1	2							0	9	0	9	-5.81834
Q54F53	Q54F53	>tr|Q54F53|Q54F53_DICDI Sec1-like family protein OS=Dictyostelium discoideum OX=44689 GN=vps33 PE=3 SV=1	VPS33	1	VPS33	2							4	6	4	6
Q54F66	Q54F66	>tr|Q54F66|Q54F66_DICDI PQ-loop repeat-containing protein OS=Dictyostelium discoideum OX=44689 GN=DDB_G0291107 PE=4 SV=1	DDB_G0291107	1	DDB_G0291107	2							4	1	4	1
Q54F73	Q54F73	>sp|Q54F73|CCS_DICDI Probable copper chaperone for superoxide dismutase OS=Dictyostelium discoideum OX=44689 GN=ccs PE=3 SV=1	CCS	1	CCS	1							2	1	2	1
Q54F90	Q54F90	>tr|Q54F90|Q54F90_DICDI Phospholipase A-2-activating protein OS=Dictyostelium discoideum OX=44689 GN=DDB_G0291003 PE=4 SV=1	DDB_G0291003	1	DDB_G0291003	2							8	4	8	4	2.31075
Q54FA0	Q54FA0	>tr|Q54FA0|Q54FA0_DICDI tRNA pseudouridylate synthase OS=Dictyostelium discoideum OX=44689 GN=pus1 PE=3 SV=1	PUS1	1	PUS1	3							0	12	0	12	-6.58329
Q54FA7	Q54FA7	>tr|Q54FA7|Q54FA7_DICDI Ankyrin repeat-containing protein OS=Dictyostelium discoideum OX=44689 GN=DDB_G0291059 PE=4 SV=1	DDB_G0291059	1	DDB_G0291059	2							0	10	0	10	-6.10331
Q54FB1	Q54FB1	>tr|Q54FB1|Q54FB1_DICDI Uncharacterized protein OS=Dictyostelium discoideum OX=44689 GN=DDB_G0290959 PE=4 SV=1	DDB_G0290959	1	DDB_G0290959	2							5	9	5	9	-0.561399
Q54FB6	Q54FB6	>sp|Q54FB6|DAD1_DICDI Dolichyl-diphosphooligosaccharide--protein glycosyltransferase subunit 2 OS=Dictyostelium discoideum OX=44689 GN=ost2 PE=3 SV=1	OST2	1	OST2	2							8	6	8	6
Q54FB7	Q54FB7	>sp|Q54FB7|XDH_DICDI Xanthine dehydrogenase OS=Dictyostelium discoideum OX=44689 GN=xdh PE=3 SV=1	XDH	1	XDH	1							2	4	2	4
Q54FB9	Q54FB9	>sp|Q54FB9|Y0971_DICDI TNF receptor-associated factor family protein DDB_G0290971 OS=Dictyostelium discoideum OX=44689 GN=DDB_G0290971 PE=3 SV=1	DDB_G0290971	1	DDB_G0290971	1							3	4	3	4
Q54FE6	Q54FE6	>sp|Q54FE6|MCFS_DICDI Mitochondrial substrate carrier family protein S OS=Dictyostelium discoideum OX=44689 GN=mcfS PE=3 SV=1	MCFS	1	MCFS	1							5	5	5	5
Q54FE8	Q54FE8	>sp|Q54FE8|RPA49_DICDI DNA-directed RNA polymerase I subunit rpa49 OS=Dictyostelium discoideum OX=44689 GN=polr1e PE=3 SV=1	POLR1E	1	POLR1E	1							1	5	1	5
Q54FG3	Q54FG3	>tr|Q54FG3|Q54FG3_DICDI Uncharacterized protein OS=Dictyostelium discoideum OX=44689 GN=DDB_G0290877 PE=4 SV=1	DDB_G0290877	1	DDB_G0290877	1							0	3	0	3
Q54FG4	Q54FG4	>sp|Q54FG4|RABP_DICDI Ras-related protein RabP OS=Dictyostelium discoideum OX=44689 GN=rabP PE=3 SV=2	RABP	1	RABP	1							0	1	0	1
Q54FG5	Q54FG5	>sp|Q54FG5|GACJJ_DICDI Rho GTPase-activating protein gacJJ OS=Dictyostelium discoideum OX=44689 GN=gacJJ PE=3 SV=1	GACJJ	1	GACJJ	3							6	10	6	10	-0.830411
Q54FI6	Q54FI6	>tr|Q54FI6|Q54FI6_DICDI DUF4419 domain-containing protein OS=Dictyostelium discoideum OX=44689 GN=DDB_G0290821 PE=4 SV=1	DDB_G0290821	1	DDB_G0290821	2							0	10	0	10	-6.10331
Q54FI8	Q54FI8	>tr|Q54FI8|Q54FI8_DICDI B box-type domain-containing protein OS=Dictyostelium discoideum OX=44689 GN=DDB_G0290817 PE=4 SV=1	DDB_G0290817	1	DDB_G0290817	5							3	24	3	24	-4.46346
Q54FK2	Q54FK2	>sp|Q54FK2|RABN2_DICDI Ras-related protein RabN2 OS=Dictyostelium discoideum OX=44689 GN=rabN2 PE=3 SV=1	RABN2	1	RABN2	1							2	1	2	1
Q54FL9	Q54FL9	>tr|Q54FL9|Q54FL9_DICDI Arf guanyl-nucleotide exchange factor OS=Dictyostelium discoideum OX=44689 GN=DDB_G0290771 PE=4 SV=1	DDB_G0290771	1	DDB_G0290771	1							2	4	2	4
Q54FM1	Q54FM1	>sp|Q54FM1|JMJCA_DICDI JmjC domain-containing protein A OS=Dictyostelium discoideum OX=44689 GN=jcdA PE=2 SV=1	JCDA	1	JCDA	2							5	5	5	5
Q54FM3	Q54FM3	>sp|Q54FM3|EI2BD_DICDI Translation initiation factor eIF-2B subunit delta OS=Dictyostelium discoideum OX=44689 GN=eif2b4 PE=3 SV=1	EIF2B4	1	EIF2B4	4							4	19	4	19	-3.08344
Q54FN9	Q54FN9	>sp|Q54FN9|LYRM4_DICDI LYR motif-containing protein 4 OS=Dictyostelium discoideum OX=44689 GN=lyrm4 PE=3 SV=1	LYRM4	1	LYRM4	1							4	5	4	5
Q54FR1	Q54FR1	>tr|Q54FR1|Q54FR1_DICDI DeliriumA OS=Dictyostelium discoideum OX=44689 GN=dlrA PE=4 SV=1	DLRA	1	DLRA	3							9	11	9	11	0.425937
Q54FR5	Q54FR5	>tr|Q54FR5|Q54FR5_DICDI UBC core domain-containing protein OS=Dictyostelium discoideum OX=44689 GN=DDB_G0290629 PE=4 SV=1	DDB_G0290629	1	DDB_G0290629	1							0	4	0	4
Q54FR8	Q54FR8	>tr|Q54FR8|Q54FR8_DICDI ribonuclease Z OS=Dictyostelium discoideum OX=44689 GN=DDB_G0290623 PE=3 SV=1	DDB_G0290623	1	DDB_G0290623	1							4	3	4	3
Q54FS0	Q54FS0	>tr|Q54FS0|Q54FS0_DICDI Uncharacterized protein OS=Dictyostelium discoideum OX=44689 GN=DDB_G0290619 PE=4 SV=1	DDB_G0290619	1	DDB_G0290619	2							1	9	1	9	-3.81045
Q54FT9	Q54FT9	>tr|Q54FT9|Q54FT9_DICDI CBS domain-containing protein OS=Dictyostelium discoideum OX=44689 GN=DDB_G0290595 PE=4 SV=1	DDB_G0290595	1	DDB_G0290595	1							2	1	2	1
Q54FV9	Q54FV9	>tr|Q54FV9|Q54FV9_DICDI B box-type domain-containing protein OS=Dictyostelium discoideum OX=44689 GN=DDB_G0290571 PE=4 SV=1	DDB_G0290571	1	DDB_G0290571	1							0	1	0	1
Q54FW9	Q54FW9	>sp|Q54FW9|Y0555_DICDI WD repeat-containing protein DDB_G0290555 OS=Dictyostelium discoideum OX=44689 GN=DDB_G0290555 PE=4 SV=1	DDB_G0290555	1	DDB_G0290555	1							4	4	4	4
Q54FX4	Q54FX4	>tr|Q54FX4|Q54FX4_DICDI UBC core domain-containing protein OS=Dictyostelium discoideum OX=44689 GN=DDB_G0290547 PE=3 SV=1	DDB_G0290547	1	DDB_G0290547	1							3	0	3	0
Q54FY1	Q54FY1	>tr|Q54FY1|Q54FY1_DICDI Aldehyde dehydrogenase OS=Dictyostelium discoideum OX=44689 GN=DDB_G0290537 PE=3 SV=1	DDB_G0290537	1	DDB_G0290537	5							20	13	20	13	1.83527
Q54FY2	Q54FY2	>tr|Q54FY2|Q54FY2_DICDI Aldehyde dehydrogenase OS=Dictyostelium discoideum OX=44689 GN=DDB_G0290535 PE=3 SV=1	DDB_G0290535	1	DDB_G0290535	4							10	12	10	12	0.181024
Q54FY3	Q54FY3	>tr|Q54FY3|Q54FY3_DICDI Aldehyde dehydrogenase OS=Dictyostelium discoideum OX=44689 GN=hydA PE=3 SV=1	HYDA	1	HYDA	1							0	1	0	1
Q54FY6	Q54FY6	>tr|Q54FY6|Q54FY6_DICDI SAC domain-containing protein OS=Dictyostelium discoideum OX=44689 GN=DDB_G0290653 PE=4 SV=1	DDB_G0290653	1	DDB_G0290653	3							3	13	3	13	-2.72211
Q54FZ3	Q54FZ3	>tr|Q54FZ3|Q54FZ3_DICDI CCCH-type zinc finger-containing protein OS=Dictyostelium discoideum OX=44689 GN=DDB_G0290649 PE=4 SV=2	DDB_G0290649	1	DDB_G0290649	1							0	4	0	4
Q54FZ8	Q54FZ8	>sp|Q54FZ8|Y8923_DICDI Putative uncharacterized transmembrane protein DDB_G0290641 OS=Dictyostelium discoideum OX=44689 GN=DDB_G0290641 PE=4 SV=2	DDB_G0290641	1	DDB_G0290641	1							1	2	1	2
Q54G06	Q54G06	>sp|Q54G06|XPP1_DICDI Xaa-Pro aminopeptidase 1 OS=Dictyostelium discoideum OX=44689 GN=xpnpep1 PE=3 SV=1	XPNPEP1	1	XPNPEP1	2							0	6	0	6
Q54G34	Q54G34	>tr|Q54G34|Q54G34_DICDI J domain-containing protein OS=Dictyostelium discoideum OX=44689 GN=DDB_G0290459 PE=4 SV=1	DDB_G0290459	1	DDB_G0290459	1							3	3	3	3
Q54G36	Q54G36	>tr|Q54G36|Q54G36_DICDI Uncharacterized protein OS=Dictyostelium discoideum OX=44689 GN=DDB_G0290455 PE=3 SV=1	DDB_G0290455	1	DDB_G0290455	1							1	5	1	5
Q54G38	Q54G38	>sp|Q54G38|SURF6_DICDI Surfeit locus protein 6 homolog OS=Dictyostelium discoideum OX=44689 GN=surf6 PE=3 SV=1	SURF6	1	SURF6	11							4	53	4	53	-5.97869
Q54G44	Q54G44	>tr|Q54G44|Q54G44_DICDI Uncharacterized protein OS=Dictyostelium discoideum OX=44689 GN=DDB_G0290415 PE=4 SV=1	DDB_G0290415	1	DDB_G0290415	3							0	12	0	12	-6.59104
Q54G50	Q54G50	>tr|Q54G50|Q54G50_DICDI MRPL25 domain-containing protein OS=Dictyostelium discoideum OX=44689 GN=DDB_G0290403 PE=4 SV=1	DDB_G0290403	1	DDB_G0290403	1							5	2	5	2
Q54G51	Q54G51	>tr|Q54G51|Q54G51_DICDI Pantothenate kinase OS=Dictyostelium discoideum OX=44689 GN=DDB_G0290401 PE=4 SV=1	DDB_G0290401	1	DDB_G0290401	3							7	11	7	11	-0.649416
Q54G53	Q54G53	>tr|Q54G53|Q54G53_DICDI formate--tetrahydrofolate ligase OS=Dictyostelium discoideum OX=44689 GN=fthS PE=3 SV=1	FTHS	1	FTHS	3							9	7	9	7	1.57425
Q54G56	Q54G56	>tr|Q54G56|Q54G56_DICDI TLDc domain-containing protein OS=Dictyostelium discoideum OX=44689 GN=DDB_G0290391 PE=4 SV=1	DDB_G0290391	1	DDB_G0290391	1							1	3	1	3
Q54G61	Q54G61	>tr|Q54G61|Q54G61_DICDI GCN5-related N-acetyltransferase OS=Dictyostelium discoideum OX=44689 GN=DDB_G0290449 PE=4 SV=1	DDB_G0290449	1	DDB_G0290449	1							5	5	5	5
Q54G64	Q54G64	>tr|Q54G64|Q54G64_DICDI Argonaut-like protein OS=Dictyostelium discoideum OX=44689 GN=agnB PE=4 SV=1	AGNB	1	AGNB	8							28	16	28	16	2.07881
Q54G70	Q54G70	>sp|Q54G70|SODC5_DICDI Superoxide dismutase [Cu-Zn] 5 OS=Dictyostelium discoideum OX=44689 GN=sodE PE=3 SV=1	SODE	1	SODE	5							2	18	2	18	-4.46588
Q54G72	Q54G72	>tr|Q54G72|Q54G72_DICDI Vesicle transport protein OS=Dictyostelium discoideum OX=44689 GN=DDB_G0290341 PE=3 SV=1	DDB_G0290341	1	DDB_G0290341	1							5	4	5	4
Q54G75	Q54G75	>tr|Q54G75|Q54G75_DICDI Arf guanyl-nucleotide exchange factor OS=Dictyostelium discoideum OX=44689 GN=DDB_G0290369 PE=4 SV=1	DDB_G0290369	1	DDB_G0290369	5							4	18	4	18	-2.9737
Q54G79	Q54G79	>tr|Q54G79|Q54G79_DICDI Short-chain dehydrogenase/reductase family protein OS=Dictyostelium discoideum OX=44689 GN=DDB_G0290329 PE=3 SV=1	DDB_G0290329	1	DDB_G0290329	3							13	9	13	9	1.70685
Q54G91	Q54G91	>tr|Q54G91|Q54G91_DICDI Uncharacterized protein OS=Dictyostelium discoideum OX=44689 GN=DDB_G0290305 PE=4 SV=1	DDB_G0290305	1	DDB_G0290305	1							0	1	0	1
Q54G97	Q54G97	>tr|Q54G97|Q54G97_DICDI Uncharacterized protein OS=Dictyostelium discoideum OX=44689 GN=DDB_G0290299 PE=3 SV=1	DDB_G0290299	1	DDB_G0290299	1							3	4	3	4
Q54GB3	Q54GB3	>sp|Q54GB3|SYBB_DICDI Synaptobrevin-B OS=Dictyostelium discoideum OX=44689 GN=sybB PE=3 SV=1	SYBB	1	SYBB	1							5	5	5	5
Q54GC8	Q54GC8	>sp|Q54GC8|ACBD6_DICDI Acyl-CoA-binding domain-containing protein 6 homolog OS=Dictyostelium discoideum OX=44689 GN=acbd6 PE=3 SV=1	ACBD6	1	ACBD6	8							11	34	11	34	-2.71469
Q54GD0	Q54GD0	>sp|Q54GD0|MGP1_DICDI GTPase activating protein homolog 1 OS=Dictyostelium discoideum OX=44689 GN=mgp1 PE=3 SV=1	MGP1	1	MGP1	9							10	40	10	40	-3.48695
Q54GE3	Q54GE3	>sp|Q54GE3|VPS45_DICDI Vacuolar protein sorting-associated protein 45 OS=Dictyostelium discoideum OX=44689 GN=vps45 PE=1 SV=1	VPS45	1	VPS45	4							13	9	13	9	1.69663
Q54GF5	Q54GF5	>tr|Q54GF5|Q54GF5_DICDI UDENN domain-containing protein OS=Dictyostelium discoideum OX=44689 GN=DDB_G0290193 PE=4 SV=1	DDB_G0290193	1	DDB_G0290193	1							0	4	0	4
Q54GG5	Q54GG5	>tr|Q54GG5|Q54GG5_DICDI HECT-type E3 ubiquitin transferase OS=Dictyostelium discoideum OX=44689 GN=ube3a PE=4 SV=1	UBE3A	1	UBE3A	1							3	3	3	3
Q54GG9	Q54GG9	>sp|Q54GG9|BZPS_DICDI Probable basic-leucine zipper transcription factor S OS=Dictyostelium discoideum OX=44689 GN=bzpS PE=3 SV=1	BZPS	1	BZPS	2							1	9	1	9	-3.75024
Q54GH3	Q54GH3	>sp|Q54GH3|TOM1_DICDI Target of Myb protein 1 OS=Dictyostelium discoideum OX=44689 GN=tom1 PE=1 SV=1	TOM1	1	TOM1	2							3	9	3	9	-1.74061
Q54GK4	Q54GK4	>tr|Q54GK4|Q54GK4_DICDI C2H2-type zinc finger-containing protein (Fragment) OS=Dictyostelium discoideum OX=44689 GN=DDB_G0290105 PE=4 SV=2	DDB_G0290105	1	DDB_G0290105	1							0	2	0	2
Q54GK9	Q54GK9	>sp|Q54GK9|CM2A1_DICDI Charged multivesicular body protein 2a homolog 1 OS=Dictyostelium discoideum OX=44689 GN=chmp2a1 PE=3 SV=2	CHMP2A1	1	CHMP2A1	2							2	7	2	7
Q54GL5	Q54GL5	>tr|Q54GL5|Q54GL5_DICDI PDZ domain-containing protein OS=Dictyostelium discoideum OX=44689 GN=sort1 PE=4 SV=1	SORT1	1	SORT1	1							5	4	5	4
Q54GL8	Q54GL8	>tr|Q54GL8|Q54GL8_DICDI Protein phosphatase 2C OS=Dictyostelium discoideum OX=44689 GN=DDB_G0290075 PE=3 SV=1	DDB_G0290075	1	DDB_G0290075	2							0	4	0	4
Q54GN5	Q54GN5	>sp|Q54GN5|UAP1_DICDI Probable UDP-N-acetylglucosamine pyrophosphorylase OS=Dictyostelium discoideum OX=44689 GN=uap1 PE=3 SV=1	UAP1	1	UAP1	1							1	4	1	4
Q54GP0	Q54GP0	>tr|Q54GP0|Q54GP0_DICDI BolA family protein OS=Dictyostelium discoideum OX=44689 GN=DDB_G0290027 PE=3 SV=1	DDB_G0290027	1	DDB_G0290027	3							4	4	4	4
Q54GP8	Q54GP8	>sp|Q54GP8|GLRX_DICDI Glutaredoxin OS=Dictyostelium discoideum OX=44689 GN=grxA PE=2 SV=1	GRXA	1	GRXA	3							14	9	14	9	1.47445
Q54GQ3	Q54GQ3	>tr|Q54GQ3|Q54GQ3_DICDI Methyltransferase type 11 domain-containing protein OS=Dictyostelium discoideum OX=44689 GN=DDB_G0289999 PE=4 SV=1	DDB_G0289999	1	DDB_G0289999	2							1	6	1	6
Q54GR0	Q54GR0	>tr|Q54GR0|Q54GR0_DICDI Uncharacterized protein OS=Dictyostelium discoideum OX=44689 GN=DDB_G0289987 PE=4 SV=1	DDB_G0289987	1	DDB_G0289987	4							6	19	6	19	-2.11601
Q54GS2	Q54GS2	>tr|Q54GS2|Q54GS2_DICDI RRM domain-containing protein OS=Dictyostelium discoideum OX=44689 GN=DDB_G0289941 PE=4 SV=1	DDB_G0289941	1	DDB_G0289941	1							1	5	1	5
Q54GS9	Q54GS9	>tr|Q54GS9|Q54GS9_DICDI G-patch domain-containing protein OS=Dictyostelium discoideum OX=44689 GN=DDB_G0289933 PE=3 SV=1	DDB_G0289933	1	DDB_G0289933	8							0	37	0	37	-9.71628
Q54GT8	Q54GT8	>tr|Q54GT8|Q54GT8_DICDI Phosphatidylinositol-3,4,5-trisphosphate 3-phosphatase OS=Dictyostelium discoideum OX=44689 GN=DDB_G0289979 PE=4 SV=1	DDB_G0289979	1	DDB_G0289979	1							0	1	0	1
Q54GV1	Q54GV1	>tr|Q54GV1|Q54GV1_DICDI V-SNARE coiled-coil homology domain-containing protein OS=Dictyostelium discoideum OX=44689 GN=DDB_G0289909 PE=4 SV=1	DDB_G0289909	1	DDB_G0289909	3							3	14	3	14	-2.92436
Q54GV7	Q54GV7	>sp|Q54GV7|SIR2D_DICDI NAD-dependent deacetylase sir2D OS=Dictyostelium discoideum OX=44689 GN=sir2D PE=2 SV=1	SIR2D	1	SIR2D	1							0	3	0	3
Q54GW2	Q54GW2	>tr|Q54GW2|Q54GW2_DICDI Ubiquinone biosynthesis protein OS=Dictyostelium discoideum OX=44689 GN=DDB_G0289895 PE=3 SV=1	DDB_G0289895	1	DDB_G0289895	1							5	5	5	5
Q54GX5	Q54GX5	>sp|Q54GX5|PEX1_DICDI Peroxisomal ATPase PEX1 OS=Dictyostelium discoideum OX=44689 GN=pex1 PE=3 SV=1	PEX1	1	PEX1	7							8	28	8	28	-2.46854
Q54GZ0	Q54GZ0	>sp|Q54GZ0|OMT9_DICDI O-methyltransferase 9 OS=Dictyostelium discoideum OX=44689 GN=omt9 PE=3 SV=1	OMT9	1	OMT9	5							13	12	13	12	0.92925
Q54GZ3	Q54GZ3	>tr|Q54GZ3|Q54GZ3_DICDI B box-type domain-containing protein OS=Dictyostelium discoideum OX=44689 GN=DDB_G0289819 PE=4 SV=1	DDB_G0289819	1	DDB_G0289819	3							3	11	3	11	-2.30346
Q54H07	Q54H07	>tr|Q54H07|Q54H07_DICDI BRO1 domain-containing protein OS=Dictyostelium discoideum OX=44689 GN=DDB_G0289773 PE=3 SV=1	DDB_G0289773	1	DDB_G0289773	2							7	8	7	8	0.20147
Q54H09	Q54H09	>tr|Q54H09|Q54H09_DICDI Uncharacterized protein OS=Dictyostelium discoideum OX=44689 GN=DDB_G0289769 PE=4 SV=1	DDB_G0289769	1	DDB_G0289769	5							0	25	0	25	-8.60954
Q54H21	Q54H21	>tr|Q54H21|Q54H21_DICDI B box-type domain-containing protein OS=Dictyostelium discoideum OX=44689 GN=DDB_G0289753 PE=4 SV=1	DDB_G0289753	1	DDB_G0289753	2							4	9	4	9	-1.72861
Q54H27	Q54H27	>tr|Q54H27|Q54H27_DICDI Phytanoyl-CoA dioxygenase OS=Dictyostelium discoideum OX=44689 GN=DDB_G0289743 PE=4 SV=1	DDB_G0289743	1	DDB_G0289743	2							0	8	0	8	-5.51165
Q54H39	Q54H39	>sp|Q54H39|AP2S_DICDI AP-2 complex subunit sigma OS=Dictyostelium discoideum OX=44689 GN=ap2s1 PE=3 SV=2	AP2S1	1	AP2S1	1							5	1	5	1
Q54H43	Q54H43	>tr|Q54H43|Q54H43_DICDI SAP DNA-binding domain-containing protein OS=Dictyostelium discoideum OX=44689 GN=DDB_G0289713 PE=3 SV=1	DDB_G0289713	1	DDB_G0289713	4							1	18	1	18	-5.6344
Q54H52	Q54H52	>tr|Q54H52|Q54H52_DICDI WD40-like domain-containing protein OS=Dictyostelium discoideum OX=44689 GN=DDB_G0289701 PE=4 SV=1	DDB_G0289701	1	DDB_G0289701	1							0	5	0	5
Q54H87	Q54H87	>tr|Q54H87|Q54H87_DICDI Uncharacterized protein OS=Dictyostelium discoideum OX=44689 GN=DDB_G0289621 PE=4 SV=1	DDB_G0289621	1	DDB_G0289621	2							10	7	10	7	1.28432
Q54H97	Q54H97	>sp|Q54H97|Y8960_DICDI CBS domain-containing protein DDB_G0289609 OS=Dictyostelium discoideum OX=44689 GN=DDB_G0289609 PE=2 SV=1	DDB_G0289609	1	DDB_G0289609	1							5	4	5	4
Q54HA7	Q54HA7	>tr|Q54HA7|Q54HA7_DICDI DUF814 family protein OS=Dictyostelium discoideum OX=44689 GN=DDB_G0289583 PE=3 SV=1	DDB_G0289583	1	DDB_G0289583	6							10	21	10	21	-1.64992
Q54HB8	Q54HB8	>tr|Q54HB8|Q54HB8_DICDI Calmodulin OS=Dictyostelium discoideum OX=44689 GN=DDB_G0289571 PE=4 SV=1	DDB_G0289571	1	DDB_G0289571	1							0	4	0	4
Q54HD9	Q54HD9	>sp|Q54HD9|Y9517_DICDI Follistatin-like domain-containing protein DDB_G0289517 OS=Dictyostelium discoideum OX=44689 GN=DDB_G0289517 PE=2 SV=1	DDB_G0289517	1	DDB_G0289517	1							2	2	2	2
Q54HE3	Q54HE3	>tr|Q54HE3|Q54HE3_DICDI Replication protein A subunit OS=Dictyostelium discoideum OX=44689 GN=rfa1 PE=4 SV=1	RFA1	1	RFA1	1							4	3	4	3
Q54HF5	Q54HF5	>tr|Q54HF5|Q54HF5_DICDI WD40 repeat-containing protein OS=Dictyostelium discoideum OX=44689 GN=cdc40 PE=4 SV=1	CDC40	1	CDC40	8							1	34	1	34	-9.4753
Q54HG4	Q54HG4	>sp|Q54HG4|RMP_DICDI RNA polymerase II subunit 5-mediating protein homolog OS=Dictyostelium discoideum OX=44689 GN=rmp PE=3 SV=2	RMP	1	RMP	4							3	18	3	18	-4.43144
Q54HG8	Q54HG8	>tr|Q54HG8|Q54HG8_DICDI Uncharacterized protein OS=Dictyostelium discoideum OX=44689 GN=DDB_G0289469 PE=3 SV=1	DDB_G0289469	1	DDB_G0289469	2							4	6	4	6
Q54HH2	Q54HH2	>sp|Q54HH2|SRR_DICDI Probable serine racemase OS=Dictyostelium discoideum OX=44689 GN=srr PE=1 SV=1	SRR	1	SRR	1							4	4	4	4
Q54HI0	Q54HI0	>sp|Q54HI0|ANM2_DICDI Protein arginine N-methyltransferase 2 OS=Dictyostelium discoideum OX=44689 GN=prmt2 PE=3 SV=1	PRMT2	1	PRMT2	4							7	16	7	16	-1.26683
Q54HI6	Q54HI6	>tr|Q54HI6|Q54HI6_DICDI Mis18 domain-containing protein OS=Dictyostelium discoideum OX=44689 GN=DDB_G0289421 PE=4 SV=1	DDB_G0289421	1	DDB_G0289421	1							0	1	0	1
Q54HJ0	Q54HJ0	>tr|Q54HJ0|Q54HJ0_DICDI HIT domain-containing protein OS=Dictyostelium discoideum OX=44689 GN=DDB_G0289439 PE=4 SV=1	DDB_G0289439	1	DDB_G0289439	3							4	9	4	9	-2.5969
Q54HL1	Q54HL1	>tr|Q54HL1|Q54HL1_DICDI AN1-type zinc finger-containing protein OS=Dictyostelium discoideum OX=44689 GN=DDB_G0289369 PE=4 SV=1	DDB_G0289369	1	DDB_G0289369	1							2	4	2	4
Q54HM2	Q54HM2	>sp|Q54HM2|Y8381_DICDI Uncharacterized protein DDB_G0289357 OS=Dictyostelium discoideum OX=44689 GN=DDB_G0289357 PE=4 SV=1	DDB_G0289357	1	DDB_G0289357	6							9	30	9	30	-3.01664
Q54HN9	Q54HN9	>tr|Q54HN9|Q54HN9_DICDI HTH La-type RNA-binding domain-containing protein OS=Dictyostelium discoideum OX=44689 GN=DDB_G0289333 PE=4 SV=1	DDB_G0289333	1	DDB_G0289333	4							10	16	10	16	-0.918002
Q54HR9	Q54HR9	>tr|Q54HR9|Q54HR9_DICDI Amine oxidase domain-containing protein OS=Dictyostelium discoideum OX=44689 GN=DDB_G0289265 PE=4 SV=1	DDB_G0289265	1	DDB_G0289265	11							8	49	8	49	-4.0503
Q54HS3	Q54HS3	>sp|Q54HS3|SET1_DICDI Histone-lysine N-methyltransferase set1 OS=Dictyostelium discoideum OX=44689 GN=set1 PE=1 SV=1	SET1	1	SET1	1							0	4	0	4
Q54HS9	Q54HS9	>sp|Q54HS9|AP1M_DICDI AP-1 complex subunit mu OS=Dictyostelium discoideum OX=44689 GN=apm1 PE=1 SV=1	APM1	1	APM1	1							4	4	4	4
Q54HT1	Q54HT1	>sp|Q54HT1|TIRA_DICDI Protein tirA OS=Dictyostelium discoideum OX=44689 GN=tirA PE=2 SV=1	TIRA	1	TIRA	12							57	21	57	21	3.21545
Q54HT3	Q54HT3	>tr|Q54HT3|Q54HT3_DICDI Vacuolar protein 14 C-terminal Fig4-binding domain-containing protein OS=Dictyostelium discoideum OX=44689 GN=DDB_G0289233 PE=3 SV=1	DDB_G0289233	1	DDB_G0289233	8							7	38	7	38	-3.68278
Q54HU7	Q54HU7	>tr|Q54HU7|Q54HU7_DICDI RNase III domain-containing protein OS=Dictyostelium discoideum OX=44689 GN=DDB_G0289215 PE=4 SV=1	DDB_G0289215	1	DDB_G0289215	1							2	1	2	1
Q54HU9	Q54HU9	>tr|Q54HU9|Q54HU9_DICDI T4 RNA ligase 1-like N-terminal domain-containing protein OS=Dictyostelium discoideum OX=44689 GN=DDB_G0289211 PE=4 SV=1	DDB_G0289211	1	DDB_G0289211	1							3	5	3	5
Q54HV6	Q54HV6	>tr|Q54HV6|Q54HV6_DICDI Uncharacterized protein OS=Dictyostelium discoideum OX=44689 GN=DDB_G0289199 PE=4 SV=1	DDB_G0289199	1	DDB_G0289199	2							2	7	2	7
Q54HW1	Q54HW1	>sp|Q54HW1|PSD10_DICDI 26S proteasome non-ATPase regulatory subunit 10 OS=Dictyostelium discoideum OX=44689 GN=psmD10 PE=2 SV=1	PSMD10	1	PSMD10	3							1	11	1	11	-4.29813
Q54HX1	Q54HX1	>tr|Q54HX1|Q54HX1_DICDI Thioesterase domain-containing protein OS=Dictyostelium discoideum OX=44689 GN=DDB_G0289161 PE=3 SV=1	DDB_G0289161	1	DDB_G0289161	1							3	5	3	5
Q54HX6	Q54HX6	>sp|Q54HX6|MYBI_DICDI Myb-like protein I OS=Dictyostelium discoideum OX=44689 GN=mybI PE=3 SV=1	MYBI	1	MYBI	1							0	2	0	2
Q54I15	Q54I15	>tr|Q54I15|Q54I15_DICDI Zinc-ribbon domain-containing protein OS=Dictyostelium discoideum OX=44689 GN=DDB_G0289109 PE=4 SV=1	DDB_G0289109	1	DDB_G0289109	1							1	2	1	2
Q54I22	Q54I22	>tr|Q54I22|Q54I22_DICDI Short-chain dehydrogenase/reductase family protein OS=Dictyostelium discoideum OX=44689 GN=DDB_G0289059 PE=4 SV=2	DDB_G0289059	1	DDB_G0289059	1							3	5	3	5
Q54I28	Q54I28	>tr|Q54I28|Q54I28_DICDI Uncharacterized protein OS=Dictyostelium discoideum OX=44689 GN=DDB_G0289045 PE=4 SV=1	DDB_G0289045	1	DDB_G0289045	1							1	0	1	0
Q54I40	Q54I40	>tr|Q54I40|Q54I40_DICDI Uncharacterized protein OS=Dictyostelium discoideum OX=44689 GN=DDB_G0289027 PE=4 SV=1	DDB_G0289027	1	DDB_G0289027	1							5	5	5	5
Q54I50	Q54I50	>tr|Q54I50|Q54I50_DICDI Rab5-interacting protein OS=Dictyostelium discoideum OX=44689 GN=DDB_G0289011 PE=3 SV=1	DDB_G0289011	1	DDB_G0289011	1							4	3	4	3
Q54I60	Q54I60	>sp|Q54I60|PUR3_DICDI Phosphoribosylglycinamide formyltransferase OS=Dictyostelium discoideum OX=44689 GN=purN PE=3 SV=1	PURN	1	PURN	2							9	7	9	7	1.27173
Q54I64	Q54I64	>tr|Q54I64|Q54I64_DICDI RasGTPase-activating protein OS=Dictyostelium discoideum OX=44689 GN=DDB_G0288977 PE=4 SV=1	DDB_G0288977	1	DDB_G0288977	2							7	5	7	5	1.77075
Q54I70	Q54I70	>tr|Q54I70|Q54I70_DICDI Uncharacterized protein OS=Dictyostelium discoideum OX=44689 GN=DDB_G0288965 PE=4 SV=1	DDB_G0288965	1	DDB_G0288965	1							2	3	2	3
Q54I75;Q54JL5	Q54I75;Q54JL5	>tr|Q54I75|Q54I75_DICDI Ubiquitin-like domain-containing protein OS=Dictyostelium discoideum OX=44689 GN=DDB_G0288943 PE=4 SV=1;>tr|Q54JL5|Q54JL5_DICDI Ubiquitin-like domain-containing protein OS=Dictyostelium discoideum OX=44689 GN=DDB_G0287973 PE=4 SV=1	DDB_G0288943;DDB_G0287973	2	DDB_G0288943;DDB_G0287973	1							2	3	2	3
Q54I80	Q54I80	>sp|Q54I80|PANC_DICDI Pantoate--beta-alanine ligase OS=Dictyostelium discoideum OX=44689 GN=panC PE=3 SV=1	PANC	1	PANC	2							7	4	7	4
Q54I82	Q54I82	>sp|Q54I82|CDD_DICDI Probable cytidine deaminase OS=Dictyostelium discoideum OX=44689 GN=cda PE=3 SV=1	CDA	1	CDA	2							5	9	5	9	-1.08282
Q54I94	Q54I94	>tr|Q54I94|Q54I94_DICDI Uncharacterized protein OS=Dictyostelium discoideum OX=44689 GN=DDB_G0288915 PE=4 SV=1	DDB_G0288915	1	DDB_G0288915	2							0	7	0	7	-5.17549
Q54I97	Q54I97	>tr|Q54I97|Q54I97_DICDI tRNA pseudouridylate synthase OS=Dictyostelium discoideum OX=44689 GN=pus3 PE=3 SV=1	PUS3	1	PUS3	1							0	5	0	5
Q54IA0	Q54IA0	>sp|Q54IA0|COX19_DICDI Cytochrome c oxidase assembly protein COX19 OS=Dictyostelium discoideum OX=44689 GN=cox19 PE=3 SV=1	COX19	1	COX19	1							0	5	0	5
Q54IA2	Q54IA2	>tr|Q54IA2|Q54IA2_DICDI TBC1 domain family member 7 OS=Dictyostelium discoideum OX=44689 GN=DDB_G0288949 PE=4 SV=1	DDB_G0288949	1	DDB_G0288949	4							11	13	11	13	-0.0500629
Q54IA7	Q54IA7	>sp|Q54IA7|HEM6_DICDI Oxygen-dependent coproporphyrinogen-III oxidase OS=Dictyostelium discoideum OX=44689 GN=cpox PE=3 SV=1	CPOX	1	CPOX	5							4	19	4	19	-3.10289
Q54IC3	Q54IC3	>tr|Q54IC3|Q54IC3_DICDI Uncharacterized protein OS=Dictyostelium discoideum OX=44689 GN=DDB_G0288845 PE=4 SV=1	DDB_G0288845	1	DDB_G0288845	1							4	2	4	2
Q54IC9	Q54IC9	>sp|Q54IC9|DERL1_DICDI Probable derlin-1 homolog OS=Dictyostelium discoideum OX=44689 GN=derl1 PE=3 SV=1	DERL1	1	DERL1	1							5	5	5	5
Q54ID0	Q54ID0	>sp|Q54ID0|COX17_DICDI Cytochrome c oxidase copper chaperone OS=Dictyostelium discoideum OX=44689 GN=cox17 PE=3 SV=1	COX17	1	COX17	1							5	5	5	5
Q54IE1	Q54IE1	>tr|Q54IE1|Q54IE1_DICDI RabGAP/TBC domain-containing protein OS=Dictyostelium discoideum OX=44689 GN=DDB_G0288811 PE=4 SV=1	DDB_G0288811	1	DDB_G0288811	3							6	11	6	11	-0.62757
Q54IG0	Q54IG0	>tr|Q54IG0|Q54IG0_DICDI N-acetyltransferase domain-containing protein OS=Dictyostelium discoideum OX=44689 GN=DDB_G0288865 PE=4 SV=1	DDB_G0288865	1	DDB_G0288865	1							3	3	3	3
Q54IG1	Q54IG1	>tr|Q54IG1|Q54IG1_DICDI Phospholipid/glycerol acyltransferase domain-containing protein OS=Dictyostelium discoideum OX=44689 GN=DDB_G0288863 PE=4 SV=1	DDB_G0288863	1	DDB_G0288863	3							8	10	8	10	0.360068
Q54IH4	Q54IH4	>tr|Q54IH4|Q54IH4_DICDI Nicotinamide-nucleotide adenylyltransferase (Fragment) OS=Dictyostelium discoideum OX=44689 GN=DDB_G0288757 PE=4 SV=1	DDB_G0288757	1	DDB_G0288757	2							4	7	4	7
Q54IJ1	Q54IJ1	>sp|Q54IJ1|SCFD1_DICDI Sec1 family domain-containing protein 1 homolog OS=Dictyostelium discoideum OX=44689 GN=scfd1 PE=3 SV=2	SCFD1	1	SCFD1	1							4	5	4	5
Q54IJ9	Q54IJ9	>sp|Q54IJ9|BZPQ_DICDI Probable basic-leucine zipper transcription factor Q OS=Dictyostelium discoideum OX=44689 GN=bzpQ PE=3 SV=1	BZPQ	1	BZPQ	4							4	11	4	11	-1.61851
Q54IK9	Q54IK9	>sp|Q54IK9|HOOK_DICDI Protein hook homolog OS=Dictyostelium discoideum OX=44689 GN=hook PE=3 SV=1	HOOK	1	HOOK	1							0	3	0	3
Q54IL2	Q54IL2	>sp|Q54IL2|STRP_DICDI Striatin-interacting protein homolog OS=Dictyostelium discoideum OX=44689 GN=fam40 PE=3 SV=1	FAM40	1	FAM40	1							2	2	2	2
Q54IN5	Q54IN5	>tr|Q54IN5|Q54IN5_DICDI Uncharacterized protein OS=Dictyostelium discoideum OX=44689 GN=DDB_G0288643 PE=4 SV=1	DDB_G0288643	1	DDB_G0288643	1							0	2	0	2
Q54IN8	Q54IN8	>tr|Q54IN8|Q54IN8_DICDI Uncharacterized protein OS=Dictyostelium discoideum OX=44689 GN=DDB_G0288625 PE=4 SV=1	DDB_G0288625	1	DDB_G0288625	6							0	26	0	26	-8.72069
Q54IP0	Q54IP0	>sp|Q54IP0|DNJC7_DICDI DnaJ homolog subfamily C member 7 homolog OS=Dictyostelium discoideum OX=44689 GN=dnajc7 PE=1 SV=1	DNAJC7	1	DNAJC7	2							5	2	5	2
Q54IQ2	Q54IQ2	>tr|Q54IQ2|Q54IQ2_DICDI ATP-dependent protease ATPase subunit HslU OS=Dictyostelium discoideum OX=44689 GN=DDB_G0288593 PE=3 SV=1	DDB_G0288593	1	DDB_G0288593	6							16	16	16	16	0.75512
Q54IR0	Q54IR0	>tr|Q54IR0|Q54IR0_DICDI Uncharacterized protein OS=Dictyostelium discoideum OX=44689 GN=DDB_G0288579 PE=4 SV=1	DDB_G0288579	1	DDB_G0288579	2							7	5	7	5
Q54IR8	Q54IR8	>sp|Q54IR8|WASC5_DICDI WASH complex subunit 5 OS=Dictyostelium discoideum OX=44689 GN=washc5 PE=1 SV=1	WASHC5	1	WASHC5	3							9	11	9	11	0.0855417
Q54IS0	Q54IS0	>sp|Q54IS0|BYST_DICDI Bystin OS=Dictyostelium discoideum OX=44689 GN=bysl PE=3 SV=1	BYSL	1	BYSL	2							8	8	8	8	0.589353
Q54IS1	Q54IS1	>tr|Q54IS1|Q54IS1_DICDI Peptidase C1A papain C-terminal domain-containing protein OS=Dictyostelium discoideum OX=44689 GN=DDB_G0288563 PE=3 SV=1	DDB_G0288563	1	DDB_G0288563	2							7	9	7	9	-0.103855
Q54IU6	Q54IU6	>tr|Q54IU6|Q54IU6_DICDI PH domain-containing protein OS=Dictyostelium discoideum OX=44689 GN=DDB_G0288529 PE=4 SV=1	DDB_G0288529	1	DDB_G0288529	2							2	9	2	9	-2.57373
Q54IW4	Q54IW4	>tr|Q54IW4|Q54IW4_DICDI Uncharacterized protein OS=Dictyostelium discoideum OX=44689 GN=DDB_G0288477 PE=3 SV=1	DDB_G0288477	1	DDB_G0288477	1							2	3	2	3
Q54IX4	Q54IX4	>tr|Q54IX4|Q54IX4_DICDI Uncharacterized protein OS=Dictyostelium discoideum OX=44689 GN=DDB_G0288443 PE=4 SV=1	DDB_G0288443	1	DDB_G0288443	1							4	1	4	1
Q54IX5	Q54IX5	>tr|Q54IX5|Q54IX5_DICDI Uncharacterized protein OS=Dictyostelium discoideum OX=44689 GN=DDB_G0288441 PE=4 SV=1	DDB_G0288441	1	DDB_G0288441	2							4	6	4	6
Q54IZ7	Q54IZ7	>tr|Q54IZ7|Q54IZ7_DICDI RabGAP/TBC domain-containing protein OS=Dictyostelium discoideum OX=44689 GN=DDB_G0288405 PE=4 SV=1	DDB_G0288405	1	DDB_G0288405	6							12	27	12	27	-1.51493
Q54IZ9	Q54IZ9	>sp|Q54IZ9|RPC2_DICDI DNA-directed RNA polymerase III subunit rpc2 OS=Dictyostelium discoideum OX=44689 GN=polr3b PE=3 SV=1	POLR3B	1	POLR3B	1							4	2	4	2
Q54J00	Q54J00	>tr|Q54J00|Q54J00_DICDI Pre-mRNA-splicing factor 38 OS=Dictyostelium discoideum OX=44689 GN=prpf38b PE=3 SV=2	PRPF38B	1	PRPF38B	1							0	3	0	3
Q54J04	Q54J04	>tr|Q54J04|Q54J04_DICDI Uncharacterized protein OS=Dictyostelium discoideum OX=44689 GN=DDB_G0288393 PE=4 SV=1	DDB_G0288393	1	DDB_G0288393	1							3	4	3	4
Q54J13	Q54J13	>tr|Q54J13|Q54J13_DICDI Uncharacterized protein OS=Dictyostelium discoideum OX=44689 GN=DDB_G0288379 PE=4 SV=1	DDB_G0288379	1	DDB_G0288379	3							7	14	7	14	-1.28135
Q54J26	Q54J26	>sp|Q54J26|NOP10_DICDI H/ACA ribonucleoprotein complex subunit 3 OS=Dictyostelium discoideum OX=44689 GN=nop10 PE=3 SV=1	NOP10	1	NOP10	1							5	5	5	5
Q54J36	Q54J36	>tr|Q54J36|Q54J36_DICDI Uncharacterized protein OS=Dictyostelium discoideum OX=44689 GN=DDB_G0288329 PE=4 SV=1	DDB_G0288329	1	DDB_G0288329	1							0	4	0	4
Q54J42	Q54J42	>sp|Q54J42|ALG5_DICDI Dolichyl-phosphate beta-glucosyltransferase OS=Dictyostelium discoideum OX=44689 GN=alg5 PE=2 SV=1	ALG5	1	ALG5	1							3	3	3	3
Q54J51	Q54J51	>tr|Q54J51|Q54J51_DICDI Transmembrane protein OS=Dictyostelium discoideum OX=44689 GN=DDB_G0288293 PE=3 SV=1	DDB_G0288293	1	DDB_G0288293	3							13	11	13	11	0.68913
Q54J57	Q54J57	>tr|Q54J57|Q54J57_DICDI Glycerophosphocholine acyltransferase 1 OS=Dictyostelium discoideum OX=44689 GN=DDB_G0288315 PE=3 SV=1	DDB_G0288315	1	DDB_G0288315	1							5	5	5	5
Q54J68	Q54J68	>sp|Q54J68|CH10_DICDI 10 kDa heat shock protein, mitochondrial OS=Dictyostelium discoideum OX=44689 GN=hspe1 PE=3 SV=1	HSPE1	1	HSPE1	1							4	3	4	3
Q54J75	Q54J75	>sp|Q54J75|RPB2_DICDI DNA-directed RNA polymerase II subunit rpb2 OS=Dictyostelium discoideum OX=44689 GN=polr2b PE=3 SV=1	POLR2B	1	POLR2B	6							16	21	16	21	-0.186217
Q54J82	Q54J82	>tr|Q54J82|Q54J82_DICDI Histone RNA hairpin-binding protein OS=Dictyostelium discoideum OX=44689 GN=slbp PE=3 SV=1	SLBP	1	SLBP	1							1	5	1	5
Q54J96	Q54J96	>tr|Q54J96|Q54J96_DICDI Enhancer of mRNA-decapping protein 4 WD40 repeat region domain-containing protein OS=Dictyostelium discoideum OX=44689 GN=DDB_G0288241 PE=4 SV=1	DDB_G0288241	1	DDB_G0288241	4							6	11	6	11	-0.642141
Q54J97	Q54J97	>sp|Q54J97|CH60_DICDI 60 kDa heat shock protein, mitochondrial OS=Dictyostelium discoideum OX=44689 GN=hspA PE=2 SV=1	HSPA	1	HSPA	2							6	0	6	0
Q54J99	Q54J99	>tr|Q54J99|Q54J99_DICDI Interferon-related developmental regulator N-terminal domain-containing protein OS=Dictyostelium discoideum OX=44689 GN=DDB_G0288203 PE=3 SV=1	DDB_G0288203	1	DDB_G0288203	4							11	13	11	13	0.475613
Q54JA0	Q54JA0	>tr|Q54JA0|Q54JA0_DICDI CBS domain-containing protein OS=Dictyostelium discoideum OX=44689 GN=DDB_G0288201 PE=4 SV=1	DDB_G0288201	1	DDB_G0288201	2							4	3	4	3
Q54JB0	Q54JB0	>sp|Q54JB0|DDI1_DICDI Protein DDI1 homolog OS=Dictyostelium discoideum OX=44689 GN=ddi1 PE=3 SV=1	DDI1	1	DDI1	5							8	22	8	22	-1.82037
Q54JB6	Q54JB6	>tr|Q54JB6|Q54JB6_DICDI Molybdenum cofactor sulfurase domain-containing protein OS=Dictyostelium discoideum OX=44689 GN=DDB_G0288165 PE=4 SV=1	DDB_G0288165	1	DDB_G0288165	1							2	4	2	4
Q54JB7	Q54JB7	>tr|Q54JB7|Q54JB7_DICDI ARF-like protein OS=Dictyostelium discoideum OX=44689 GN=arl1 PE=3 SV=2	ARL1	1	ARL1	1							4	1	4	1
Q54JB8	Q54JB8	>tr|Q54JB8|Q54JB8_DICDI DUF3818 domain-containing protein OS=Dictyostelium discoideum OX=44689 GN=DDB_G0288161 PE=4 SV=1	DDB_G0288161	1	DDB_G0288161	12							3	49	3	49	-6.4141
Q54JD0	Q54JD0	>sp|Q54JD0|Y7797_DICDI Uncharacterized protein DDB_G0288141 OS=Dictyostelium discoideum OX=44689 GN=DDB_G0288141 PE=4 SV=1	DDB_G0288141	1	DDB_G0288141	1							5	4	5	4
Q54JE2	Q54JE2	>tr|Q54JE2|Q54JE2_DICDI SprT-like domain-containing protein OS=Dictyostelium discoideum OX=44689 GN=DDB_G0288129 PE=4 SV=1	DDB_G0288129	1	DDB_G0288129	3							5	14	5	14	-2.28345
Q54JF1	Q54JF1	>tr|Q54JF1|Q54JF1_DICDI GC-rich sequence DNA-binding factor-like protein OS=Dictyostelium discoideum OX=44689 GN=DDB_G0288089 PE=3 SV=2	DDB_G0288089	1	DDB_G0288089	1							0	2	0	2
Q54JG9	Q54JG9	>tr|Q54JG9|Q54JG9_DICDI Uncharacterized protein OS=Dictyostelium discoideum OX=44689 GN=DDB_G0288109 PE=4 SV=1	DDB_G0288109	1	DDB_G0288109	1							1	3	1	3
Q54JH4	Q54JH4	>sp|Q54JH4|P2XE_DICDI P2X receptor E OS=Dictyostelium discoideum OX=44689 GN=p2xE PE=3 SV=2	P2XE	1	P2XE	2							0	9	0	9	-5.83321
Q54JH9	Q54JH9	>tr|Q54JH9|Q54JH9_DICDI Uncharacterized protein OS=Dictyostelium discoideum OX=44689 GN=DDB_G0288041 PE=4 SV=1	DDB_G0288041	1	DDB_G0288041	1							0	1	0	1
Q54JI0	Q54JI0	>tr|Q54JI0|Q54JI0_DICDI Nudix hydrolase domain-containing protein OS=Dictyostelium discoideum OX=44689 GN=DDB_G0288039 PE=4 SV=1	DDB_G0288039	1	DDB_G0288039	3							14	9	14	9	1.70325
Q54JJ6	Q54JJ6	>sp|Q54JJ6|HID1_DICDI Protein HID1 OS=Dictyostelium discoideum OX=44689 GN=hid1 PE=3 SV=1	HID1	1	HID1	2							3	6	3	6
Q54JK3	Q54JK3	>tr|Q54JK3|Q54JK3_DICDI 60S acidic ribosomal protein P1 beta OS=Dictyostelium discoideum OX=44689 GN=rplp1B PE=3 SV=1	RPLP1B	1	RPLP1B	1							4	5	4	5
Q54JK4	Q54JK4	>sp|Q54JK4|CHMP5_DICDI Charged multivesicular body protein 5 OS=Dictyostelium discoideum OX=44689 GN=chmp5 PE=3 SV=1	CHMP5	1	CHMP5	3							1	11	1	11	-6.36283
Q54JK8	Q54JK8	>tr|Q54JK8|Q54JK8_DICDI Phosphoribosyltransferase domain-containing protein OS=Dictyostelium discoideum OX=44689 GN=DDB_G0287985 PE=4 SV=1	DDB_G0287985	1	DDB_G0287985	1							4	1	4	1
Q54JL0	Q54JL0	>sp|Q54JL0|NDOR1_DICDI NADPH-dependent diflavin oxidoreductase 1 OS=Dictyostelium discoideum OX=44689 GN=redC PE=2 SV=1	REDC	1	REDC	1							2	0	2	0
Q54JL3	Q54JL3	>sp|Q54JL3|FTCD_DICDI Formimidoyltransferase-cyclodeaminase OS=Dictyostelium discoideum OX=44689 GN=ftcd PE=3 SV=1	FTCD	1	FTCD	1							2	0	2	0
Q54JL8	Q54JL8	>tr|Q54JL8|Q54JL8_DICDI Uncharacterized protein OS=Dictyostelium discoideum OX=44689 GN=DDB_G0287967 PE=4 SV=2	DDB_G0287967	1	DDB_G0287967	2							6	7	6	7
Q54JN0	Q54JN0	>sp|Q54JN0|BRX1_DICDI Ribosome biogenesis protein BRX1 homolog OS=Dictyostelium discoideum OX=44689 GN=bxdc2 PE=3 SV=1	BXDC2	1	BXDC2	1							4	4	4	4
Q54JN5	Q54JN5	>tr|Q54JN5|Q54JN5_DICDI Ankyrin repeat-containing protein OS=Dictyostelium discoideum OX=44689 GN=DDB_G0287929 PE=4 SV=1	DDB_G0287929	1	DDB_G0287929	4							10	10	10	10	0.66088
Q54JN6	Q54JN6	>tr|Q54JN6|Q54JN6_DICDI Uncharacterized protein OS=Dictyostelium discoideum OX=44689 GN=DDB_G0287927 PE=4 SV=1	DDB_G0287927	1	DDB_G0287927	1							1	3	1	3
Q54JP5	Q54JP5	>sp|Q54JP5|OAT_DICDI Probable ornithine aminotransferase OS=Dictyostelium discoideum OX=44689 GN=oatA PE=3 SV=1	OATA	1	OATA	1							5	5	5	5
Q54JQ1	Q54JQ1	>sp|Q54JQ1|MKCC_DICDI Probable serine/threonine-protein kinase mkcC OS=Dictyostelium discoideum OX=44689 GN=mkcC PE=3 SV=1	MKCC	1	MKCC	1							3	3	3	3
Q54JQ8	Q54JQ8	>tr|Q54JQ8|Q54JQ8_DICDI Major facilitator superfamily (MFS) profile domain-containing protein OS=Dictyostelium discoideum OX=44689 GN=DDB_G0287843 PE=4 SV=1	DDB_G0287843	1	DDB_G0287843	1							5	4	5	4
Q54JR9	Q54JR9	>sp|Q54JR9|ECD_DICDI Protein ecdysoneless homolog OS=Dictyostelium discoideum OX=44689 GN=ecd PE=3 SV=1	ECD	1	ECD	1							1	4	1	4
Q54JS1	Q54JS1	>tr|Q54JS1|Q54JS1_DICDI EF-hand domain-containing protein OS=Dictyostelium discoideum OX=44689 GN=DDB_G0287825 PE=4 SV=1	DDB_G0287825	1	DDB_G0287825	1							1	2	1	2
Q54JS8	Q54JS8	>tr|Q54JS8|Q54JS8_DICDI BMS1-like ribosome biogenesis protein OS=Dictyostelium discoideum OX=44689 GN=bms1l PE=4 SV=1	BMS1L	1	BMS1L	2							4	8	4	8	-0.78947
Q54JS9	Q54JS9	>tr|Q54JS9|Q54JS9_DICDI Uncharacterized protein OS=Dictyostelium discoideum OX=44689 GN=DDB_G0287889 PE=4 SV=1	DDB_G0287889	1	DDB_G0287889	2							7	10	7	10	-0.387869
Q54JT6	Q54JT6	>tr|Q54JT6|Q54JT6_DICDI arginine--tRNA ligase OS=Dictyostelium discoideum OX=44689 GN=argS2 PE=3 SV=1	ARGS2	1	ARGS2	4							5	10	5	10	-0.844414
Q54JT8	Q54JT8	>tr|Q54JT8|Q54JT8_DICDI E3 ubiquitin-protein ligase OS=Dictyostelium discoideum OX=44689 GN=DDB_G0287799 PE=3 SV=1	DDB_G0287799	1	DDB_G0287799	1							1	2	1	2
Q54JU2	Q54JU2	>tr|Q54JU2|Q54JU2_DICDI Glutathione S-transferase OS=Dictyostelium discoideum OX=44689 GN=DDB_G0287793 PE=3 SV=1	DDB_G0287793	1	DDB_G0287793	1							2	0	2	0
Q54JV6	Q54JV6	>sp|Q54JV6|SC61G_DICDI Protein transport protein Sec61 subunit gamma OS=Dictyostelium discoideum OX=44689 GN=sec61g PE=3 SV=1	SEC61G	1	SEC61G	1							5	5	5	5
Q54JW8	Q54JW8	>tr|Q54JW8|Q54JW8_DICDI DUF202 domain-containing protein OS=Dictyostelium discoideum OX=44689 GN=DDB_G0287759 PE=4 SV=1	DDB_G0287759	1	DDB_G0287759	2							1	9	1	9	-3.76328
Q54JY1	Q54JY1	>tr|Q54JY1|Q54JY1_DICDI Enoyl-CoA hydratase/isomerase domain-containing protein OS=Dictyostelium discoideum OX=44689 GN=DDB_G0287741 PE=4 SV=1	DDB_G0287741	1	DDB_G0287741	1							1	5	1	5
Q54JY2	Q54JY2	>sp|Q54JY2|ARP10_DICDI Actin-related protein 10 OS=Dictyostelium discoideum OX=44689 GN=arpH PE=3 SV=1	ARPH	1	ARPH	2							3	10	3	10	-2.00123
Q54JZ4	Q54JZ4	>tr|Q54JZ4|Q54JZ4_DICDI Calcineurin-like phosphoesterase domain-containing protein OS=Dictyostelium discoideum OX=44689 GN=DDB_G0287721 PE=4 SV=1	DDB_G0287721	1	DDB_G0287721	1							0	4	0	4
Q54JZ6	Q54JZ6	>tr|Q54JZ6|Q54JZ6_DICDI Phytanoyl-CoA dioxygenase OS=Dictyostelium discoideum OX=44689 GN=DDB_G0287717 PE=4 SV=1	DDB_G0287717	1	DDB_G0287717	1							4	5	4	5
Q54K16	Q54K16	>tr|Q54K16|Q54K16_DICDI 3-beta hydroxysteroid dehydrogenase/isomerase domain-containing protein OS=Dictyostelium discoideum OX=44689 GN=DDB_G0287677 PE=3 SV=2	DDB_G0287677	1	DDB_G0287677	1							3	2	3	2
Q54K21	Q54K21	>sp|Q54K21|SEM1_DICDI Probable 26S proteasome complex subunit sem1 OS=Dictyostelium discoideum OX=44689 GN=DDB_G0287633 PE=3 SV=1	DDB_G0287633	1	DDB_G0287633	1							0	5	0	5
Q54K24;Q8T6H3	Q54K24;Q8T6H3	>sp|Q54K24|ABCCE_DICDI ABC transporter C family member 14 OS=Dictyostelium discoideum OX=44689 GN=abcC14 PE=3 SV=1;>sp|Q8T6H3|ABCC6_DICDI ABC transporter C family member 6 OS=Dictyostelium discoideum OX=44689 GN=abcC6 PE=3 SV=1	ABCC14;ABCC6	2	ABCC14;ABCC6	2							4	6	4	6
Q54K28	Q54K28	>tr|Q54K28|Q54K28_DICDI Fe2OG dioxygenase domain-containing protein OS=Dictyostelium discoideum OX=44689 GN=DDB_G0287671 PE=4 SV=1	DDB_G0287671	1	DDB_G0287671	1							2	5	2	5
Q54K33	Q54K33	>sp|Q54K33|RBX1_DICDI RING-box protein 1 OS=Dictyostelium discoideum OX=44689 GN=rbx1 PE=3 SV=1	RBX1	1	RBX1	1							4	3	4	3
Q54K39	Q54K39	>sp|Q54K39|GMPPB_DICDI Mannose-1-phosphate guanyltransferase beta OS=Dictyostelium discoideum OX=44689 GN=gmppB PE=2 SV=1	GMPPB	1	GMPPB	2							9	3	9	3	2.97315
Q54K42	Q54K42	>tr|Q54K42|Q54K42_DICDI Transcription elongation factor SPT5 OS=Dictyostelium discoideum OX=44689 GN=spt5 PE=3 SV=1	SPT5	1	SPT5	3							4	9	4	9	-1.72891
Q54K52	Q54K52	>tr|Q54K52|Q54K52_DICDI Uncharacterized protein OS=Dictyostelium discoideum OX=44689 GN=DDB_G0287603 PE=4 SV=1	DDB_G0287603	1	DDB_G0287603	1							5	5	5	5
Q54K53	Q54K53	>tr|Q54K53|Q54K53_DICDI EF-hand domain-containing protein OS=Dictyostelium discoideum OX=44689 GN=DDB_G0287601 PE=4 SV=1	DDB_G0287601	1	DDB_G0287601	1							1	5	1	5
Q54K59	Q54K59	>tr|Q54K59|Q54K59_DICDI WD40 repeat-containing protein OS=Dictyostelium discoideum OX=44689 GN=thoc6 PE=3 SV=1	THOC6	1	THOC6	2							6	8	6	8	0.19214
Q54K66	Q54K66	>sp|Q54K66|PNO1_DICDI RNA-binding protein pno1 OS=Dictyostelium discoideum OX=44689 GN=pno1 PE=3 SV=1	PNO1	1	PNO1	1							4	3	4	3
Q54K70	Q54K70	>tr|Q54K70|Q54K70_DICDI Endonuclease G, mitochondrial OS=Dictyostelium discoideum OX=44689 GN=DDB_G0287551 PE=3 SV=1	DDB_G0287551	1	DDB_G0287551	1							1	0	1	0
Q54K79	Q54K79	>tr|Q54K79|Q54K79_DICDI U3 snoRNP protein OS=Dictyostelium discoideum OX=44689 GN=nop14 PE=3 SV=1	NOP14	1	NOP14	1							0	3	0	3
Q54K93	Q54K93	>sp|Q54K93|Y7503_DICDI Putative uncharacterized protein DDB_G0287517 OS=Dictyostelium discoideum OX=44689 GN=DDB_G0287517 PE=4 SV=1	DDB_G0287517	1	DDB_G0287517	1							5	4	5	4
Q54K95	Q54K95	>sp|Q54K95|ATTY_DICDI Tyrosine aminotransferase OS=Dictyostelium discoideum OX=44689 GN=tat PE=3 SV=1	TAT	1	TAT	2							6	4	6	4
Q54K96	Q54K96	>sp|Q54K96|NO66_DICDI Bifunctional lysine-specific demethylase and histidyl-hydroxylase NO66 OS=Dictyostelium discoideum OX=44689 GN=jcdg PE=3 SV=1	JCDG	1	JCDG	1							0	4	0	4
Q54KC6	Q54KC6	>tr|Q54KC6|Q54KC6_DICDI Uncharacterized protein OS=Dictyostelium discoideum OX=44689 GN=DDB_G0287415 PE=4 SV=1	DDB_G0287415	1	DDB_G0287415	1							1	2	1	2
Q54KC7	Q54KC7	>sp|Q54KC7|Y7475_DICDI Putative uncharacterized protein DDB_G0287413 OS=Dictyostelium discoideum OX=44689 GN=DDB_G0287413 PE=4 SV=1	DDB_G0287413	1	DDB_G0287413	2							0	6	0	6
Q54KD0	Q54KD0	>sp|Q54KD0|Y7407_DICDI TPR repeat-containing protein DDB_G0287407 OS=Dictyostelium discoideum OX=44689 GN=DDB_G0287407 PE=4 SV=1	DDB_G0287407	1	DDB_G0287407	8							31	17	31	17	2.1192
Q54KD1	Q54KD1	>sp|Q54KD1|LMBD1_DICDI Probable lysosomal cobalamin transporter OS=Dictyostelium discoideum OX=44689 GN=lmbrd1 PE=3 SV=1	LMBRD1	1	LMBRD1	2							10	6	10	6	1.64015
Q54KD3	Q54KD3	>tr|Q54KD3|Q54KD3_DICDI Transmembrane protein OS=Dictyostelium discoideum OX=44689 GN=DDB_G0287403 PE=4 SV=1	DDB_G0287403	1	DDB_G0287403	2							8	1	8	1
Q54KE3	Q54KE3	>tr|Q54KE3|Q54KE3_DICDI Uncharacterized protein OS=Dictyostelium discoideum OX=44689 GN=DDB_G0287383 PE=4 SV=1	DDB_G0287383	1	DDB_G0287383	5							3	25	3	25	-4.52749
Q54KF0	Q54KF0	>tr|Q54KF0|Q54KF0_DICDI Uncharacterized protein OS=Dictyostelium discoideum OX=44689 GN=DDB_G0287373 PE=4 SV=1	DDB_G0287373	1	DDB_G0287373	1							0	5	0	5
Q54KG8	Q54KG8	>tr|Q54KG8|Q54KG8_DICDI DEAD/DEAH box helicase OS=Dictyostelium discoideum OX=44689 GN=dhx37 PE=4 SV=1	DHX37	1	DHX37	1							0	2	0	2
Q54KH2	Q54KH2	>sp|Q54KH2|Y6680_DICDI Uncharacterized transmembrane protein DDB_G0287441 OS=Dictyostelium discoideum OX=44689 GN=DDB_G0287441 PE=4 SV=2	DDB_G0287441	1	DDB_G0287441	1							4	4	4	4
Q54KH7	Q54KH7	>tr|Q54KH7|Q54KH7_DICDI Transcription initiation factor TFIID subunit OS=Dictyostelium discoideum OX=44689 GN=taf5 PE=4 SV=1	TAF5	1	TAF5	1							3	2	3	2
Q54KH8	Q54KH8	>tr|Q54KH8|Q54KH8_DICDI Transmembrane protein 19 OS=Dictyostelium discoideum OX=44689 GN=DDB_G0287439 PE=3 SV=1	DDB_G0287439	1	DDB_G0287439	1							5	5	5	5
Q54KH9	Q54KH9	>tr|Q54KH9|Q54KH9_DICDI RNA-binding region RNP-1 domain-containing protein OS=Dictyostelium discoideum OX=44689 GN=DDB_G0287335 PE=4 SV=1	DDB_G0287335	1	DDB_G0287335	1							5	5	5	5
Q54KI1	Q54KI1	>tr|Q54KI1|Q54KI1_DICDI G domain-containing protein OS=Dictyostelium discoideum OX=44689 GN=DDB_G0287331 PE=4 SV=1	DDB_G0287331	1	DDB_G0287331	1							1	0	1	0
Q54KJ7	Q54KJ7	>tr|Q54KJ7|Q54KJ7_DICDI N-acetyltransferase domain-containing protein OS=Dictyostelium discoideum OX=44689 GN=DDB_G0287309 PE=4 SV=1	DDB_G0287309	1	DDB_G0287309	1							2	3	2	3
Q54KJ9	Q54KJ9	>tr|Q54KJ9|Q54KJ9_DICDI N-acetyltransferase domain-containing protein OS=Dictyostelium discoideum OX=44689 GN=DDB_G0287305 PE=4 SV=1	DDB_G0287305	1	DDB_G0287305	4							9	17	9	17	-1.80752
Q54KL4	Q54KL4	>tr|Q54KL4|Q54KL4_DICDI GPI transamidase component gaa1 OS=Dictyostelium discoideum OX=44689 GN=DDB_G0287287 PE=4 SV=1	DDB_G0287287	1	DDB_G0287287	1							1	2	1	2
Q54KM1	Q54KM1	>tr|Q54KM1|Q54KM1_DICDI mRNA-decapping enzyme-like protein OS=Dictyostelium discoideum OX=44689 GN=DDB_G0287243 PE=3 SV=1	DDB_G0287243	1	DDB_G0287243	1							4	4	4	4
Q54KM6	Q54KM6	>sp|Q54KM6|KAT_DICDI Kynurenine--oxoglutarate transaminase OS=Dictyostelium discoideum OX=44689 GN=ccbl PE=3 SV=1	CCBL	1	CCBL	1							5	2	5	2
Q54KN1	Q54KN1	>tr|Q54KN1|Q54KN1_DICDI Random cDNA clone veg110 OS=Dictyostelium discoideum OX=44689 GN=rcdJJ PE=4 SV=1	RCDJJ	1	RCDJJ	1							1	0	1	0
Q54KN7	Q54KN7	>sp|Q54KN7|THIO5_DICDI Putative thioredoxin-5 OS=Dictyostelium discoideum OX=44689 GN=trxE PE=3 SV=1	TRXE	1	TRXE	3							10	9	10	9	0.942307
Q54KP2	Q54KP2	>tr|Q54KP2|Q54KP2_DICDI HECT-type E3 ubiquitin transferase OS=Dictyostelium discoideum OX=44689 GN=DDB_G0287221 PE=3 SV=1	DDB_G0287221	1	DDB_G0287221	6							13	23	13	23	-0.851333
Q54KP5	Q54KP5	>tr|Q54KP5|Q54KP5_DICDI J domain-containing protein OS=Dictyostelium discoideum OX=44689 GN=DDB_G0287215 PE=4 SV=1	DDB_G0287215	1	DDB_G0287215	2							7	7	7	7	0.927771
Q54KQ7	Q54KQ7	>sp|Q54KQ7|SPAST_DICDI Spastin OS=Dictyostelium discoideum OX=44689 GN=DDB_G0287165 PE=3 SV=1	DDB_G0287165	1	DDB_G0287165	9							6	41	6	41	-5.26446
Q54KR2	Q54KR2	>tr|Q54KR2|Q54KR2_DICDI DUF1683 family protein OS=Dictyostelium discoideum OX=44689 GN=DDB_G0287157 PE=4 SV=1	DDB_G0287157	1	DDB_G0287157	3							10	5	10	5	2.4273
Q54KR9	Q54KR9	>sp|Q54KR9|NCBP2_DICDI Nuclear cap-binding protein subunit 2 OS=Dictyostelium discoideum OX=44689 GN=ncbp2 PE=3 SV=1	NCBP2	1	NCBP2	1							0	4	0	4
Q54KT7	Q54KT7	>sp|Q54KT7|T2FB_DICDI General transcription factor IIF subunit 2 OS=Dictyostelium discoideum OX=44689 GN=gtf2f2 PE=3 SV=2	GTF2F2	1	GTF2F2	8							0	37	0	37	-9.71316
Q54KV8	Q54KV8	>tr|Q54KV8|Q54KV8_DICDI HMG1/2 box-containing protein OS=Dictyostelium discoideum OX=44689 GN=DDB_G0287073 PE=4 SV=1	DDB_G0287073	1	DDB_G0287073	1							0	1	0	1
Q54KW2	Q54KW2	>tr|Q54KW2|Q54KW2_DICDI Uncharacterized protein OS=Dictyostelium discoideum OX=44689 GN=DDB_G0287115 PE=4 SV=1	DDB_G0287115	1	DDB_G0287115	4							0	16	0	16	-7.38382
Q54KW6	Q54KW6	>sp|Q54KW6|Y8887_DICDI Putative uncharacterized protein DDB_G0287113 OS=Dictyostelium discoideum OX=44689 GN=DDB_G0287113 PE=4 SV=1	DDB_G0287113	1	DDB_G0287113	3							0	10	0	10	-6.10766
Q54KY2	Q54KY2	>tr|Q54KY2|Q54KY2_DICDI Armadillo-like helical domain-containing protein OS=Dictyostelium discoideum OX=44689 GN=DDB_G0287041 PE=4 SV=1	DDB_G0287041	1	DDB_G0287041	1							0	3	0	3
Q54KZ2	Q54KZ2	>tr|Q54KZ2|Q54KZ2_DICDI Uncharacterized protein OS=Dictyostelium discoideum OX=44689 GN=DDB_G0287025 PE=4 SV=1	DDB_G0287025	1	DDB_G0287025	1							3	5	3	5
Q54KZ9	Q54KZ9	>tr|Q54KZ9|Q54KZ9_DICDI Solute carrier family 35 member F2 OS=Dictyostelium discoideum OX=44689 GN=DDB_G0287003 PE=3 SV=1	DDB_G0287003	1	DDB_G0287003	1							4	5	4	5
Q54L14	Q54L14	>tr|Q54L14|Q54L14_DICDI J domain-containing protein OS=Dictyostelium discoideum OX=44689 GN=DDB_G0286977 PE=4 SV=1	DDB_G0286977	1	DDB_G0286977	4							11	5	11	5	2.69148
Q54L16	Q54L16	>tr|Q54L16|Q54L16_DICDI J domain-containing protein OS=Dictyostelium discoideum OX=44689 GN=DDB_G0286955 PE=4 SV=1	DDB_G0286955	1	DDB_G0286955	1							4	3	4	3
Q54L23	Q54L23	>tr|Q54L23|Q54L23_DICDI Ankyrin repeat-containing protein OS=Dictyostelium discoideum OX=44689 GN=DDB_G0286947 PE=4 SV=1	DDB_G0286947	1	DDB_G0286947	9							16	21	16	21	-0.369888
Q54L26	Q54L26	>tr|Q54L26|Q54L26_DICDI S1 motif domain-containing protein OS=Dictyostelium discoideum OX=44689 GN=DDB_G0286941 PE=4 SV=1	DDB_G0286941	1	DDB_G0286941	10							5	46	5	46	-5.05898
Q54L29	Q54L29	>tr|Q54L29|Q54L29_DICDI Uncharacterized protein OS=Dictyostelium discoideum OX=44689 GN=DDB_G0286965 PE=4 SV=1	DDB_G0286965	1	DDB_G0286965	1							0	1	0	1
Q54L34	Q54L34	>tr|Q54L34|Q54L34_DICDI 2'-phosphotransferase OS=Dictyostelium discoideum OX=44689 GN=DDB_G0286929 PE=3 SV=1	DDB_G0286929	1	DDB_G0286929	2							5	3	5	3
Q54L99	Q54L99	>tr|Q54L99|Q54L99_DICDI Uncharacterized protein OS=Dictyostelium discoideum OX=44689 GN=DDB_G0286757 PE=4 SV=1	DDB_G0286757	1	DDB_G0286757	1							0	1	0	1
Q54LA0	Q54LA0	>tr|Q54LA0|Q54LA0_DICDI dihydrofolate reductase OS=Dictyostelium discoideum OX=44689 GN=DDB_G0286755 PE=4 SV=1	DDB_G0286755	1	DDB_G0286755	3							4	13	4	13	-2.0622
Q54LA6	Q54LA6	>tr|Q54LA6|Q54LA6_DICDI Uncharacterized protein OS=Dictyostelium discoideum OX=44689 GN=DDB_G0286745 PE=4 SV=1	DDB_G0286745	1	DDB_G0286745	3							0	13	0	13	-6.81284
Q54LB6	Q54LB6	>tr|Q54LB6|Q54LB6_DICDI Gamma-glutamylcyclotransferase OS=Dictyostelium discoideum OX=44689 GN=DDB_G0286727 PE=3 SV=1	DDB_G0286727	1	DDB_G0286727	3							7	10	7	10	0.0172657
Q54LC7	Q54LC7	>sp|Q54LC7|RMC1_DICDI Regulator of MON1-CCZ1 complex homolog OS=Dictyostelium discoideum OX=44689 GN=DDB_G0286707 PE=3 SV=1	DDB_G0286707	1	DDB_G0286707	2							8	3	8	3	2.98751
Q54LD1	Q54LD1	>tr|Q54LD1|Q54LD1_DICDI RGS domain-containing protein OS=Dictyostelium discoideum OX=44689 GN=DDB_G0286817 PE=4 SV=1	DDB_G0286817	1	DDB_G0286817	1							0	0	0	0
Q54LD4	Q54LD4	>tr|Q54LD4|Q54LD4_DICDI Uncharacterized protein OS=Dictyostelium discoideum OX=44689 GN=DDB_G0286695 PE=4 SV=1	DDB_G0286695	1	DDB_G0286695	1							3	1	3	1
Q54LE3	Q54LE3	>tr|Q54LE3|Q54LE3_DICDI Leucine-rich repeat-containing protein OS=Dictyostelium discoideum OX=44689 GN=DDB_G0286681 PE=4 SV=1	DDB_G0286681	1	DDB_G0286681	1							4	4	4	4
Q54LE9	Q54LE9	>tr|Q54LE9|Q54LE9_DICDI Ubiquinone biosynthesis protein OS=Dictyostelium discoideum OX=44689 GN=DDB_G0286673 PE=3 SV=1	DDB_G0286673	1	DDB_G0286673	3							7	7	7	7	0.92872
Q54LH2	Q54LH2	>tr|Q54LH2|Q54LH2_DICDI THH1/TOM1/TOM3 domain-containing protein OS=Dictyostelium discoideum OX=44689 GN=DDB_G0286809 PE=4 SV=1	DDB_G0286809	1	DDB_G0286809	1							2	5	2	5
Q54LJ3	Q54LJ3	>sp|Q54LJ3|TS101_DICDI ESCRT-I complex subunit tsg101 OS=Dictyostelium discoideum OX=44689 GN=tsg101 PE=3 SV=1	TSG101	1	TSG101	2							5	8	5	8	-0.249381
Q54LK9	Q54LK9	>tr|Q54LK9|Q54LK9_DICDI Transmembrane protein OS=Dictyostelium discoideum OX=44689 GN=DDB_G0286793 PE=3 SV=1	DDB_G0286793	1	DDB_G0286793	1							4	5	4	5
Q54LL7	Q54LL7	>tr|Q54LL7|Q54LL7_DICDI Leucine-rich repeat-containing protein OS=Dictyostelium discoideum OX=44689 GN=DDB_G0286583 PE=4 SV=1	DDB_G0286583	1	DDB_G0286583	1							1	5	1	5
Q54LL9	Q54LL9	>tr|Q54LL9|Q54LL9_DICDI Uncharacterized protein OS=Dictyostelium discoideum OX=44689 GN=dnaja5 PE=4 SV=1	DNAJA5	1	DNAJA5	6							6	23	6	23	-2.64809
Q54LM9	Q54LM9	>tr|Q54LM9|Q54LM9_DICDI Mitochondrial import inner membrane translocase subunit Tim23 OS=Dictyostelium discoideum OX=44689 GN=DDB_G0286541 PE=4 SV=1	DDB_G0286541	1	DDB_G0286541	1							5	5	5	5
Q54LP4	Q54LP4	>tr|Q54LP4|Q54LP4_DICDI Lysyl-tRNA synthetase OS=Dictyostelium discoideum OX=44689 GN=mlysS PE=3 SV=1	MLYSS	1	MLYSS	1							3	3	3	3
Q54LP9	Q54LP9	>tr|Q54LP9|Q54LP9_DICDI RNA-binding region RNP-1 domain-containing protein OS=Dictyostelium discoideum OX=44689 GN=DDB_G0286507 PE=4 SV=1	DDB_G0286507	1	DDB_G0286507	1							4	4	4	4
Q54LQ6	Q54LQ6	>sp|Q54LQ6|ITPA_DICDI Inosine triphosphate pyrophosphatase OS=Dictyostelium discoideum OX=44689 GN=itpa PE=3 SV=1	ITPA	1	ITPA	2							5	8	5	8	-0.240207
Q54LQ7	Q54LQ7	>tr|Q54LQ7|Q54LQ7_DICDI Seven transmembrane domain protein OS=Dictyostelium discoideum OX=44689 GN=DDB_G0286487 PE=4 SV=2	DDB_G0286487	1	DDB_G0286487	2							9	8	9	8	0.939538
Q54LS2	Q54LS2	>sp|Q54LS2|PFD3_DICDI Probable prefoldin subunit 3 OS=Dictyostelium discoideum OX=44689 GN=pfdn3 PE=3 SV=1	PFDN3	1	PFDN3	1							0	5	0	5
Q54LT0	Q54LT0	>sp|Q54LT0|MCU_DICDI Calcium uniporter protein, mitochondrial OS=Dictyostelium discoideum OX=44689 GN=DDB0186972 PE=1 SV=1	DDB0186972	1	DDB0186972	1							5	5	5	5
Q54LT2	Q54LT2	>sp|Q54LT2|URIC_DICDI Uricase OS=Dictyostelium discoideum OX=44689 GN=uox PE=3 SV=1	UOX	1	UOX	7							34	17	34	17	2.34033
Q54LT5	Q54LT5	>sp|Q54LT5|Y6967_DICDI Uncharacterized transmembrane protein DDB_G0286421 OS=Dictyostelium discoideum OX=44689 GN=DDB_G0286421 PE=4 SV=1	DDB_G0286421	1	DDB_G0286421	1							5	3	5	3
Q54LU1	Q54LU1	>tr|Q54LU1|Q54LU1_DICDI Uncharacterized protein OS=Dictyostelium discoideum OX=44689 GN=DDB_G0286455 PE=3 SV=1	DDB_G0286455	1	DDB_G0286455	1							4	5	4	5
Q54LU2	Q54LU2	>tr|Q54LU2|Q54LU2_DICDI RRM domain-containing protein OS=Dictyostelium discoideum OX=44689 GN=DDB_G0286415 PE=4 SV=1	DDB_G0286415	1	DDB_G0286415	1							5	3	5	3
Q54LV3	Q54LV3	>sp|Q54LV3|EFTS_DICDI Elongation factor Ts, mitochondrial OS=Dictyostelium discoideum OX=44689 GN=tsfm PE=3 SV=1	TSFM	1	TSFM	3							3	9	3	9	-1.76187
Q54LX5	Q54LX5	>tr|Q54LX5|Q54LX5_DICDI U1-type domain-containing protein OS=Dictyostelium discoideum OX=44689 GN=DDB_G0286361 PE=4 SV=1	DDB_G0286361	1	DDB_G0286361	3							1	13	1	13	-4.74171
Q54LX8	Q54LX8	>tr|Q54LX8|Q54LX8_DICDI Cyclin-like domain-containing protein OS=Dictyostelium discoideum OX=44689 GN=DDB_G0286347 PE=4 SV=1	DDB_G0286347	1	DDB_G0286347	1							5	0	5	0
Q54LY6	Q54LY6	>sp|Q54LY6|ZNTB_DICDI Protein zntB OS=Dictyostelium discoideum OX=44689 GN=zntB PE=2 SV=1	ZNTB	1	ZNTB	1							5	3	5	3
Q54M11	Q54M11	>tr|Q54M11|Q54M11_DICDI Uncharacterized protein OS=Dictyostelium discoideum OX=44689 GN=DDB_G0286271 PE=4 SV=1	DDB_G0286271	1	DDB_G0286271	2							2	6	2	6
Q54M22	Q54M22	>sp|Q54M22|ODBA_DICDI 2-oxoisovalerate dehydrogenase subunit alpha, mitochondrial OS=Dictyostelium discoideum OX=44689 GN=bkdA PE=3 SV=1	BKDA	1	BKDA	1							1	2	1	2
Q54M34	Q54M34	>tr|Q54M34|Q54M34_DICDI FYVE-type domain-containing protein OS=Dictyostelium discoideum OX=44689 GN=DDB_G0286231 PE=4 SV=1	DDB_G0286231	1	DDB_G0286231	1							5	5	5	5
Q54M39	Q54M39	>tr|Q54M39|Q54M39_DICDI Uncharacterized protein OS=Dictyostelium discoideum OX=44689 GN=DDB_G0286223 PE=4 SV=1	DDB_G0286223	1	DDB_G0286223	1							0	4	0	4
Q54M42	Q54M42	>tr|Q54M42|Q54M42_DICDI SNF2-related domain-containing protein OS=Dictyostelium discoideum OX=44689 GN=DDB_G0286219 PE=4 SV=1	DDB_G0286219	1	DDB_G0286219	2							4	8	4	8	-0.778297
Q54M50	Q54M50	>tr|Q54M50|Q54M50_DICDI Uncharacterized protein OS=Dictyostelium discoideum OX=44689 GN=DDB_G0286207 PE=4 SV=1	DDB_G0286207	1	DDB_G0286207	3							7	13	7	13	-1.08112
Q54M58	Q54M58	>tr|Q54M58|Q54M58_DICDI Glucosamine-6-phosphate isomerase OS=Dictyostelium discoideum OX=44689 GN=nagB1 PE=3 SV=1	NAGB1	1	NAGB1	5							14	9	14	9	2.11985
Q54M69	Q54M69	>tr|Q54M69|Q54M69_DICDI Major facilitator superfamily (MFS) profile domain-containing protein OS=Dictyostelium discoideum OX=44689 GN=DDB_G0286151 PE=4 SV=1	DDB_G0286151	1	DDB_G0286151	1							5	5	5	5
Q54M71	Q54M71	>sp|Q54M71|PFD6_DICDI Probable prefoldin subunit 6 OS=Dictyostelium discoideum OX=44689 GN=pfdn6 PE=3 SV=1	PFDN6	1	PFDN6	5							1	19	1	19	-5.82431
Q54M75	Q54M75	>sp|Q54M75|Y6832_DICDI Uncharacterized transmembrane protein DDB_G0286141 OS=Dictyostelium discoideum OX=44689 GN=DDB_G0286141 PE=3 SV=1	DDB_G0286141	1	DDB_G0286141	1							5	5	5	5
Q54M82	Q54M82	>sp|Q54M82|QCR7_DICDI Probable cytochrome b-c1 complex subunit 7 OS=Dictyostelium discoideum OX=44689 GN=DDB_G0286171 PE=3 SV=1	DDB_G0286171	1	DDB_G0286171	2							10	4	10	4	2.66234
Q54M86	Q54M86	>sp|Q54M86|ROMO1_DICDI Reactive oxygen species modulator 1 homolog OS=Dictyostelium discoideum OX=44689 GN=romo1 PE=3 SV=1	ROMO1	1	ROMO1	1							2	1	2	1
Q54M91	Q54M91	>tr|Q54M91|Q54M91_DICDI J domain-containing protein OS=Dictyostelium discoideum OX=44689 GN=DDB_G0286131 PE=4 SV=1	DDB_G0286131	1	DDB_G0286131	4							9	16	9	16	-0.919047
Q54MA9	Q54MA9	>sp|Q54MA9|KU70_DICDI ATP-dependent DNA helicase ku70 OS=Dictyostelium discoideum OX=44689 GN=ku70 PE=3 SV=1	KU70	1	KU70	1							4	4	4	4
Q54MB5	Q54MB5	>sp|Q54MB5|ADK_DICDI Adenosine kinase OS=Dictyostelium discoideum OX=44689 GN=adk PE=3 SV=2	ADK	1	ADK	2							6	3	6	3
Q54MB8	Q54MB8	>sp|Q54MB8|LEO1_DICDI RNA polymerase-associated protein LEO1 OS=Dictyostelium discoideum OX=44689 GN=leo1 PE=3 SV=1	LEO1	1	LEO1	5							1	19	1	19	-5.78931
Q54MC2	Q54MC2	>tr|Q54MC2|Q54MC2_DICDI BTB/POZ domain-containing protein OS=Dictyostelium discoideum OX=44689 GN=DDB_G0286045 PE=4 SV=1	DDB_G0286045	1	DDB_G0286045	5							3	25	3	25	-5.35122
Q54MC5	Q54MC5	>tr|Q54MC5|Q54MC5_DICDI DUF4419 domain-containing protein OS=Dictyostelium discoideum OX=44689 GN=DDB_G0286039 PE=4 SV=1	DDB_G0286039	1	DDB_G0286039	2							1	9	1	9	-3.76663
Q54MD1	Q54MD1	>sp|Q54MD1|PEX5_DICDI Peroxisomal targeting signal 1 receptor OS=Dictyostelium discoideum OX=44689 GN=pex5 PE=3 SV=1	PEX5	1	PEX5	3							5	11	5	11	-1.07055
Q54ME7	Q54ME7	>sp|Q54ME7|TMM33_DICDI Transmembrane protein 33 homolog OS=Dictyostelium discoideum OX=44689 GN=tmem33 PE=3 SV=1	TMEM33	1	TMEM33	1							5	5	5	5
Q54ME8	Q54ME8	>tr|Q54ME8|Q54ME8_DICDI RNA recognition motif-containing protein RRM OS=Dictyostelium discoideum OX=44689 GN=rbm8A PE=4 SV=1	RBM8A	1	RBM8A	3							0	10	0	10	-6.10496
Q54MF0	Q54MF0	>tr|Q54MF0|Q54MF0_DICDI Leucine-rich repeat-containing protein OS=Dictyostelium discoideum OX=44689 GN=DDB_G0286003 PE=4 SV=1	DDB_G0286003	1	DDB_G0286003	3							5	12	5	12	-1.3352
Q54MG4	Q54MG4	>sp|Q54MG4|Y5975_DICDI von Willebrand factor A domain-containing protein DDB_G0285975 OS=Dictyostelium discoideum OX=44689 GN=DDB_G0285975 PE=4 SV=1	DDB_G0285975	1	DDB_G0285975	2							5	9	5	9	-1.09108
Q54MG7	Q54MG7	>sp|Q54MG7|DJ1_DICDI Protein DJ-1 homolog OS=Dictyostelium discoideum OX=44689 GN=DDB_G0285969 PE=3 SV=1	DDB_G0285969	1	DDB_G0285969	1							3	2	3	2
Q54MH9	Q54MH9	>sp|Q54MH9|RFC1_DICDI Probable replication factor C subunit 1 OS=Dictyostelium discoideum OX=44689 GN=rfc1 PE=3 SV=1	RFC1	1	RFC1	2							6	10	6	10	-1.36597
Q54MJ5	Q54MJ5	>tr|Q54MJ5|Q54MJ5_DICDI Methyltransferase type 11 domain-containing protein OS=Dictyostelium discoideum OX=44689 GN=DDB_G0285903 PE=4 SV=1	DDB_G0285903	1	DDB_G0285903	4							7	17	7	17	-1.83553
Q54MJ6	Q54MJ6	>tr|Q54MJ6|Q54MJ6_DICDI Vps53-like domain-containing protein OS=Dictyostelium discoideum OX=44689 GN=DDB_G0285901 PE=3 SV=1	DDB_G0285901	1	DDB_G0285901	4							9	16	9	16	-0.92605
Q54MJ7	Q54MJ7	>sp|Q54MJ7|ALAM_DICDI Probable alanine aminotransferase, mitochondrial OS=Dictyostelium discoideum OX=44689 GN=gpt PE=3 SV=1	GPT	1	GPT	1							4	3	4	3
Q54MJ8	Q54MJ8	>tr|Q54MJ8|Q54MJ8_DICDI Type I phosphodiesterase/nucleotide pyrophosphatase family protein OS=Dictyostelium discoideum OX=44689 GN=DDB_G0285897 PE=4 SV=1	DDB_G0285897	1	DDB_G0285897	7							0	34	0	34	-9.47346
Q54MK3	Q54MK3	>tr|Q54MK3|Q54MK3_DICDI Transmembrane protein OS=Dictyostelium discoideum OX=44689 GN=DDB_G0285889 PE=4 SV=1	DDB_G0285889	1	DDB_G0285889	1							0	1	0	1
Q54ML1	Q54ML1	>sp|Q54ML1|NADE_DICDI Glutamine-dependent NAD(+) synthetase OS=Dictyostelium discoideum OX=44689 GN=nadsyn1 PE=3 SV=1	NADSYN1	1	NADSYN1	2							5	7	5	7
Q54ML4	Q54ML4	>sp|Q54ML4|HEAT1_DICDI HEAT repeat-containing protein 1 homolog OS=Dictyostelium discoideum OX=44689 GN=heatr1 PE=3 SV=1	HEATR1	1	HEATR1	5							8	15	8	15	-1.10247
Q54MM6	Q54MM6	>tr|Q54MM6|Q54MM6_DICDI Dynein light chain roadblock OS=Dictyostelium discoideum OX=44689 GN=dlcC PE=3 SV=2	DLCC	1	DLCC	1							1	4	1	4
Q54MM7	Q54MM7	>tr|Q54MM7|Q54MM7_DICDI DNA primase OS=Dictyostelium discoideum OX=44689 GN=DDB_G0285853 PE=3 SV=1	DDB_G0285853	1	DDB_G0285853	1							2	3	2	3
Q54MM9	Q54MM9	>tr|Q54MM9|Q54MM9_DICDI BAR domain-containing protein OS=Dictyostelium discoideum OX=44689 GN=DDB_G0285851 PE=4 SV=1	DDB_G0285851	1	DDB_G0285851	3							6	14	6	14	-1.27069
Q54MN3	Q54MN3	>tr|Q54MN3|Q54MN3_DICDI Brix domain-containing protein OS=Dictyostelium discoideum OX=44689 GN=bxdc5 PE=4 SV=1	BXDC5	1	BXDC5	1							1	1	1	1
Q54MN5	Q54MN5	>tr|Q54MN5|Q54MN5_DICDI Transmembrane protein OS=Dictyostelium discoideum OX=44689 GN=DDB_G0285825 PE=4 SV=1	DDB_G0285825	1	DDB_G0285825	1							2	3	2	3
Q54MT3	Q54MT3	>tr|Q54MT3|Q54MT3_DICDI Gamma-secretase-activating protein C-terminal domain-containing protein OS=Dictyostelium discoideum OX=44689 GN=DDB_G0285677 PE=4 SV=1	DDB_G0285677	1	DDB_G0285677	1							2	5	2	5
Q54MU3	Q54MU3	>tr|Q54MU3|Q54MU3_DICDI 3'-5' exonuclease domain-containing protein OS=Dictyostelium discoideum OX=44689 GN=DDB_G0285657 PE=4 SV=1	DDB_G0285657	1	DDB_G0285657	1							0	2	0	2
Q54MU4	Q54MU4	>tr|Q54MU4|Q54MU4_DICDI Exocyst complex component Sec8 OS=Dictyostelium discoideum OX=44689 GN=DDB_G0285655 PE=4 SV=1	DDB_G0285655	1	DDB_G0285655	3							7	9	7	9	0.274768
Q54MU5	Q54MU5	>tr|Q54MU5|Q54MU5_DICDI Uncharacterized protein OS=Dictyostelium discoideum OX=44689 GN=DDB_G0285653 PE=3 SV=1	DDB_G0285653	1	DDB_G0285653	2							9	8	9	8	0.92308
Q54MW3	Q54MW3	>tr|Q54MW3|Q54MW3_DICDI C3H1-type domain-containing protein OS=Dictyostelium discoideum OX=44689 GN=DDB_G0285635 PE=4 SV=1	DDB_G0285635	1	DDB_G0285635	1							2	3	2	3
Q54MY5	Q54MY5	>tr|Q54MY5|Q54MY5_DICDI Malonyl-CoA:ACP transacylase (MAT) domain-containing protein OS=Dictyostelium discoideum OX=44689 GN=DDB_G0285605 PE=4 SV=1	DDB_G0285605	1	DDB_G0285605	2							8	7	8	7	1.28432
Q54MZ9	Q54MZ9	>sp|Q54MZ9|CMBL_DICDI Carboxymethylenebutenolidase homolog OS=Dictyostelium discoideum OX=44689 GN=cmbl PE=3 SV=1	CMBL	1	CMBL	2							6	4	6	4
Q54N01	Q54N01	>tr|Q54N01|Q54N01_DICDI Uncharacterized protein OS=Dictyostelium discoideum OX=44689 GN=DDB_G0285587 PE=4 SV=1	DDB_G0285587	1	DDB_G0285587	2							7	1	7	1	5.03471
Q54N02;Q54N64;Q55C92;Q869K4	Q54N02;Q54N64;Q55C92;Q869K4	>tr|Q54N02|Q54N02_DICDI EGF-like domain-containing protein OS=Dictyostelium discoideum OX=44689 GN=DDB_G0285585 PE=4 SV=1;>tr|Q54N64|Q54N64_DICDI EGF-like domain-containing protein OS=Dictyostelium discoideum OX=44689 GN=DDB_G0285745 PE=4 SV=1;>tr|Q55C92|Q55C92_DICDI EGF-like domain-containing protein OS=Dictyostelium discoideum OX=44689 GN=DDB_G0271042 PE=4 SV=1;>tr|Q869K4|Q869K4_DICDI EGF-like …	DDB_G0285585;DDB_G0285745;DDB_G0271042;DDB_G0275659	4	DDB_G0285585;DDB_G0285745;DDB_G0271042;DDB_G0275659	1							0	5	0	5
Q54N18	Q54N18	>tr|Q54N18|Q54N18_DICDI Uncharacterized protein OS=Dictyostelium discoideum OX=44689 GN=DDB_G0285559 PE=4 SV=1	DDB_G0285559	1	DDB_G0285559	11							4	39	4	39	-5.15572
[truncated: 1,122 more rows]

## Sheet: Fig. 5D legend
Legend
[truncated: 18 more rows]
